# Supplementary material for: Estimating dose-specific cell division and apoptosis rates from chemo-sensitivity experiments
Source: Sci Rep. 2018 Feb 9;8:2705. doi: 10.1038/s41598-018-21017-5 (PMC5807362; doi:10.1038/s41598-018-21017-5)
Supplement: Supplementary file 2 — Table S1 [file 41598_2018_21017_MOESM2_ESM.xlsx]

## Sheet: summary_statistics
index	compound	cell line	GI50	GI50_lower_bound	GI50_upper_bound	TGI	TGI_lower_bound	TGI_upper_bound	LC50	LC50_lower_bound	LC50_upper_bound	IC50	IC50_lower_bound	IC50_upper_bound	gi50_original_publication	tgi_original_publication	lc50_original_publication	a_original_paper	b_original_publication	c_original_publication	d_original_publication	p0_gompertz	p1_gompertz	p2_gompertz	p3_gompertz	gi50_gompertz	tgi_gompertz	lc50_gompertz	p0_logistic	p1_logistic	p2_logistic	p3_logistic	gi50_logistic	tgi_logistic	lc50_logistic	gi50_grofit	tgi_grofit	lc50_grofit
1	4-HC (DNA alkylator)	AU565	6.5707e-06	4.52105e-06	8.86705e-06	2.75648e-05	1.98988e-05	4.46555e-05	6.04736e-05	3.48561e-05	0.000131201	9.47537e-06	6.95139e-06	1.1609e-05	6.61e-06	2.57e-05	4.23e-05	115	7220	1.4173	7.60942	8.10518e-05	7114.55	9.91746	2.0994	6.56901e-06	2.56714e-05	4.07455e-05	0	7050.45	-4.93373	0.318698	6.50247e-06	2.42866e-05	4.57092e-05	5.9191e-06	2.60521e-05	5.10955e-05
2	4-HC (DNA alkylator)	BT20	6.36288e-08	3.39178e-10	4.00033e-07	2.81031e-07	3.39178e-10	1.17533e-06	5.71541e-06	5.23735e-07	2.98092e-05	1.65034e-06	1.78258e-07	5.94807e-06	4.7e-08	1.38e-07	3.25e-06	-33.5	1810	0.8257	6.76775	0	1825.88	6.31699	1.17312	1.11573e-08	1.41476e-07	3.15504e-06	0	1798.33	-5.78006	0.581617	1.83136e-08	1.65033e-07	2.49723e-06	9.20181e-09	7.94329e-08	3.45321e-06
3	4-HC (DNA alkylator)	BT474	8.26244e-06	3.39178e-10	5.10955e-05	5.32422e-05	1.17533e-06	0.000175171	9.64768e-05	1.12066e-05	0.000196545	2.99781e-05	6.07663e-08	0.000150123	9.64e-06	5.27e-05	0.000148	0	9890	0.9653	8.50205	-2.1684e-19	9742.19	6.07164	1.47565	1.06851e-05	5.37702e-05	0.000142936	0	9669.04	-4.39336	0.516407	1.02916e-05	5.0174e-05	0.000173136	3.95122e-06	5.84643e-05	NA
4	4-HC (DNA alkylator)	BT549	2.22506e-06	3.39178e-10	2.27685e-05	2.98225e-07	3.39178e-10	7.84578e-07	3.35449e-06	3.39178e-10	3.48561e-05	9.39399e-06	3.39178e-10	7.65432e-05	9.91e-08	NA	1.63e-07	-69	129	1.1835	6.51283	0	137.434	82.1457	14.0926	NA	NA	NA	0	171.833	-6.89941	0.0160295	NA	NA	NA	NA	NA	NA
5	4-HC (DNA alkylator)	CAMA1	3.79455e-09	3.39178e-10	4.07082e-10	1.64762e-09	3.39178e-10	3.39178e-10	3.46172e-06	2.63759e-06	4.52105e-06	3.83615e-06	3.01797e-06	5.17306e-06	NA	NA	5.57e-06	-36.8	903	10	6.9547	0	919.756	258.426	49.8194	NA	NA	6.32491e-06	0	979.846	-5.18284	0.00422689	NA	NA	6.55454e-06	3.39178e-10	3.39178e-10	3.45321e-06
6	4-HC (DNA alkylator)	HCC1806	1.77511e-05	3.01797e-06	4.46555e-05	0.000172555	0.000136405	0.000196545	NA	NA	NA	1.56737e-05	2.63759e-06	3.90272e-05	1.87e-05	0.000255	0.000485	0	6640	0.8229	8.55971	0	6471.44	5.26983	1.29582	2.14545e-05	0.000234414	0.000422777	0	6424.73	-4.38554	0.589903	1.9197e-05	0.000344379	0.00101069	1.73908e-05	NA	NA
7	4-HC (DNA alkylator)	HCC3153	1.78819e-05	1.32832e-05	2.27685e-05	4.09962e-05	3.25855e-05	5.10955e-05	8.35678e-05	6.68958e-05	0.000114665	3.47473e-05	2.60521e-05	4.46555e-05	1.78e-05	4.01e-05	7.06e-05	0	6750	1.907	8.28379	0	6709.45	11.9491	2.79271	1.79519e-05	4.00773e-05	6.99426e-05	0	6648.09	-4.42645	0.202894	2.13292e-05	3.80209e-05	6.3208e-05	1.51989e-05	4.46555e-05	8.7582e-05
8	4-HC (DNA alkylator)	LY2	4.02041e-05	3.39178e-10	0.000114665	0.000161855	0.000105632	0.000196545	0.000170143	0.000150805	0.000194906	4.66005e-05	3.39178e-10	0.000131201	4.53e-05	9.85e-05	0.000118	206	8030	3.1381	8.38618	17.9926	7931.26	15.6837	3.79097	4.78245e-05	0.000118577	0.000140405	40.5356	7888.41	-4.31623	0.141699	4.18715e-05	9.69177e-05	0.000125959	5.10955e-05	0.000150123	0.00016376
9	4-HC (DNA alkylator)	MCF7	9.55088e-06	3.39178e-10	1.99706e-05	1.8686e-05	5.9191e-06	4.46555e-05	7.51118e-05	2.60521e-05	0.000175171	3.52066e-05	1.1609e-05	8.7582e-05	8.92e-06	1.93e-05	4.59e-05	-34.8	1430	1.5714	8.11025	0	1430.91	10.1552	2.29441	1.22862e-05	1.91957e-05	4.52595e-05	0	1420.16	-4.61105	0.299706	1.25393e-05	1.83464e-05	4.37223e-05	7.74946e-06	1.51989e-05	7.65432e-05
10	4-HC (DNA alkylator)	MDAMB453	3.39178e-10	3.39178e-10	3.39178e-10	3.39178e-10	3.39178e-10	3.39178e-10	3.39178e-10	3.39178e-10	3.39178e-10	1.31421e-05	3.39178e-10	0.000103464	NA	NA	NA	-44.5	75.9	10	6.9675	0	76.722	152.269	28.7449	NA	NA	NA	-1.77636e-15	76.7225	-5.57354	0.0174399	NA	NA	NA	3.39178e-10	3.39178e-10	3.39178e-10
11	4-HC (DNA alkylator)	ZR75B	1.48769e-05	1.2931e-06	5.10955e-05	0.000133288	3.27558e-05	0.000196545	0.000168765	0.00010072	0.000196545	1.87367e-05	2.01461e-06	5.84643e-05	1.8e-05	0.000148	0.000302	0	10100	0.927	8.59181	0	9906.38	5.8182	1.43732	1.88082e-05	0.000143574	0.000279681	0	9848.76	-4.33807	0.536947	1.71168e-05	0.000164486	0.0004746	1.32832e-05	0.000196545	NA
12	4-HC (DNA alkylator)	BT549	3.12916e-07	3.39178e-10	2.01461e-06	4.94097e-07	3.39178e-10	3.01797e-06	6.3524e-06	2.08734e-08	6.62634e-05	3.39323e-06	3.39178e-10	2.60521e-05	1.22e-07	8.91e-08	8.52e-07	-44.8	1110	0.8951	5.83781	103.397	1095.54	27.4264	4.07999	1.0684e-07	1.10597e-07	2.12821e-07	82.7709	1129.93	-6.856	0.248893	8.72761e-08	9.08942e-08	2.24909e-07	3.09346e-08	3.53959e-08	1.02719e-06
13	4-HC (DNA alkylator)	HCC1806	1.35131e-05	5.9191e-06	2.27685e-05	3.3673e-05	2.27685e-05	5.10955e-05	8.9246e-05	5.84643e-05	0.000150123	3.45744e-05	2.27685e-05	5.10955e-05	1.31e-05	3.25e-05	7.08e-05	0	4960	1.5904	8.30686	0	4941.83	9.80255	2.30058	1.36634e-05	3.26488e-05	7.06907e-05	0	4881.14	-4.43003	0.262859	1.67266e-05	3.22581e-05	6.5992e-05	1.1609e-05	3.25855e-05	8.7582e-05
14	4-HC (DNA alkylator)	HS578T	2.98296e-05	2.60521e-05	3.25855e-05	6.4575e-05	5.84643e-05	7.65432e-05	9.28976e-05	7.65432e-05	0.000114665	4.10227e-05	3.90272e-05	4.46555e-05	2.89e-05	6.79e-05	9.72e-05	0	6090	2.0259	8.34702	0	6069.53	12.4293	2.93561	2.95091e-05	6.76455e-05	9.65567e-05	0	6019.21	-4.38835	0.183699	3.07139e-05	5.83438e-05	8.49632e-05	2.98092e-05	8.7582e-05	0.000114665
15	4-HC (DNA alkylator)	MCF10F	2.40669e-05	3.44233e-06	5.84643e-05	0.00010707	4.46555e-05	0.000196545	0.000166004	0.000119626	0.000196545	3.82094e-05	1.01458e-05	8.78977e-05	3.18e-05	0.000105	0.000244	0	5710	1.2844	8.96725	0	5682.33	7.12721	1.87622	3.32043e-05	0.000105233	NA	0	5660.27	-4.01746	0.41227	3.22675e-05	9.9279e-05	NA	2.27685e-05	0.000114665	NA
16	4-HC (DNA alkylator)	MCF12A	6.83665e-06	3.39178e-10	1.51989e-05	2.59327e-05	1.32832e-05	3.90272e-05	8.17189e-05	4.46555e-05	0.000150123	2.49595e-05	1.32832e-05	3.90272e-05	9.18e-06	2.77e-05	6.17e-05	0	8920	1.7326	8.27697	46.6886	8685.79	11.5761	2.70164	8.24021e-06	2.82499e-05	6.02721e-05	0.000145354	8638.01	-4.46552	0.0454147	2.71654e-05	3.25063e-05	3.72099e-05	5.9191e-06	2.60521e-05	7.65432e-05
17	4-HC (DNA alkylator)	MDAMB231	1.09368e-05	6.95139e-06	1.73908e-05	9.29048e-05	4.46555e-05	0.000175171	0.000146651	8.15107e-05	0.000196545	1.38623e-05	8.86705e-06	1.98988e-05	1.17e-05	5.87e-05	9.03e-05	0	5970	1.1952	7.84311	3.77951e-05	5964.33	7.86317	1.71442	1.10265e-05	5.85568e-05	9.00513e-05	0	5915.28	-4.84414	0.396054	1.01237e-05	6.45445e-05	0.00013202	1.01458e-05	7.65432e-05	0.000114665
18	4-HC (DNA alkylator)	MDAMB361	2.5354e-08	3.39178e-10	2.3445e-07	3.46057e-10	3.39178e-10	3.62812e-10	1.03571e-05	6.8569e-07	4.46555e-05	7.82203e-06	2.1279e-07	3.48561e-05	NA	NA	5.98e-06	4740	10300	4.2049	6.92095	1.74459e-07	11053.8	2.78622	0.715913	NA	NA	1.38255e-05	4733.21	5563.19	-5.31702	0.129521	NA	NA	5.76603e-06	3.39178e-10	3.39178e-10	1.1609e-05
19	4-HC (DNA alkylator)	SUM159PT	7.1299e-07	1.03996e-07	2.63759e-06	1.10295e-05	6.8569e-07	7.65432e-05	2.87635e-05	1.76069e-06	0.000150123	2.05629e-06	2.3338e-07	7.74946e-06	4.13e-07	3.15e-06	9.08e-06	18.9	1590	0.6886	6.16726	0	2478	2.8319	0.425882	3.18326e-07	3.94018e-06	2.50496e-05	0	1617.06	-6.2405	0.718812	4.7999e-07	2.74087e-06	1.1586e-05	4.00033e-07	7.74946e-06	3.90272e-05
20	4-HC (DNA alkylator)	T47D	3.06971e-06	3.39178e-10	8.86705e-06	5.45128e-06	1.03132e-07	1.1609e-05	3.00645e-05	1.32832e-05	6.81017e-05	1.84983e-05	7.74946e-06	3.90272e-05	3.15e-06	5.79e-06	2.33e-05	7.33	5770	1.6018	7.8248	5.65689e-06	5809.55	10.2937	2.23664	3.62937e-06	5.70052e-06	2.32164e-05	0	5767.93	-4.80218	0.307574	4.26055e-06	6.06841e-06	2.12063e-05	1.53878e-06	3.01797e-06	2.60521e-05
21	4-HC (DNA alkylator)	T47DKBLUC	9.55773e-07	3.39178e-10	5.93358e-06	1.59805e-06	3.39178e-10	8.86705e-06	3.90696e-05	4.52105e-06	0.000150123	1.14608e-05	5.02336e-08	4.46555e-05	1.75e-06	3.3e-06	1.86e-05	3050	10000	2.0668	7.40669	326.298	10154.5	4.50545	1.04646	4.45967e-07	1.00197e-06	3.94368e-05	220.654	10048.8	-4.68417	0.619489	7.77687e-07	1.49635e-06	3.26813e-05	2.3338e-07	5.23735e-07	5.10955e-05
22	4-HC (DNA alkylator)	ZR7530	1.80454e-08	3.39178e-10	1.06597e-09	3.53064e-10	3.39178e-10	3.39178e-10	6.53573e-05	2.27685e-05	0.000150123	6.7986e-05	2.60521e-05	0.000150123	NA	NA	9.2e-05	0	6960	3.3186	8.89831	0.00016219	6953.38	18.3921	4.78003	NA	NA	9.24773e-05	0	6950.51	-3.96553	0.16856	NA	NA	8.31682e-05	3.39178e-10	3.39178e-10	6.68958e-05
23	4-HC (DNA alkylator)	21MT1	4.20365e-06	7.84578e-07	1.1609e-05	3.72388e-05	7.74946e-06	0.000131201	6.73744e-05	1.51989e-05	0.000193339	7.09354e-06	1.53878e-06	2.27685e-05	3.94e-06	1.41e-05	2.43e-05	-15.4	2450	1.1507	7.17304	0	2535.03	7.53045	1.4807	3.60641e-06	1.46322e-05	2.68623e-05	0	2459.25	-5.33036	0.378457	3.63191e-06	1.26559e-05	2.63393e-05	3.01797e-06	2.27685e-05	4.46555e-05
24	4-HC (DNA alkylator)	21NT	2.97686e-06	7.84578e-07	5.9191e-06	1.98468e-05	6.49857e-06	5.84643e-05	5.94614e-05	1.51989e-05	0.000150123	5.98193e-06	2.01461e-06	1.16509e-05	3.3e-06	1.24e-05	2.34e-05	-35.6	2240	1.1907	7.31995	0	2243.93	8.62761	1.73397	3.10781e-06	1.22179e-05	2.32196e-05	0	2211.54	-5.22097	0.369865	3.14215e-06	1.08713e-05	2.37136e-05	2.30515e-06	1.51989e-05	3.48561e-05
25	4-HC (DNA alkylator)	600MPE	3.1278e-05	2.60521e-05	3.48561e-05	5.94075e-05	5.10955e-05	7.65432e-05	9.00588e-05	6.68958e-05	0.000131201	4.54555e-05	3.90272e-05	5.10955e-05	3.25e-05	6.23e-05	8.91e-05	-25.5	4430	2.5069	8.42527	0	4403.41	15.7192	3.75198	3.15931e-05	6.12394e-05	8.65399e-05	0	4555.51	-4.46097	0.0206136	3.31709e-05	3.53615e-05	3.70212e-05	2.98092e-05	7.65432e-05	0.000114665
26	4-HC (DNA alkylator)	BT549	1.38873e-06	3.39178e-10	1.25298e-05	3.40942e-07	3.39178e-10	7.32662e-07	2.27613e-06	3.39178e-10	1.73908e-05	1.29034e-05	3.39178e-10	0.000132148	5.73e-08	NA	5.92e-08	-42.3	180	3.699	4.65463	0	218.917	272.455	40.913	NA	NA	NA	0	239.444	-7.62462	0.00207031	NA	NA	NA	2.01461e-06	9.08884e-08	1.53878e-06
27	4-HC (DNA alkylator)	HCC1143	1.16318e-05	1.01458e-05	1.32832e-05	2.70558e-05	2.27685e-05	2.98092e-05	4.76951e-05	3.90272e-05	5.84643e-05	1.7311e-05	1.51989e-05	1.98988e-05	1.23e-05	2.74e-05	4.04e-05	12.2	6110	2.0564	7.83738	7.31114e-06	6091.7	13.6682	2.97918	1.26351e-05	2.74378e-05	4.02359e-05	0	6071.69	-4.75021	0.244707	1.17771e-05	2.58117e-05	4.34086e-05	1.1609e-05	2.60521e-05	4.46555e-05
28	4-HC (DNA alkylator)	HCC1954	1.30147e-05	1.01458e-05	1.52537e-05	4.47249e-05	3.47993e-05	6.68958e-05	9.07883e-05	5.84643e-05	0.00016376	1.82714e-05	1.51989e-05	2.27685e-05	1.47e-05	3.77e-05	5.39e-05	53.2	8870	1.931	7.92605	1.69708e-05	8816.01	12.7932	2.82889	1.48889e-05	3.74969e-05	5.29445e-05	0	8792.88	-4.68544	0.267597	1.38119e-05	3.81232e-05	6.48669e-05	1.32832e-05	4.46555e-05	8.7582e-05
29	4-HC (DNA alkylator)	HCC38	5.95173e-07	1.2197e-09	1.53878e-06	1.8391e-06	7.84578e-07	3.01797e-06	6.67828e-06	3.95122e-06	1.1609e-05	3.87629e-06	2.30515e-06	5.9191e-06	3.7e-07	1.27e-06	5.61e-06	-73.3	1070	1.2549	6.98434	0	1048.03	11.0972	2.11381	5.61406e-07	1.41671e-06	5.47286e-06	0	1030.32	-5.43577	0.290558	8.32526e-07	1.65065e-06	5.03539e-06	2.3338e-07	8.97726e-07	6.49857e-06
30	4-HC (DNA alkylator)	MCF10A	8.8363e-06	7.74946e-06	1.01458e-05	2.94736e-05	2.60521e-05	3.48561e-05	4.53597e-05	3.90272e-05	5.84643e-05	1.02393e-05	8.86705e-06	1.1609e-05	9.52e-06	3.03e-05	3.93e-05	-49.5	3670	1.7182	7.56564	0	3663.36	12.0204	2.5078	9.44441e-06	3.02205e-05	3.97835e-05	0	3639.48	-4.97805	0.237764	8.90841e-06	2.86499e-05	4.36785e-05	1.01458e-05	2.98092e-05	3.90272e-05
31	4-HC (DNA alkylator)	MDAMB157	8.9584e-06	6.95139e-06	1.1609e-05	1.32567e-05	1.1609e-05	1.51989e-05	2.10503e-05	1.73908e-05	2.60521e-05	1.39708e-05	1.1609e-05	1.73908e-05	1.09e-05	1.64e-05	2.39e-05	-5.62	4550	3.2872	7.71432	2.59521e-05	4555.48	22.0077	4.7041	1.07651e-05	1.63872e-05	2.38201e-05	0	4546.12	-4.83167	0.141042	9.84789e-06	1.38479e-05	2.02257e-05	1.01458e-05	1.51989e-05	2.27685e-05
32	4-HC (DNA alkylator)	SKBR3	1.13497e-05	8.86705e-06	1.32832e-05	2.79169e-05	2.27685e-05	3.48561e-05	5.42113e-05	4.46555e-05	6.68958e-05	1.82901e-05	1.51989e-05	2.27685e-05	1.25e-05	2.81e-05	4.33e-05	88.7	11800	1.982	7.88645	6.55897e-05	11795.4	12.9911	2.85487	1.28725e-05	2.81586e-05	4.30531e-05	0	11769.2	-4.71785	0.264752	1.18898e-05	2.65863e-05	4.74211e-05	1.1609e-05	2.60521e-05	5.10955e-05
33	4-HC (DNA alkylator)	SUM229PE	3.03199e-05	2.60521e-05	3.48561e-05	6.4751e-05	5.10955e-05	8.7582e-05	9.7082e-05	7.65432e-05	0.000131674	4.03593e-05	3.90272e-05	4.46555e-05	2.94e-05	6.64e-05	9.3e-05	0	9040	2.1577	8.33833	0	8987.48	13.4121	3.16198	3.01487e-05	6.57589e-05	9.15049e-05	0	8925.2	-4.39354	0.163393	3.11797e-05	5.54733e-05	7.74823e-05	2.60521e-05	8.7582e-05	0.000114665
34	4-HC (DNA alkylator)	UACC812	7.04365e-06	5.17306e-06	8.86705e-06	1.25846e-05	1.01458e-05	1.51989e-05	2.6807e-05	1.98988e-05	3.90272e-05	1.35699e-05	1.01458e-05	1.73908e-05	7.91e-06	1.43e-05	2.5e-05	11.7	5800	2.2829	7.71398	29.301	5772.16	15.3241	3.27452	7.76797e-06	1.42517e-05	2.48959e-05	0.000115022	5791.23	-4.85011	0.212832	7.47731e-06	1.24707e-05	2.23483e-05	6.95139e-06	1.1609e-05	2.60521e-05
35	4-HC (DNA alkylator)	BT20	4.46085e-05	3.90272e-05	5.10955e-05	6.21504e-05	5.10955e-05	7.65432e-05	8.95849e-05	7.65432e-05	0.000100213	6.93529e-05	5.84643e-05	7.65432e-05	4.69e-05	6.7e-05	9.53e-05	-7	5490	3.9526	8.60812	0	5477.54	23.2456	5.73554	4.69417e-05	6.70717e-05	9.50621e-05	0	5474.6	-4.25344	0.0922943	4.07477e-05	5.08992e-05	6.65871e-05	4.46555e-05	6.68958e-05	0.000114665
36	4-HC (DNA alkylator)	BT474	1.3903e-05	1.15724e-05	1.73908e-05	2.64021e-05	2.27685e-05	2.98092e-05	5.64408e-05	4.46555e-05	6.68958e-05	2.96026e-05	2.60521e-05	3.48561e-05	1.69e-05	2.77e-05	4.42e-05	96.7	11000	2.8764	8.09777	0.00109635	10930.3	18.7031	4.24379	1.69362e-05	2.78383e-05	4.37413e-05	0	10910.6	-4.49611	0.186577	1.71459e-05	2.73951e-05	4.6498e-05	1.1609e-05	2.60521e-05	5.84643e-05
37	4-HC (DNA alkylator)	CAMA1	2.1093e-05	1.73908e-05	2.27685e-05	3.47001e-05	3.25855e-05	3.48561e-05	6.33722e-05	5.84643e-05	6.68958e-05	4.50959e-05	4.46555e-05	5.10955e-05	1.92e-05	3.41e-05	6.77e-05	0	8350	2.3106	8.39653	0	8336.84	13.9346	3.31777	1.87115e-05	3.41143e-05	6.76431e-05	4.77924	8280.53	-4.36825	0.146885	2.40845e-05	3.39118e-05	5.41957e-05	1.73908e-05	3.48561e-05	8.7582e-05
38	4-HC (DNA alkylator)	HCC1395	2.63216e-05	1.98988e-05	2.98092e-05	4.2579e-05	3.90272e-05	5.10955e-05	7.37895e-05	5.84643e-05	8.7582e-05	5.43866e-05	4.46555e-05	6.68958e-05	2.57e-05	4.36e-05	7.88e-05	-13	5040	2.7933	8.50903	0	5014.59	16.8384	4.08407	2.52236e-05	4.37077e-05	7.84301e-05	0	4999.27	-4.31885	0.113542	2.92674e-05	3.91476e-05	5.68951e-05	2.27685e-05	4.46555e-05	0.000100213
39	4-HC (DNA alkylator)	HCC1428	6.90258e-06	5.9191e-06	7.74946e-06	9.01442e-06	7.74946e-06	1.01458e-05	1.6162e-05	1.32832e-05	1.98988e-05	1.28695e-05	1.1609e-05	1.51989e-05	8.33e-06	1.18e-05	2.03e-05	69.8	7360	3.7645	7.6976	68.7684	7279.19	25.4534	5.43086	7.87431e-06	1.18658e-05	2.03827e-05	30.5229	7322.25	-4.84854	0.125435	7.48357e-06	1.01331e-05	1.63511e-05	6.95139e-06	1.01458e-05	1.73908e-05
40	4-HC (DNA alkylator)	HCC1569	3.1918e-05	2.60521e-05	3.90272e-05	5.79916e-05	5.10955e-05	7.65432e-05	8.61248e-05	6.68958e-05	0.000131201	4.5482e-05	3.90272e-05	5.10955e-05	3.23e-05	6.44e-05	9.49e-05	-0.5	4990	2.3824	8.45595	0	4958.37	14.4291	3.47122	3.09487e-05	6.44131e-05	9.44389e-05	0.00173638	4951.51	-4.3382	0.138097	3.25719e-05	5.13876e-05	7.04841e-05	2.98092e-05	7.65432e-05	0.000114665
41	4-HC (DNA alkylator)	HCC1937	7.61163e-06	6.95139e-06	8.86705e-06	1.02557e-05	8.86705e-06	1.1609e-05	1.75298e-05	1.51989e-05	1.98988e-05	1.32363e-05	1.1609e-05	1.51989e-05	9.73e-06	1.41e-05	2.28e-05	22.4	5770	3.5052	7.74184	21.5167	5686.76	4296.18	959.291	3.30732e-05	3.31479e-05	3.32332e-05	201.835	5548.47	-4.84186	0.127877	8.48359e-06	1.15905e-05	1.79743e-05	7.74946e-06	1.1609e-05	1.98988e-05
42	4-HC (DNA alkylator)	HCC202	9.74738e-06	4.35448e-10	2.98092e-05	2.929e-05	2.60521e-05	3.25855e-05	5.72668e-05	5.10955e-05	6.68958e-05	5.17849e-05	4.46555e-05	5.84643e-05	1.66e-05	2.6e-05	7.09e-05	0	6020	3.2178	8.53836	39.8664	5967.55	19.8868	4.83046	1.546e-05	2.61684e-05	6.89387e-05	37.1265	5965.13	-4.30891	0.101399	2.24075e-05	2.93527e-05	5.1593e-05	1.51989e-05	2.60521e-05	7.65432e-05
43	4-HC (DNA alkylator)	HCC2185	3.58298e-10	3.39178e-10	4.35448e-10	3.50635e-10	3.39178e-10	4.07082e-10	1.08974e-05	8.86705e-06	1.32832e-05	1.09532e-05	8.86705e-06	1.32832e-05	NA	NA	1.57e-05	40.5	5430	5.196	7.61722	41.4546	5356.59	36.9843	7.79559	NA	NA	1.58024e-05	9.11574e-05	5397.84	-4.8916	0.0846244	NA	NA	1.25341e-05	3.39178e-10	3.39178e-10	1.32832e-05
44	4-HC (DNA alkylator)	HCC70	8.17238e-06	5.9191e-06	1.01458e-05	1.2351e-05	1.01458e-05	1.51989e-05	3.80798e-05	3.48561e-05	3.90272e-05	3.04285e-05	2.98092e-05	3.48561e-05	8.15e-06	1.36e-05	3.6e-05	31.7	6300	2.8624	8.10527	4.12277e-05	6280.12	18.7232	4.25167	8.68758e-06	1.38839e-05	3.58771e-05	0	6266.38	-4.49158	0.180571	1.0058e-05	1.48045e-05	3.60451e-05	7.74946e-06	1.01458e-05	3.90272e-05
45	4-HC (DNA alkylator)	HS578T	8.14041e-06	6.95139e-06	8.86705e-06	2.15107e-05	1.98988e-05	2.27685e-05	3.15681e-05	2.60521e-05	3.90272e-05	9.97313e-06	8.86705e-06	1.1609e-05	9.31e-06	2.42e-05	3.17e-05	-25.6	3580	2.1264	7.59952	0	3525.46	15.2486	3.20717	9.24146e-06	2.40487e-05	3.13815e-05	0	3508.67	-4.92986	0.192281	8.61806e-06	2.08898e-05	3.00462e-05	8.86705e-06	2.27685e-05	3.25855e-05
46	4-HC (DNA alkylator)	MDAMB134VI	4.79791e-05	4.46555e-05	5.10955e-05	6.44386e-05	5.84643e-05	7.65432e-05	8.57073e-05	7.65432e-05	0.000100213	5.93706e-05	5.10955e-05	6.68958e-05	0.000108	0.000126	0.00014	0	6920	10	8.85008	8.97067e-08	6897.19	1128.16	298.27	0.00016351	0.000164774	0.000165586	3.20021	6894.01	-4.349	0.000383737	4.47283e-05	4.47807e-05	4.48223e-05	6.68958e-05	0.000100213	0.000131201
47	4-HC (DNA alkylator)	MDAMB157	2.218e-06	1.75515e-06	3.01797e-06	3.87024e-06	3.45321e-06	4.52105e-06	9.12858e-06	7.74946e-06	1.01458e-05	6.10365e-06	5.17306e-06	6.95139e-06	2.04e-06	3.84e-06	8.57e-06	-25.2	2560	2.1654	7.14337	0	2543.96	16.3509	3.21706	2.1157e-06	3.88803e-06	8.51363e-06	0	2525.67	-5.19895	0.205776	2.59237e-06	4.12958e-06	8.38556e-06	1.76069e-06	3.45321e-06	1.01458e-05
48	4-HC (DNA alkylator)	MDAMB175VII	6.93088e-06	5.9191e-06	7.74946e-06	9.42841e-06	8.83911e-06	1.1609e-05	1.65062e-05	1.32832e-05	1.98988e-05	1.29967e-05	1.1609e-05	1.51989e-05	7.51e-06	1.13e-05	1.98e-05	-1.51	4020	3.3304	7.67138	0.00199163	4007.25	22.6773	4.81974	7.43926e-06	1.14005e-05	1.98214e-05	2.78914e-06	4004.08	-4.87396	0.134463	7.23747e-06	9.84733e-06	1.58829e-05	6.95139e-06	1.01458e-05	1.73908e-05
49	4-HC (DNA alkylator)	MDAMB415	1.26342e-05	4.71609e-10	1.98988e-05	2.25288e-05	1.32832e-05	3.25855e-05	6.68964e-05	4.46555e-05	0.000100213	3.95451e-05	2.60521e-05	5.84643e-05	1.9e-05	2.68e-05	4.45e-05	51.8	5620	3.8575	8.17775	0.274246	5591.74	27.9909	6.40913	2.05015e-05	2.75874e-05	4.26954e-05	3.66477e-05	5591.51	-4.41519	0.138715	2.03411e-05	2.72204e-05	4.5358e-05	1.01458e-05	1.98988e-05	6.68958e-05
50	4-HC (DNA alkylator)	MX1	1.66798e-05	1.76069e-06	2.60521e-05	3.59808e-05	2.60521e-05	4.46555e-05	8.07813e-05	6.68958e-05	0.000100213	4.72076e-05	3.89229e-05	5.84643e-05	1.68e-05	3.51e-05	7.38e-05	0	10000	2.2246	8.45897	0	9909.03	13.6088	3.27689	1.67778e-05	3.54736e-05	7.37774e-05	0	9843.18	-4.32928	0.150906	2.31444e-05	3.54771e-05	5.85406e-05	1.1609e-05	3.48561e-05	8.7582e-05
51	4-HC (DNA alkylator)	SUM1315MO2	4.04169e-06	4.57724e-07	1.01458e-05	2.03665e-05	1.1609e-05	2.98092e-05	6.69416e-05	5.10955e-05	8.78977e-05	3.46169e-05	2.27685e-05	4.46555e-05	4.67e-06	1.46e-05	5.77e-05	0	7910	1.1687	8.26141	0	7900.49	7.22417	1.68289	4.83671e-06	1.46551e-05	5.77256e-05	0	7815.71	-4.53976	0.421431	5.55429e-06	1.41264e-05	5.53861e-05	2.63759e-06	1.73908e-05	6.68958e-05
52	4-HC (DNA alkylator)	SUM149PT	1.56227e-06	1.03996e-07	2.30515e-06	3.13901e-06	2.63759e-06	3.95122e-06	5.20584e-06	4.52105e-06	6.49857e-06	2.80346e-06	2.30515e-06	3.45321e-06	1.85e-06	3.43e-06	5.29e-06	-53.4	2280	2.3758	6.72558	0	2268.91	18.9562	3.52224	1.75016e-06	3.41068e-06	5.25303e-06	0	2251.72	-5.53017	0.178854	1.7867e-06	3.0463e-06	4.73953e-06	1.53878e-06	3.45321e-06	5.9191e-06
53	4-HC (DNA alkylator)	SUM159PT	4.07654e-06	2.03965e-07	1.80178e-05	2.81389e-05	1.76069e-06	0.000150123	4.71957e-05	3.45321e-06	0.000196545	6.36934e-06	3.05548e-07	3.90272e-05	1.86e-06	6.04e-06	8.87e-06	-82.1	2110	1.2317	6.58303	0	2237.4	8.29785	1.49157	2.17263e-06	6.56556e-06	1.09513e-05	0	2199.76	-5.84596	0.466889	1.93282e-06	7.58836e-06	1.78085e-05	2.30515e-06	1.51989e-05	2.60521e-05
54	4-HC (DNA alkylator)	SUM52PE	8.17933e-06	7.74946e-06	8.86705e-06	1.09975e-05	1.01458e-05	1.32832e-05	1.5269e-05	1.32832e-05	1.73908e-05	1.09278e-05	8.86705e-06	1.32832e-05	1.22e-05	1.7e-05	2.19e-05	68.4	7240	4.6727	7.67176	68.769	7126.32	32.5593	6.92889	1.2344e-05	1.73259e-05	2.21565e-05	0	7232.5	-5.13436	0.0131304	7.05202e-06	7.3177e-06	7.57269e-06	8.86705e-06	1.51989e-05	1.98988e-05
55	4-HC (DNA alkylator)	T47D	7.14099e-06	6.49857e-06	7.74946e-06	9.98386e-06	8.86705e-06	1.1609e-05	1.45878e-05	1.32832e-05	1.98988e-05	9.94274e-06	8.86705e-06	1.1609e-05	7.7e-06	1.22e-05	1.77e-05	49	8540	3.0441	7.49667	48.9875	8494.44	21.0254	4.35399	7.68961e-06	1.22277e-05	1.77094e-05	44.7424	8484.85	-5.01223	0.116271	7.24116e-06	9.71967e-06	1.30938e-05	7.74946e-06	1.1609e-05	1.98988e-05
56	4-HC (DNA alkylator)	ZR751	5.68965e-06	3.01797e-06	1.1609e-05	2.02318e-05	1.51989e-05	2.27685e-05	4.95154e-05	4.46555e-05	5.84643e-05	3.77882e-05	3.48561e-05	3.90272e-05	7.25e-06	1.64e-05	5.34e-05	0	13300	1.6352	8.29876	0	13229.9	10.0576	2.35695	7.39526e-06	1.64141e-05	5.34394e-05	0	13089.4	-4.43733	0.263522	1.04616e-05	1.8616e-05	4.96596e-05	5.9191e-06	1.32832e-05	5.84643e-05
57	4-HC (DNA alkylator)	ZR7530	3.72145e-10	3.39178e-10	4.75005e-10	6.27328e-08	3.39178e-10	1.56352e-07	5.7903e-05	5.10955e-05	6.68958e-05	5.55497e-05	5.10955e-05	6.68958e-05	NA	NA	9.85e-05	0	9400	5.7098	8.73801	40.9244	9290.51	873.927	230.941	NA	NA	0.000163756	0.00936519	9249.01	-4.42562	0.000661606	NA	NA	3.75306e-05	3.39178e-10	3.39178e-10	8.7582e-05
58	4-HC (DNA alkylator)	21MT1	1.26061e-05	3.39178e-10	6.68958e-05	5.5317e-05	2.79308e-06	0.000187461	8.66661e-05	8.00092e-06	0.000196545	2.91678e-05	3.30537e-08	0.000131201	8.82e-06	3.65e-05	7.11e-05	-75.5	2850	1.1038	7.9967	0	2849.03	7.37725	1.63452	1.03263e-05	3.59008e-05	7.08179e-05	0	2787.37	-4.74022	0.360827	1.1112e-05	3.2271e-05	6.91229e-05	5.17306e-06	0.000100213	NA
59	4-HC (DNA alkylator)	21NT	1.6568e-06	1.2197e-09	1.32832e-05	6.98942e-06	2.82053e-08	4.91635e-05	3.04571e-05	4.84129e-07	0.000150123	9.99611e-06	5.76851e-08	6.68958e-05	3.12e-07	1.85e-06	1.44e-05	-87	2150	0.4841	6.87429	0	2507.02	3.19014	0.558799	2.95858e-07	1.40565e-06	1.41331e-05	0	2506.63	-6.52334	1.26043	2.08065e-07	1.00386e-06	1.71578e-05	2.03965e-07	1.38321e-06	2.60521e-05
60	4-HC (DNA alkylator)	HCC38	6.02354e-08	3.39178e-10	5.25624e-07	2.42447e-07	3.39178e-10	1.53878e-06	5.08598e-06	2.3338e-07	2.27685e-05	1.86418e-06	1.20473e-08	7.9171e-06	7.43e-09	6.11e-08	1.9e-06	-69.5	598	0.6363	6.62547	0	568.403	6.30803	1.12779	6.14372e-09	7.20308e-08	1.9082e-06	0	538.596	-5.88157	0.49771	NA	1.24474e-07	1.70551e-06	4.10039e-09	1.57727e-08	3.01797e-06
61	4-HC (DNA alkylator)	MDAMB134VI	4.80202e-05	3.90272e-05	5.84643e-05	6.56713e-05	5.10955e-05	8.7582e-05	9.37357e-05	6.68958e-05	0.000131201	6.2703e-05	5.10955e-05	7.68192e-05	0.000106	0.000123	0.000137	0	7020	10	8.84466	60.1667	6938.29	640.289	160.443	0.000100283	0.000101642	0.000102664	0	7050.49	-4.41565	0.000238445	3.83761e-05	3.8405e-05	3.8423e-05	5.84643e-05	8.7582e-05	0.000131201
62	4-HC (DNA alkylator)	MDAMB175VII	2.64763e-06	3.39178e-10	1.98988e-05	7.14473e-06	3.39178e-10	3.90272e-05	5.97848e-05	3.95122e-06	0.000175171	3.43256e-05	4.00658e-07	0.000150123	3.41e-06	9.63e-06	4.61e-05	-43.5	7640	1.452	8.2684	0	7576.76	9.40705	2.19168	4.17494e-06	1.011e-05	4.60752e-05	7.76337e-06	7409.53	-4.45451	0.179029	1.1903e-05	1.85082e-05	4.06114e-05	5.23735e-07	2.30515e-06	5.84643e-05
63	4-HC (DNA alkylator)	MDAMB415	7.21677e-06	3.39178e-10	2.98092e-05	2.19613e-05	1.10964e-09	5.84643e-05	8.33192e-05	2.60521e-05	0.000196545	3.90125e-05	7.23071e-06	0.000114665	2.62e-05	3.03e-05	3.6e-05	31.3	5180	10	8.03982	61.0272	5099.2	27613.2	6167.12	3.32816e-05	3.32925e-05	3.33077e-05	0.000134579	5162.42	-4.4747	0.0443756	2.77466e-05	3.08491e-05	3.57685e-05	7.74946e-06	1.98988e-05	6.68958e-05
64	4-HC (DNA alkylator)	SUM149PT	1.33292e-06	3.39178e-10	7.74946e-06	1.02441e-05	6.06715e-08	4.64265e-05	3.09527e-05	2.01461e-06	0.000131201	4.88639e-06	2.39218e-09	2.60521e-05	2.81e-06	4.66e-06	6.61e-06	-42.2	1610	2.9857	6.89338	0	1602.09	23.4985	4.46809	2.52408e-06	4.68387e-06	6.60523e-06	0	1598.83	-5.37855	0.169921	2.40748e-06	4.29876e-06	6.54815e-06	1.5579e-07	1.01458e-05	NA
65	4-HC (DNA alkylator)	SUM159PT	2.85269e-06	3.39178e-10	1.98988e-05	1.59906e-05	7.31756e-08	0.000125	2.27781e-05	2.11319e-07	0.000150123	5.95919e-06	4.05585e-10	5.84643e-05	4.19e-07	3.13e-06	6.17e-06	-59.5	1130	0.6744	5.93372	0	1306.9	5.01715	0.801127	5.67131e-07	3.15286e-06	7.90153e-06	0	1187.94	-6.62088	0.668472	4.48515e-07	2.61312e-06	8.8665e-06	5.99266e-07	5.9191e-06	1.51989e-05
66	4-HC (DNA alkylator)	T47DKBLUC	7.04428e-06	5.9191e-06	7.74946e-06	1.0435e-05	8.86705e-06	1.32832e-05	1.54113e-05	1.32832e-05	2.27685e-05	9.85427e-06	8.86705e-06	1.1609e-05	6.83e-06	1.24e-05	1.88e-05	-38	7970	2.4575	7.48868	0	7957	17.2968	3.57397	7.13733e-06	1.23588e-05	1.85925e-05	0	8416.02	-5.16272	0.0143902	6.70837e-06	6.93778e-06	7.17522e-06	6.95139e-06	1.32832e-05	1.98988e-05
67	4-HC (DNA alkylator)	21MT1	2.80255e-05	2.27685e-05	3.25855e-05	5.83799e-05	5.10955e-05	6.68958e-05	9.68901e-05	7.65432e-05	0.000131201	4.51218e-05	3.90272e-05	5.10955e-05	2.47e-05	5.98e-05	0.000101	0	9100	1.842	8.4583	0	9038.11	11.1836	2.69296	2.5091e-05	6.00434e-05	0.000100845	1.06501e-05	8911.25	-4.4513	0.0311056	3.26775e-05	3.59749e-05	3.87199e-05	2.27685e-05	6.68958e-05	0.000114665
68	4-HC (DNA alkylator)	21NT	1.28632e-05	8.86705e-06	1.73908e-05	3.21315e-05	2.60521e-05	3.90272e-05	8.07232e-05	6.68958e-05	0.000100213	3.05669e-05	2.60521e-05	3.90272e-05	1.19e-05	3.29e-05	7.79e-05	19.2	8210	1.4147	8.33468	1.686e-06	8188.62	8.61167	2.03176	1.21712e-05	3.30749e-05	7.80548e-05	0	8118.25	-4.45277	0.326237	1.34411e-05	3.05837e-05	7.34228e-05	1.01458e-05	3.25855e-05	8.7582e-05
69	4-HC (DNA alkylator)	AU565	5.1764e-06	2.30515e-06	8.86705e-06	1.36831e-05	6.95139e-06	2.60521e-05	4.33106e-05	1.73908e-05	0.000131201	1.08449e-05	5.9191e-06	1.98988e-05	4.67e-06	1.23e-05	2.55e-05	30.8	6170	1.37	7.52682	0.000108146	6234.61	9.10126	1.89256	5.02882e-06	1.22662e-05	2.57783e-05	0	6158.08	-5.04295	0.33108	5.07363e-06	1.0749e-05	2.35563e-05	4.52105e-06	1.1609e-05	2.98092e-05
70	4-HC (DNA alkylator)	HCC38	7.26882e-07	3.39178e-10	2.63759e-06	2.52494e-06	4.57724e-07	5.9191e-06	1.56302e-05	4.52105e-06	4.46555e-05	5.16879e-06	1.2931e-06	1.32832e-05	8.24e-07	2.42e-06	9.95e-06	-28	1820	1.1804	7.21611	50.997	1671.73	14032	2711.08	6.65881e-06	6.66471e-06	6.67159e-06	0	1788.31	-5.29074	0.378133	1.04417e-06	2.46999e-06	8.81285e-06	4.57724e-07	1.53878e-06	1.1609e-05
71	4-HC (DNA alkylator)	MDAMB175VII	9.205e-06	5.9191e-06	1.32832e-05	2.75765e-05	1.98988e-05	3.90272e-05	6.88773e-05	4.46555e-05	0.000114665	1.85192e-05	1.32832e-05	2.60521e-05	9.07e-06	2.69e-05	5.23e-05	0	16300	1.4611	7.98925	1.05134e-06	16162.5	9.64152	2.15089	9.21551e-06	2.69647e-05	5.16485e-05	0	16041	-4.6831	0.322335	9.43008e-06	2.48593e-05	5.31488e-05	7.74946e-06	2.98092e-05	6.68958e-05
72	4-HC (DNA alkylator)	SUM159PT	4.40982e-06	3.01797e-06	5.9191e-06	9.60969e-06	7.74946e-06	1.1609e-05	1.41774e-05	1.01458e-05	1.98988e-05	5.55631e-06	4.52105e-06	6.95139e-06	2.85e-06	9.69e-06	1.46e-05	-45.9	2500	1.2895	6.88677	0	2570.68	9.17321	1.73194	3.39951e-06	9.91601e-06	1.57671e-05	0	2540.5	-5.55235	0.394888	2.99622e-06	1.03369e-05	2.15047e-05	3.95122e-06	2.27685e-05	4.46555e-05
73	4-HC (DNA alkylator)	T47DKBLUC	1.01197e-05	5.94286e-07	1.73908e-05	2.44928e-05	1.32832e-05	3.90272e-05	7.98112e-05	4.46555e-05	0.000131201	3.35365e-05	1.98361e-05	5.10955e-05	1.17e-05	2.63e-05	6.39e-05	0	12100	1.7291	8.33458	26.1896	11978.9	10.6926	2.51982	1.12956e-05	2.6478e-05	6.37287e-05	0	11888.2	-4.40276	0.232781	1.54488e-05	2.7933e-05	5.80462e-05	7.74946e-06	2.27685e-05	7.65432e-05
74	4-HC (DNA alkylator)	HCC1806	2.69468e-05	1.98988e-05	2.98092e-05	5.65587e-05	4.46555e-05	7.65432e-05	8.85704e-05	6.68958e-05	0.000150123	4.11689e-05	3.48561e-05	5.10955e-05	2.37e-05	5.92e-05	9.7e-05	0	5080	1.7192	8.35793	0	5071.28	10.4158	2.46441	2.37082e-05	5.92315e-05	9.69716e-05	0	5005.37	-4.38378	0.228731	2.66662e-05	5.42538e-05	8.96745e-05	2.27685e-05	6.68958e-05	0.000114665
75	4-HC (DNA alkylator)	MCF12A	6.74998e-06	5.9191e-06	7.74946e-06	2.10258e-05	1.73908e-05	2.60521e-05	3.70828e-05	2.60521e-05	5.84643e-05	8.82158e-06	7.74946e-06	1.01458e-05	6.88e-06	2.15e-05	3.19e-05	71.3	9240	1.6038	7.46749	5.76144e-05	9222.61	11.0434	2.28178	6.87012e-06	2.16214e-05	3.17916e-05	0	9130.69	-5.03709	0.272177	6.64683e-06	1.9739e-05	3.32202e-05	6.49857e-06	2.27685e-05	3.48561e-05
76	4-HC (DNA alkylator)	MCF7	3.61626e-05	3.25855e-05	3.90272e-05	5.90737e-05	5.10955e-05	6.68958e-05	8.35615e-05	6.68958e-05	0.000100213	4.82785e-05	4.46555e-05	5.10955e-05	3.65e-05	6.99e-05	0.0001	0	9370	2.4847	8.48801	0	9333.27	14.8509	3.592	3.6489e-05	6.99757e-05	0.00010004	0	9290.87	-4.31471	0.140856	3.57986e-05	5.54922e-05	7.61912e-05	3.90272e-05	7.65432e-05	0.000114665
77	4-HC (DNA alkylator)	MDAMB415	6.94727e-06	3.39178e-10	1.32832e-05	1.64339e-05	8.86705e-06	2.98092e-05	5.82569e-05	2.60521e-05	0.000131201	2.15095e-05	1.1609e-05	3.90272e-05	1.06e-05	1.95e-05	3.66e-05	65.6	5500	2.4381	7.99701	0.000998754	5461.08	16.089	3.59769	1.06681e-05	1.98022e-05	3.64342e-05	0	5455.8	-4.59586	0.226739	1.03272e-05	1.84511e-05	3.72418e-05	5.17306e-06	1.51989e-05	5.10955e-05
78	4-HC (DNA alkylator)	MDAMB453	5.14816e-06	3.39178e-10	1.01458e-05	1.3421e-05	5.9191e-06	2.27685e-05	5.34211e-05	2.27685e-05	0.000131201	1.80483e-05	8.86705e-06	3.25855e-05	3.92e-06	1.35e-05	3.79e-05	-6	4690	1.3798	7.96283	0	4615.26	9.42392	2.09563	5.35568e-06	1.38535e-05	3.75543e-05	0	4585.36	-4.71175	0.334227	5.85046e-06	1.29008e-05	3.5318e-05	3.45321e-06	1.1609e-05	5.10955e-05
79	4-HC (DNA alkylator)	MX1	1.71316e-06	6.2189e-10	3.95122e-06	4.89003e-06	3.45321e-06	5.9191e-06	1.28377e-05	1.01458e-05	1.73908e-05	8.31423e-06	6.48408e-06	1.01458e-05	2.04e-06	4.75e-06	1.23e-05	-0.5	4910	2.1553	7.40013	0	4843.17	15.8263	3.23368	1.9797e-06	4.81288e-06	1.2278e-05	0	4806.42	-5.0641	0.148743	3.42937e-06	5.57786e-06	1.00467e-05	1.53878e-06	4.52105e-06	1.32832e-05
80	4-HC (DNA alkylator)	SUM149PT	2.99297e-06	1.78258e-07	3.95122e-06	4.33184e-06	3.45321e-06	5.17306e-06	6.2266e-06	5.17306e-06	7.74946e-06	4.39928e-06	3.45321e-06	5.17306e-06	2.91e-06	4.07e-06	5.84e-06	-34.5	2890	2.5979	6.75817	0	3118.79	11.6571	2.15237	2.05388e-06	3.5828e-06	6.47599e-06	0	2992.06	-5.52224	0.189626	2.53118e-06	3.53397e-06	5.44357e-06	2.30515e-06	3.95122e-06	6.49857e-06
81	4-HC+Dox (Combination)	AU565	5.74866e-06	3.39178e-10	2.27685e-05	6.07104e-05	2.42982e-06	0.000196545	8.77299e-05	6.33093e-06	0.000191736	3.579e-06	3.39178e-10	1.51989e-05	5.24e-06	NA	NA	3140	6970	4.7042	6.88741	0.00348512	7164	2.97115	0.76621	7.75078e-06	NA	NA	2.04597e-05	7164	-4.43609	0.987465	6.7487e-06	NA	NA	5.17306e-06	NA	NA
82	4-HC+Dox (Combination)	BT20	4.51615e-08	3.39178e-10	3.05548e-07	2.74145e-07	3.39178e-10	2.02188e-06	1.0616e-05	3.39178e-10	0.000100213	3.2905e-06	3.39178e-10	2.29327e-05	4.76e-10	3.34e-09	4.82e-06	-2.5	1930	0.3053	7.05776	3.73892e-05	1828.49	2.40089	0.478861	5.698e-12	2.60009e-09	5.06968e-06	450.247	1018.35	-5.90746	0.0502492	NA	NA	1.35966e-06	3.39178e-10	2.73717e-09	5.9191e-06
83	4-HC+Dox (Combination)	BT474	1.93659e-05	3.39178e-10	0.000135932	6.59289e-05	3.39178e-10	0.000196545	0.000112813	4.29146e-05	0.000187261	2.96966e-05	3.39178e-10	0.000174601	3.24e-05	4.23e-05	NA	3810	9280	10	8.0678	1.5933e-06	9150.71	8.13701	2.18221	3.77618e-05	0.000134552	0.000271579	4.51801e-06	9146.48	-3.92178	0.37608	3.54601e-05	0.000128028	0.000324358	1.73908e-05	NA	NA
84	4-HC+Dox (Combination)	BT549	1.10914e-06	3.39178e-10	5.17306e-06	3.66767e-08	3.39178e-10	7.02841e-09	1.65845e-06	3.39178e-10	8.86705e-06	1.09984e-05	3.39178e-10	0.000109968	NA	NA	NA	-36	88.1	1.0862	6.15586	0	304.476	3.43246	0.402756	4.63883e-09	7.46423e-12	3.82917e-09	0	120.056	-7.24385	0.0678793	4.28288e-08	NA	4.09143e-08	5.23735e-07	7.02841e-09	4.57724e-07
85	4-HC+Dox (Combination)	CAMA1	1.29706e-07	3.39178e-10	1.38321e-06	5.65027e-08	3.39178e-10	8.97726e-07	5.03083e-06	1.02719e-06	1.59112e-05	3.48372e-06	2.39218e-09	1.01458e-05	NA	NA	NA	0	0	0	0	182.889	747.778	1700.19	325.168	NA	NA	5.89606e-06	182.888	747.778	-5.80622	0.003722	NA	NA	1.56459e-06	8.14197e-10	4.75005e-10	3.01797e-06
86	4-HC+Dox (Combination)	HCC1806	1.73633e-05	3.39178e-10	0.000100213	6.26023e-05	2.79125e-05	0.000110853	NA	NA	NA	6.00229e-06	3.39178e-10	3.48561e-05	NA	NA	NA	0	0	0	0	2.15663e-05	6599.49	2.16982	0.633746	NA	NA	NA	2.73759e-05	6329.05	-3.95395	1.06957	NA	NA	NA	2.60521e-05	NA	NA
87	4-HC+Dox (Combination)	HCC3153	1.66593e-05	1.1609e-05	1.98988e-05	3.63338e-05	2.98092e-05	4.46555e-05	6.73834e-05	5.10955e-05	8.7582e-05	3.17143e-05	2.60521e-05	3.90272e-05	1.47e-05	3.6e-05	6.62e-05	0	6650	1.7966	8.23826	0	6590.75	11.4872	2.66511	1.49512e-05	3.59963e-05	6.52151e-05	0	6536.1	-4.46104	0.235285	1.72786e-05	3.45575e-05	6.26861e-05	1.1609e-05	3.90272e-05	8.7582e-05
88	4-HC+Dox (Combination)	LY2	6.34091e-05	3.39178e-10	0.000175171	NA	NA	NA	NA	NA	NA	3.71665e-05	3.39178e-10	0.000150123	9.77e-05	0.00035	0.000446	0	8020	1.8223	9.02505	0.0161753	7915.02	10.3865	2.76462	9.71881e-05	0.000337933	0.000424385	0.00115147	7915.01	-3.9106	0.295157	9.05224e-05	0.000507284	0.000846423	8.7582e-05	NA	NA
89	4-HC+Dox (Combination)	MCF7	8.82098e-06	3.39178e-10	2.60521e-05	2.09648e-05	2.63759e-06	7.65432e-05	8.57869e-05	1.82059e-05	0.000196545	2.95419e-05	5.17306e-06	0.000114665	8.33e-06	1.97e-05	6.27e-05	306	1390	1.6227	7.91168	305.871	1087.28	10.5284	2.31923	1.18181e-05	1.96935e-05	6.26978e-05	238.07	1155.66	-4.70052	0.351728	1.0621e-05	1.77814e-05	7.42872e-05	8.86705e-06	2.27685e-05	0.000196545
90	4-HC+Dox (Combination)	MDAMB453	3.39178e-10	3.39178e-10	3.39178e-10	3.39178e-10	3.39178e-10	3.39178e-10	3.39178e-10	3.39178e-10	3.39178e-10	3.01422e-06	3.39178e-10	2.60521e-05	NA	NA	NA	0	0	0	0	0	158.959	1.3128	0.152083	NA	NA	NA	0.206045	58.8202	-5.7876	0.000327561	NA	NA	NA	3.39178e-10	3.39178e-10	3.39178e-10
91	4-HC+Dox (Combination)	ZR75B	1.68811e-05	3.39178e-10	0.000114665	9.9447e-05	5.49987e-06	0.000172318	NA	NA	NA	8.21655e-06	3.39178e-10	5.10955e-05	1.63e-05	0.0013	0.00601	0	10500	0.4226	9.47592	0	11905.5	1.17624	0.356627	1.20988e-05	NA	NA	0	9993.4	-3.95184	1.12219	1.60136e-05	NA	NA	1.32832e-05	NA	NA
92	4-HC+Dox (Combination)	BT549	5.33483e-07	3.39178e-10	3.08797e-06	6.2517e-07	3.39178e-10	5.17306e-06	8.62842e-06	3.39178e-10	7.65432e-05	7.68852e-06	3.39178e-10	7.48549e-05	NA	NA	4.02e-06	-28.1	797	10	6.73676	0	2093.5	2.26662	0.290739	5.93868e-09	7.09927e-09	6.47471e-07	0	2094.96	-9.02876	1.99159	4.64927e-09	5.43512e-09	5.00716e-07	6.14256e-09	7.02841e-09	3.45321e-06
93	4-HC+Dox (Combination)	HCC1806	4.669e-06	3.01797e-06	6.95139e-06	1.47316e-05	1.01458e-05	1.98988e-05	4.67072e-05	3.48561e-05	6.68958e-05	1.57744e-05	1.1609e-05	1.98988e-05	4.52e-06	1.52e-05	4.23e-05	0	4900	1.2283	7.94585	15.7311	4853.96	8.13131	1.80089	4.81022e-06	1.53351e-05	4.19764e-05	0	4839.5	-4.76671	0.393122	4.99816e-06	1.36123e-05	3.99749e-05	3.45321e-06	1.32832e-05	5.10955e-05
94	4-HC+Dox (Combination)	HS578T	1.89436e-05	1.51989e-05	2.27685e-05	5.84201e-05	5.10955e-05	7.65432e-05	0.000100375	7.65432e-05	0.000150123	2.95002e-05	2.27685e-05	3.48561e-05	1.73e-05	5.67e-05	9.3e-05	0	6010	1.485	8.20846	0	5965.54	9.4196	2.17657	1.79307e-05	5.65287e-05	9.18612e-05	0	5917.57	-4.52365	0.312482	1.7735e-05	5.38647e-05	0.000102408	1.51989e-05	6.68958e-05	0.000114665
95	4-HC+Dox (Combination)	MCF10F	2.71106e-05	8.83911e-06	5.10955e-05	8.09261e-05	4.21227e-05	0.000150123	0.000164302	0.000114665	0.000196545	5.12735e-05	2.27685e-05	8.7582e-05	3.65e-05	8.01e-05	0.000138	0	5610	2.0289	8.71878	0	5569.4	11.8213	2.97816	3.77721e-05	8.09575e-05	0.000138254	0	5540.55	-4.1328	0.223507	3.88829e-05	7.33616e-05	0.000129299	3.48561e-05	7.65432e-05	0.000150123
96	4-HC+Dox (Combination)	MCF12A	4.52397e-06	3.39178e-10	1.1609e-05	2.05965e-05	1.01458e-05	3.48561e-05	6.90676e-05	3.90272e-05	0.000131201	1.9698e-05	1.01458e-05	3.25855e-05	5.66e-06	2.06e-05	5.15e-05	0	8840	1.5308	8.15551	161.199	8448.02	11.2118	2.55803	5.32997e-06	2.15389e-05	4.90953e-05	105.96	8418.33	-4.53281	0.258589	7.27205e-06	2.16248e-05	4.77107e-05	3.01797e-06	1.73908e-05	6.68958e-05
97	4-HC+Dox (Combination)	MDAMB231	6.50568e-06	4.52105e-06	7.74946e-06	3.03794e-05	1.98988e-05	5.84643e-05	5.26615e-05	2.98092e-05	0.000131201	8.13584e-06	5.9191e-06	1.01458e-05	6.19e-06	2.72e-05	4.01e-05	0	5780	1.3474	7.43636	0	5746.64	9.57985	1.96832	5.92633e-06	2.69788e-05	3.95063e-05	0	5668.56	-5.07054	0.332418	5.84927e-06	2.89347e-05	5.29401e-05	6.95139e-06	2.60521e-05	3.48561e-05
98	4-HC+Dox (Combination)	MDAMB361	6.29379e-09	3.39178e-10	1.59687e-09	3.40529e-10	3.39178e-10	3.39178e-10	1.26061e-05	1.75515e-06	3.48561e-05	2.8139e-05	5.17306e-06	8.7582e-05	NA	NA	1.37e-05	0	9810	1.1295	8.29969	0	9622.27	7.34845	1.72936	NA	NA	1.45387e-05	0	9591.3	-4.51853	0.445957	NA	NA	1.27666e-05	3.39178e-10	3.39178e-10	8.86705e-06
99	4-HC+Dox (Combination)	SUM159PT	2.47664e-06	1.06597e-09	1.1609e-05	1.4153e-05	2.01461e-06	7.29254e-05	3.04473e-05	4.52105e-06	0.000131201	5.04121e-06	2.18253e-09	2.60521e-05	3.08e-06	4.96e-06	6.03e-06	-1.96	1240	4.3043	6.81584	0.000722292	1203.32	47.2738	8.98176	4.15041e-06	5.42123e-06	6.22002e-06	0	1203.04	-5.35795	0.0877949	3.66465e-06	4.8565e-06	5.89321e-06	2.01461e-06	5.9191e-06	1.1609e-05
100	4-HC+Dox (Combination)	T47D	2.54472e-06	3.39178e-10	6.95139e-06	4.92548e-06	1.57727e-08	1.01458e-05	2.52053e-05	1.1609e-05	5.10955e-05	1.58974e-05	7.74946e-06	2.98092e-05	2.77e-06	5.58e-06	2.14e-05	34.8	5540	1.8359	7.78601	0.000943076	5534.42	12.1692	2.63342	3.33541e-06	5.58905e-06	2.14564e-05	0	5512.91	-4.80434	0.271115	3.87471e-06	5.81583e-06	1.94273e-05	1.53878e-06	3.01797e-06	2.60521e-05
101	4-HC+Dox (Combination)	T47DKBLUC	7.3481e-07	3.39178e-10	4.52105e-06	1.47576e-06	3.39178e-10	5.9191e-06	2.16485e-05	5.9191e-06	7.65432e-05	7.21102e-06	1.76069e-06	1.98988e-05	2.06e-06	3.99e-06	1.24e-05	1740	9720	3.2522	7.36355	1742.4	7907.88	23.4904	4.77296	2.4793e-06	3.95469e-06	1.23934e-05	0.000127682	9629.72	-5.15324	0.0168282	6.12989e-06	6.37993e-06	7.06865e-06	2.04035e-09	2.63759e-06	1.32832e-05
102	4-HC+Dox (Combination)	ZR7530	3.39202e-10	3.39178e-10	3.39178e-10	3.39178e-10	3.39178e-10	3.39178e-10	4.86649e-05	4.46555e-05	5.84643e-05	5.69073e-05	5.10955e-05	6.68958e-05	NA	NA	7.79e-05	0	6900	5.0148	8.70918	75.8084	6780.67	1084.74	286.7	NA	NA	0.000163419	0.00291089	6705.01	-3.79736	0.00466939	NA	NA	0.000158111	3.39178e-10	3.39178e-10	6.68958e-05
103	4-HC+Dox (Combination)	21MT1	3.66491e-06	6.8569e-07	1.01458e-05	2.83517e-05	5.17306e-06	0.000131201	5.02156e-05	9.12281e-06	0.000161033	5.6751e-06	1.38321e-06	1.73908e-05	4.35e-06	6.79e-06	8.38e-06	120	2250	3.8662	6.90659	120.098	2138.17	27.4038	5.22399	4.21401e-06	6.80097e-06	8.49024e-06	111.589	2149.22	-5.36502	0.166811	3.67875e-06	6.94347e-06	1.06764e-05	2.63759e-06	1.73908e-05	3.25855e-05
104	4-HC+Dox (Combination)	21NT	3.06862e-06	1.02719e-06	5.9191e-06	1.53423e-05	5.9191e-06	4.46555e-05	4.20257e-05	1.1609e-05	0.000131201	5.54234e-06	2.30515e-06	1.1609e-05	5.67e-06	6.81e-06	7.49e-06	139	2100	10	6.99599	138.833	1942.61	1588.1	306.822	6.61605e-06	6.6766e-06	6.70621e-06	138.771	1942.68	-5.20175	0.0439938	5.75421e-06	6.82305e-06	7.70434e-06	2.63759e-06	1.32832e-05	2.98092e-05
105	4-HC+Dox (Combination)	600MPE	2.53775e-05	2.27685e-05	2.98092e-05	4.97946e-05	4.46555e-05	5.84643e-05	7.75278e-05	6.68958e-05	0.000100213	3.79216e-05	3.48561e-05	4.46555e-05	2.61e-05	4.74e-05	6.6e-05	20.3	4420	2.7574	8.24625	1.32104	4395.64	18.9339	4.38422	2.59619e-05	4.58215e-05	6.16325e-05	0	4383.31	-4.4145	0.142244	2.75359e-05	4.38537e-05	6.05087e-05	2.27685e-05	5.84643e-05	0.000100213
106	4-HC+Dox (Combination)	BT549	1.12192e-06	3.39178e-10	4.52105e-06	2.75135e-09	3.39178e-10	8.04202e-09	9.31302e-07	3.39178e-10	4.52105e-06	1.37409e-05	3.39178e-10	0.000131201	NA	NA	NA	-66.2	120	0.9455	6.06176	0	423.998	3.98108	0.464432	4.1814e-09	7.64637e-12	2.67793e-09	0	387.272	-9.05006	1.01207	3.18482e-09	3.24265e-11	2.23081e-09	7.84578e-07	7.02841e-09	5.23735e-07
107	4-HC+Dox (Combination)	HCC1143	9.92907e-06	8.86705e-06	1.1609e-05	2.03878e-05	1.98988e-05	2.27685e-05	3.36068e-05	2.98092e-05	3.90272e-05	1.4045e-05	1.32832e-05	1.51989e-05	1.13e-05	2.33e-05	3.28e-05	32.2	5990	2.3815	7.74662	33.7013	5909.37	16.2189	3.48785	1.17001e-05	2.33652e-05	3.27156e-05	0	5931.63	-4.8084	0.205121	1.06334e-05	2.08982e-05	3.24237e-05	1.01458e-05	2.27685e-05	3.25855e-05
108	4-HC+Dox (Combination)	HCC1954	8.74067e-06	7.74946e-06	1.01458e-05	2.78077e-05	2.60521e-05	2.98092e-05	5.03879e-05	4.46555e-05	5.84643e-05	1.25273e-05	1.1609e-05	1.32832e-05	9.28e-06	2.81e-05	4.27e-05	88.4	8720	1.6868	7.72446	93.4984	8529.23	11.6154	2.49061	9.41612e-06	2.80505e-05	4.22312e-05	0	8590.03	-4.85208	0.286072	8.7426e-06	2.65327e-05	4.69878e-05	8.86705e-06	2.98092e-05	5.10955e-05
109	4-HC+Dox (Combination)	HCC38	3.3642e-07	3.39178e-10	1.76069e-06	1.54956e-06	1.2197e-09	3.02886e-06	6.83767e-06	3.01797e-06	1.73908e-05	3.30087e-06	1.38321e-06	6.49857e-06	5.79e-07	1.94e-06	4.79e-06	-33	986	2.4959	6.85201	0	957.502	21.9071	4.14913	7.52792e-07	2.09851e-06	4.90434e-06	0	955.847	-5.41391	0.182089	8.72521e-07	2.00072e-06	4.46416e-06	2.03965e-07	8.97726e-07	5.17306e-06
110	4-HC+Dox (Combination)	MCF10A	7.05232e-06	5.9191e-06	8.86705e-06	3.79843e-05	2.98092e-05	5.12797e-05	7.08024e-05	5.10955e-05	0.000131201	8.5316e-06	6.95139e-06	1.01458e-05	7.69e-06	3.16e-05	4.44e-05	14.6	3630	1.4589	7.4908	15.917	3605.47	10.1571	2.10203	7.66521e-06	3.14871e-05	4.41992e-05	0	3590.5	-5.05351	0.302818	6.99587e-06	3.13297e-05	5.36466e-05	6.95139e-06	4.46555e-05	6.68958e-05
111	4-HC+Dox (Combination)	MDAMB157	8.19058e-06	5.99266e-07	1.01458e-05	1.17516e-05	1.01458e-05	1.32832e-05	1.70414e-05	1.32832e-05	1.98988e-05	1.23629e-05	1.01458e-05	1.51989e-05	1.34e-05	1.82e-05	2.37e-05	21.6	4380	4.9304	7.74031	0.00361898	4336.92	89.8395	19.7889	2.4016e-05	2.69383e-05	2.96021e-05	4.27356e-05	4347.68	-4.79681	0.0937872	1.16559e-05	1.49881e-05	1.94472e-05	1.01458e-05	1.32832e-05	2.27685e-05
112	4-HC+Dox (Combination)	SKBR3	9.49364e-06	8.86705e-06	1.01458e-05	2.40488e-05	2.27685e-05	2.60521e-05	4.62822e-05	4.46555e-05	5.10955e-05	1.56516e-05	1.32832e-05	1.73908e-05	1.03e-05	2.53e-05	4.09e-05	144	11800	1.8055	7.81803	145.193	11583.6	12.023	2.61221	1.06184e-05	2.5325e-05	4.07799e-05	0	11704.2	-4.78289	0.285656	9.74391e-06	2.33544e-05	4.36605e-05	8.86705e-06	2.27685e-05	5.10955e-05
113	4-HC+Dox (Combination)	SUM229PE	1.80605e-05	1.73908e-05	1.98988e-05	4.30425e-05	3.90272e-05	4.46555e-05	6.82182e-05	5.84643e-05	7.65432e-05	2.53127e-05	2.27685e-05	2.60521e-05	2e-05	3.93e-05	5.21e-05	111	8910	2.6728	8.02505	110.868	8721.4	18.114	4.06246	2.07564e-05	3.89043e-05	5.08576e-05	0	8849.56	-4.56111	0.207734	1.95179e-05	4.08625e-05	6.25576e-05	1.51989e-05	4.46555e-05	8.7582e-05
114	4-HC+Dox (Combination)	UACC812	8.4572e-06	6.49857e-06	1.01458e-05	1.41799e-05	1.1609e-05	1.73908e-05	2.77491e-05	2.27685e-05	3.90272e-05	1.54385e-05	1.32414e-05	1.98988e-05	1.06e-05	1.74e-05	2.76e-05	13.3	5700	2.8288	7.80168	2.78748e-06	5690.66	18.8358	4.0831	1.04827e-05	1.75166e-05	2.76386e-05	6.26238e-05	5685.58	-4.76013	0.182709	9.69512e-06	1.53363e-05	2.5488e-05	8.86705e-06	1.32832e-05	2.60521e-05
115	4-HC+Dox (Combination)	BT20	3.36899e-05	2.98092e-05	3.90272e-05	4.73021e-05	4.46555e-05	5.10955e-05	7.40001e-05	6.68958e-05	8.7582e-05	5.32243e-05	4.46555e-05	5.84643e-05	3.38e-05	5.45e-05	8.62e-05	0	5410	3.1038	8.53622	0	5387.58	18.4199	4.4923	3.38238e-05	5.47343e-05	8.6304e-05	0	5380.14	-4.28919	0.115941	3.3736e-05	4.52398e-05	6.374e-05	3.48561e-05	5.84643e-05	0.000100213
116	4-HC+Dox (Combination)	BT474	1.28343e-05	1.1609e-05	1.51989e-05	2.26571e-05	1.98988e-05	2.27685e-05	4.42431e-05	3.90272e-05	4.46555e-05	2.59677e-05	2.27685e-05	2.60521e-05	1.5e-05	2.47e-05	3.96e-05	148	11000	2.8556	8.02579	148.439	10779.8	18.682	4.18959	1.49812e-05	2.48316e-05	3.94461e-05	79.3487	10827.6	-4.5576	0.195599	1.44902e-05	2.37303e-05	4.15611e-05	1.1609e-05	1.98988e-05	5.10955e-05
117	4-HC+Dox (Combination)	CAMA1	1.27794e-05	8.86705e-06	1.73908e-05	2.39294e-05	1.98988e-05	2.98092e-05	5.84724e-05	4.46555e-05	7.65432e-05	3.33634e-05	2.60521e-05	3.90272e-05	1.41e-05	2.52e-05	4.86e-05	127	8170	2.5119	8.19033	132.638	7998.44	16.4215	3.776	1.41508e-05	2.54219e-05	4.78054e-05	105.576	7982.32	-4.44822	0.172952	1.70141e-05	2.64696e-05	4.70211e-05	1.01458e-05	2.27685e-05	6.68958e-05
118	4-HC+Dox (Combination)	HCC1395	2.61186e-05	3.01797e-06	2.98092e-05	4.06263e-05	3.90272e-05	4.46555e-05	6.80625e-05	5.84643e-05	8.7582e-05	5.07483e-05	4.46555e-05	5.84643e-05	2.51e-05	4.37e-05	8.03e-05	0	5000	2.7613	8.522	0	4962.04	16.5145	4.0185	2.44564e-05	4.39568e-05	8.04694e-05	0	4946.45	-4.2964	0.12589	2.85034e-05	3.99217e-05	6.07495e-05	2.27685e-05	4.46555e-05	0.000100213
119	4-HC+Dox (Combination)	HCC1428	6.4535e-06	5.43508e-10	7.74946e-06	8.86288e-06	7.74946e-06	1.01458e-05	1.45513e-05	1.32414e-05	1.73908e-05	1.20033e-05	1.01458e-05	1.32832e-05	9.68e-06	1.32e-05	2.09e-05	96.6	7260	4.6048	7.71457	81.1366	7151.3	31.4512	6.73594	9.33445e-06	1.34762e-05	2.11666e-05	81.4261	7150.6	-4.83722	0.0996193	8.4153e-06	1.09857e-05	1.6265e-05	7.74946e-06	1.01458e-05	1.73908e-05
120	4-HC+Dox (Combination)	HCC1569	2.17641e-05	1.01458e-05	3.48561e-05	6.78494e-05	4.46555e-05	0.000114665	0.000134891	8.7582e-05	0.000196545	3.9286e-05	2.27685e-05	5.84643e-05	2.65e-05	5.97e-05	9.33e-05	0	4900	2.1006	8.42504	0	4851.38	12.9348	3.09684	2.53008e-05	5.98151e-05	9.26074e-05	0	4811.51	-4.34655	0.15947	2.90126e-05	5.03794e-05	7.29093e-05	1.98988e-05	6.68958e-05	0.000114665
121	4-HC+Dox (Combination)	HCC1937	7.55421e-06	6.49857e-06	8.86705e-06	1.04221e-05	8.86705e-06	1.1609e-05	1.79575e-05	1.51989e-05	1.98988e-05	1.33776e-05	1.1609e-05	1.51989e-05	1.01e-05	1.47e-05	2.33e-05	46.1	5690	3.7282	7.75717	0.00400958	5676.27	24.9862	5.38615	9.75165e-06	1.48709e-05	2.3495e-05	6.93009e-05	5674.2	-4.78586	0.134719	8.97543e-06	1.26527e-05	1.98867e-05	7.74946e-06	1.1609e-05	1.98988e-05
122	4-HC+Dox (Combination)	HCC202	7.68118e-06	4.07082e-10	1.73908e-05	1.81222e-05	1.32832e-05	2.27685e-05	5.35609e-05	4.46555e-05	5.84643e-05	4.58124e-05	3.90272e-05	5.10955e-05	1.12e-05	1.78e-05	4.86e-05	77.7	6000	3.2804	8.29685	72.5385	5902.21	24.349	5.65834	1.18938e-05	1.95517e-05	4.5606e-05	0	6024.95	-3.86351	0.0198921	0.000117939	0.000123958	0.000138217	7.74946e-06	1.32832e-05	5.84643e-05
123	4-HC+Dox (Combination)	HCC2185	3.54972e-10	3.39178e-10	4.07082e-10	3.4901e-10	3.39178e-10	4.07082e-10	1.05829e-05	8.86705e-06	1.1609e-05	1.06382e-05	8.86705e-06	1.1609e-05	NA	NA	1.54e-05	56.7	5420	4.3984	7.61744	58.2887	5323.21	30.7323	6.48247	NA	NA	1.5506e-05	35.9833	5350.33	-5.16162	0.0051282	NA	NA	6.88335e-06	3.39178e-10	3.39178e-10	1.32832e-05
124	4-HC+Dox (Combination)	HCC70	5.67229e-06	2.38694e-09	7.74946e-06	8.93863e-06	7.74946e-06	1.01458e-05	2.82332e-05	2.60521e-05	2.98092e-05	2.28368e-05	1.98988e-05	2.60521e-05	5.41e-06	9.67e-06	2.93e-05	70.2	6310	2.5188	7.98117	70.331	6211.09	16.537	3.6835	5.69919e-06	9.78264e-06	2.93445e-05	0	6274.63	-4.60728	0.220702	6.01706e-06	9.58814e-06	2.83421e-05	5.9191e-06	7.74946e-06	2.60521e-05
125	4-HC+Dox (Combination)	HS578T	6.36531e-06	5.9191e-06	7.74946e-06	2.0025e-05	1.73908e-05	2.27685e-05	3.19978e-05	2.60521e-05	3.91679e-05	8.05725e-06	6.95139e-06	8.86705e-06	7.23e-06	2.07e-05	2.84e-05	52.7	3530	2.0027	7.46758	63.8851	3407.41	14.5621	3.0053	7.09083e-06	2.04578e-05	2.7827e-05	36.8299	3421.17	-5.02119	0.203731	6.76404e-06	1.77791e-05	2.68172e-05	6.49857e-06	2.27685e-05	3.25855e-05
126	4-HC+Dox (Combination)	MDAMB134VI	4.56647e-05	3.90272e-05	5.10955e-05	6.26787e-05	5.10955e-05	7.65432e-05	8.45279e-05	7.65432e-05	0.000100213	5.75186e-05	5.10955e-05	6.68958e-05	0.000107	0.000126	0.00014	0	6840	10	8.85177	83.3333	6721.92	390.698	101.368	0.000135938	0.000139138	0.000141196	0	7086.37	-4.47017	0.00193683	3.37262e-05	3.39065e-05	3.40622e-05	5.84643e-05	8.7582e-05	0.000131201
127	4-HC+Dox (Combination)	MDAMB157	1.95099e-06	1.17533e-06	2.63759e-06	3.23352e-06	2.63759e-06	3.95122e-06	7.76384e-06	6.49857e-06	1.01458e-05	5.07033e-06	4.52105e-06	5.9191e-06	2.74e-06	4.21e-06	6.98e-06	17.3	2480	3.6558	7.0201	16.7539	2441.08	32.1191	6.22206	3.09517e-06	4.49752e-06	6.93349e-06	8.19779	2453.06	-5.23766	0.15423	2.75108e-06	4.07407e-06	7.06837e-06	1.76069e-06	3.01797e-06	7.74946e-06
128	4-HC+Dox (Combination)	MDAMB175VII	6.04535e-06	5.17306e-06	6.95139e-06	8.74999e-06	7.74946e-06	1.01458e-05	1.68775e-05	1.32832e-05	1.98988e-05	1.26163e-05	1.01458e-05	1.51989e-05	6.44e-06	1.03e-05	1.91e-05	34.1	3970	3.0983	7.64901	34.4832	3912.02	21.2408	4.50108	6.33626e-06	1.04089e-05	1.91995e-05	31.7438	3912.84	-4.89204	0.143424	6.4015e-06	9.11766e-06	1.54028e-05	6.49857e-06	8.86705e-06	1.73908e-05
129	4-HC+Dox (Combination)	MDAMB415	7.50824e-06	3.39178e-10	1.73908e-05	1.56357e-05	7.74946e-06	2.60521e-05	5.85411e-05	2.98092e-05	0.000114665	2.97838e-05	1.73908e-05	5.10955e-05	1.27e-05	2e-05	3.95e-05	78.4	5630	2.8619	8.09986	11.0395	5618.1	18.0211	4.09259	1.27924e-05	2.00483e-05	3.94031e-05	0	5616.5	-4.49473	0.195325	1.32792e-05	1.98407e-05	4.05355e-05	5.9191e-06	1.32832e-05	5.10955e-05
130	4-HC+Dox (Combination)	MX1	6.82597e-06	5.17306e-06	7.74946e-06	9.79927e-06	8.86705e-06	1.1609e-05	1.68659e-05	1.32832e-05	1.98988e-05	1.20905e-05	1.01458e-05	1.51989e-05	7.71e-06	1.23e-05	1.98e-05	131	10000	3.4993	7.64864	134.749	9766.92	24.4601	5.1872	7.81809e-06	1.25794e-05	2.00618e-05	25.5349	9882.11	-4.87428	0.127472	7.48807e-06	1.0638e-05	1.62047e-05	6.95139e-06	1.01458e-05	1.98988e-05
131	4-HC+Dox (Combination)	SUM1315MO2	2.56177e-06	3.49613e-07	6.97134e-06	1.42844e-05	7.74946e-06	1.98988e-05	5.31731e-05	3.90272e-05	6.7137e-05	2.55569e-05	1.73908e-05	3.48561e-05	2.97e-06	1.1e-05	4.71e-05	0	7650	1.1663	8.16139	0	7575.96	7.53111	1.72897	3.11991e-06	1.13131e-05	4.7231e-05	0	7493.27	-4.5995	0.398059	3.99113e-06	1.13047e-05	4.38883e-05	1.53878e-06	1.01458e-05	5.10955e-05
132	4-HC+Dox (Combination)	SUM149PT	1.62418e-06	9.31617e-10	2.30515e-06	2.83203e-06	2.30515e-06	3.45321e-06	4.31845e-06	3.45321e-06	5.17306e-06	2.61086e-06	2.30515e-06	3.01797e-06	4.57e-06	5.43e-06	6.08e-06	-7.67	2140	10	6.91165	0	2107.92	119.441	22.9038	5.16825e-06	5.85362e-06	6.28813e-06	0	2107.78	-5.2907	0.0487966	4.30386e-06	5.08985e-06	5.77015e-06	2.01461e-06	3.45321e-06	5.17306e-06
133	4-HC+Dox (Combination)	SUM159PT	2.91704e-06	2.30515e-06	3.95122e-06	5.17001e-06	3.95122e-06	6.49857e-06	7.17518e-06	5.9191e-06	8.86705e-06	3.4383e-06	2.63759e-06	4.52105e-06	4.63e-06	6.12e-06	6.68e-06	-34.3	1820	6.2723	6.88293	0	1822.89	41.2756	7.81981	4.65453e-06	6.00383e-06	6.69077e-06	0	1820.25	-5.2769	0.0477704	5.24099e-06	6.11216e-06	6.6878e-06	2.63759e-06	2.27685e-05	4.46555e-05
134	4-HC+Dox (Combination)	SUM52PE	8.13231e-06	7.74946e-06	1.01458e-05	1.1093e-05	8.86705e-06	1.32832e-05	1.55192e-05	1.32832e-05	1.98988e-05	1.10139e-05	8.86705e-06	1.32832e-05	1.18e-05	1.65e-05	2.13e-05	97.5	7220	4.6549	7.65302	98.041	7077.62	32.5042	6.8979	1.19232e-05	1.68087e-05	2.15547e-05	1.47606e-05	7006.5	-4.61742	0.0361661	2.13338e-05	2.38037e-05	2.621e-05	8.86705e-06	1.32832e-05	1.98988e-05
135	4-HC+Dox (Combination)	T47D	6.7358e-06	5.9191e-06	7.74946e-06	9.63123e-06	8.86705e-06	1.1609e-05	1.42851e-05	1.1609e-05	1.73908e-05	9.58167e-06	8.86705e-06	1.1609e-05	7.01e-06	1.16e-05	1.72e-05	67.9	8350	2.9523	7.4774	107.957	8197.11	76.7817	15.1112	6.76713e-06	7.8104e-06	8.72526e-06	0.000123776	8307.23	-5.00496	0.129051	6.88319e-06	9.69628e-06	1.35294e-05	6.95139e-06	1.1609e-05	1.98988e-05
136	4-HC+Dox (Combination)	ZR751	5.23829e-06	3.01797e-06	7.74946e-06	1.47792e-05	1.1609e-05	1.73908e-05	4.44832e-05	3.90272e-05	5.10955e-05	3.01926e-05	2.98092e-05	3.25855e-05	5.5e-06	1.32e-05	4.5e-05	0	13100	1.6162	8.19893	24.2516	13016.4	10.2604	2.36495	5.64866e-06	1.33475e-05	4.48405e-05	0	12951.9	-4.515	0.286797	7.34482e-06	1.42536e-05	4.21905e-05	4.52105e-06	1.1609e-05	5.10955e-05
137	4-HC+Dox (Combination)	ZR7530	3.44065e-10	3.39178e-10	3.62812e-10	2.76645e-09	3.39178e-10	1.3956e-09	6.01864e-05	5.10955e-05	6.68958e-05	5.77726e-05	5.10955e-05	6.68958e-05	NA	NA	0.000125	0	9370	10	8.85627	139	9183.79	2291.15	585.576	NA	NA	0.00012211	0.0167542	8933.02	-4.42914	0.000303555	NA	NA	3.72245e-05	3.39178e-10	3.39178e-10	8.7582e-05
138	4-HC+Dox (Combination)	21MT1	7.82868e-06	3.39178e-10	3.90272e-05	4.72928e-05	5.49012e-06	0.000187461	7.50378e-05	1.73908e-05	0.000196545	2.11792e-05	1.59687e-09	8.7582e-05	1.02e-05	2.85e-05	4.53e-05	1.41	2630	1.7747	7.88129	0	4225.5	1.57639	0.297599	1.51513e-06	0.000124051	0.00229713	0	2598.27	-4.76703	0.297676	9.8508e-06	2.54932e-05	4.85347e-05	1.01458e-05	3.90272e-05	7.65432e-05
139	4-HC+Dox (Combination)	21NT	1.91629e-06	3.39178e-10	1.1609e-05	8.23302e-06	9.31617e-10	4.46555e-05	2.54007e-05	2.59604e-06	0.000116732	1.01355e-05	1.2197e-09	5.10955e-05	4.35e-06	5.12e-06	5.98e-06	204	1670	10	6.88487	170.762	1484.04	7696.68	1486.83	6.64522e-06	6.65467e-06	6.66386e-06	204.357	1449.15	-5.19473	0.00604382	6.27589e-06	6.36982e-06	6.50912e-06	2.04035e-09	3.45321e-06	6.49857e-06
140	4-HC+Dox (Combination)	HCC38	3.18186e-07	3.39178e-10	3.01797e-06	1.05249e-06	3.39178e-10	7.74946e-06	1.07607e-05	4.10039e-09	6.68958e-05	5.2283e-06	3.39178e-10	3.25855e-05	NA	3.91e-06	5.6e-06	-26	518	10	6.92454	0	1081.48	2.22094	0.313134	5.59072e-09	1.83635e-08	1.67834e-06	0	502.868	-5.28798	0.045187	NA	3.79657e-06	5.20703e-06	4.10039e-09	2.065e-08	1.01458e-05
141	4-HC+Dox (Combination)	MDAMB134VI	4.65358e-05	4.46555e-05	5.10955e-05	6.04975e-05	5.10955e-05	6.68958e-05	8.18343e-05	6.68958e-05	0.000100213	5.89855e-05	5.10955e-05	6.68958e-05	0.000107	0.000124	0.000138	0	7080	10	8.84989	77.4999	6986.75	2897.82	763.187	0.000158991	0.000159426	0.00015977	0.0188143	6941.52	-3.85363	0.0169645	0.000133682	0.000140046	0.000146196	6.68958e-05	8.7582e-05	0.000131201
142	4-HC+Dox (Combination)	MDAMB175VII	4.21034e-06	3.39178e-10	1.98988e-05	1.10448e-05	1.81565e-09	3.48561e-05	6.58021e-05	1.51989e-05	0.000175171	3.58274e-05	7.74946e-06	0.000114665	7.46e-06	1.45e-05	4.53e-05	0	7880	1.8586	8.21975	0.000261993	7877.18	11.5012	2.65997	8.17661e-06	1.44406e-05	4.52274e-05	0	7832.4	-4.48087	0.260065	9.90466e-06	1.54404e-05	4.31503e-05	5.17306e-06	1.01458e-05	5.10955e-05
143	4-HC+Dox (Combination)	MDAMB415	1.10043e-05	3.39178e-10	3.25855e-05	2.8113e-05	3.51869e-08	5.86751e-05	9.49297e-05	3.90272e-05	0.000196545	4.48538e-05	1.51989e-05	0.000102742	2.88e-05	3.28e-05	3.86e-05	55	5320	10	8.08064	59.8029	5260.74	611.538	136.758	3.27887e-05	3.32409e-05	3.38157e-05	0.00100297	5318.5	-4.4261	0.0867851	2.6965e-05	3.24723e-05	4.29477e-05	1.32832e-05	2.60521e-05	7.65432e-05
144	4-HC+Dox (Combination)	SUM149PT	1.47796e-07	5.43508e-10	1.76069e-06	2.77274e-06	2.30515e-06	3.45321e-06	4.31514e-06	3.45321e-06	5.17306e-06	2.43097e-06	2.01461e-06	3.01797e-06	4.58e-06	5.49e-06	6.15e-06	-13.2	1500	10	6.92146	0	1477.45	146.316	28.1122	5.3103e-06	6.02516e-06	6.39406e-06	0	1620.35	-5.87393	0.00087854	1.33327e-06	1.33708e-06	1.33993e-06	3.09346e-08	3.45321e-06	5.9191e-06
145	4-HC+Dox (Combination)	SUM159PT	1.02235e-05	3.39178e-10	0.000100213	1.10233e-05	3.39178e-10	8.7582e-05	1.50998e-05	3.39178e-10	0.000142554	1.06398e-05	3.39178e-10	0.000100213	5.12e-06	5.96e-06	6.27e-06	-35	1030	10	6.89057	0	2708.5	1.90903	0.241531	2.47668e-06	0.000100595	0.000980715	0	1112.91	-5.17706	0.000130004	6.6519e-06	6.65532e-06	6.65638e-06	2.60521e-05	NA	NA
146	4-HC+Dox (Combination)	T47DKBLUC	5.66113e-06	3.45321e-06	8.86705e-06	1.21621e-05	7.74946e-06	1.98988e-05	2.83234e-05	1.51989e-05	5.84643e-05	9.76915e-06	6.49857e-06	1.51989e-05	6.52e-06	7.58e-06	8.42e-06	59.5	7870	10	7.10485	1.25508e-05	7851.14	77.0664	15.0954	6.59746e-06	7.53989e-06	8.31608e-06	9.68123e-06	7852.96	-5.06601	0.123769	6.51123e-06	8.96057e-06	1.20914e-05	5.9191e-06	1.1609e-05	1.98988e-05
147	4-HC+Dox (Combination)	21MT1	2.13195e-05	1.51989e-05	2.60521e-05	5.87192e-05	5.10955e-05	6.68958e-05	0.00011352	8.7582e-05	0.000150123	3.95104e-05	2.98092e-05	5.10955e-05	2.04e-05	5.72e-05	0.000105	0	9060	1.5989	8.44954	0	8979.54	9.74288	2.34339	2.083e-05	5.75686e-05	0.000104831	0	8896.44	-4.34165	0.2668	2.29657e-05	5.24891e-05	9.86621e-05	1.98988e-05	6.68958e-05	0.000114665
148	4-HC+Dox (Combination)	21NT	1.01291e-05	6.95139e-06	1.32832e-05	2.43105e-05	1.98988e-05	2.98092e-05	6.67162e-05	5.10955e-05	8.7582e-05	2.29636e-05	1.73908e-05	2.98092e-05	1.07e-05	2.52e-05	5.36e-05	686	8150	1.7754	8.0371	693.635	7414.6	11.5852	2.6027	1.10882e-05	2.52239e-05	5.30329e-05	6.08551e-05	8100.43	-4.54845	0.328964	1.06148e-05	2.44179e-05	5.91296e-05	8.86705e-06	2.60521e-05	7.65432e-05
149	4-HC+Dox (Combination)	AU565	4.2563e-06	2.01461e-06	7.74946e-06	1.05786e-05	5.17306e-06	2.27685e-05	3.35695e-05	1.1609e-05	0.000105994	8.35477e-06	4.52105e-06	1.51989e-05	5.88e-06	6.83e-06	7.66e-06	366	5860	10	7.03282	357.933	5499.45	72.0508	13.9844	5.95203e-06	6.84215e-06	7.68261e-06	310.66	5565.27	-5.17599	0.00368666	6.62049e-06	6.68247e-06	6.75087e-06	3.95122e-06	8.86705e-06	2.27685e-05
150	4-HC+Dox (Combination)	HCC38	4.16927e-07	3.39178e-10	2.01461e-06	1.83429e-06	1.35726e-07	5.17306e-06	1.17711e-05	3.01797e-06	3.90272e-05	3.50856e-06	7.84578e-07	8.86705e-06	6.6e-07	1.8e-06	5.51e-06	27.6	1710	1.6897	6.86028	30.2913	1647.64	14.2498	2.70555	6.78762e-07	1.95458e-06	5.50449e-06	0	1667.97	-5.41148	0.273559	8.07958e-07	1.95257e-06	5.362e-06	1.03996e-07	6.8569e-07	7.74946e-06
151	4-HC+Dox (Combination)	MDAMB175VII	8.114e-06	3.95122e-06	1.32832e-05	2.87895e-05	1.73908e-05	4.46555e-05	8.90109e-05	4.46555e-05	0.000175171	1.72314e-05	1.01458e-05	2.60521e-05	9.16e-06	2.84e-05	5.67e-05	0	16200	1.409	8.02904	1.20443e-06	16133.2	9.18223	2.06161	9.2544e-06	2.84873e-05	5.61881e-05	0	16047.9	-4.67524	0.346928	9.054e-06	2.56813e-05	5.81728e-05	6.95139e-06	2.98092e-05	7.65432e-05
152	4-HC+Dox (Combination)	SUM159PT	2.97378e-06	2.63759e-06	3.45321e-06	5.11541e-06	4.52105e-06	5.9191e-06	7.08205e-06	5.9191e-06	8.86705e-06	3.44642e-06	3.01797e-06	3.95122e-06	5.31e-06	6.29e-06	6.67e-06	-7.89	2380	10	6.91893	0	2400.59	188.867	36.3299	6.17248e-06	6.51851e-06	6.66909e-06	0	2807.58	-5.83092	0.00027233	1.47624e-06	1.47735e-06	1.47827e-06	3.95122e-06	7.74946e-06	1.1609e-05
153	4-HC+Dox (Combination)	T47DKBLUC	9.59238e-06	4.52105e-06	1.51989e-05	2.3469e-05	1.51989e-05	3.25855e-05	6.81282e-05	5.10955e-05	0.000100213	3.20399e-05	2.27685e-05	4.46555e-05	1.01e-05	2.37e-05	5.92e-05	0	11900	1.7023	8.29074	0	11885.3	10.5806	2.47666	9.68997e-06	2.38621e-05	5.90481e-05	0	11766.8	-4.43548	0.246901	1.29922e-05	2.49325e-05	5.4621e-05	6.95139e-06	1.98988e-05	6.68958e-05
154	4-HC+Dox (Combination)	HCC1806	1.06462e-05	5.9191e-06	1.73908e-05	4.16039e-05	2.60521e-05	6.7137e-05	0.000112181	5.84643e-05	0.000196545	2.01508e-05	1.1609e-05	2.98092e-05	1.21e-05	3.86e-05	7.2e-05	0	5050	1.3665	8.0962	0	5038.74	8.674	1.96742	1.21071e-05	3.86104e-05	7.18084e-05	0	5008.64	-4.64149	0.360057	1.14753e-05	3.50727e-05	7.73438e-05	8.86705e-06	4.46555e-05	8.7582e-05
155	4-HC+Dox (Combination)	MCF12A	5.84998e-06	5.17306e-06	6.50989e-06	1.64015e-05	1.51989e-05	1.73908e-05	2.63331e-05	2.27685e-05	2.98092e-05	7.6657e-06	6.95139e-06	8.86705e-06	5.77e-06	1.89e-05	2.81e-05	50.1	8890	1.6115	7.408	69.9503	8729.86	11.6704	2.38751	5.80665e-06	1.87502e-05	2.76485e-05	0	8711.11	-5.0666	0.258978	5.83381e-06	1.71333e-05	2.82506e-05	5.17306e-06	1.98988e-05	3.25855e-05
156	4-HC+Dox (Combination)	MCF7	2.92685e-05	2.60521e-05	3.25855e-05	5.37322e-05	5.10955e-05	5.84643e-05	7.91818e-05	6.68958e-05	8.7582e-05	4.26196e-05	3.90272e-05	4.46555e-05	2.61e-05	6.05e-05	9.58e-05	0	9280	1.9631	8.41138	0	9219.28	11.9866	2.86279	2.62587e-05	6.05981e-05	9.53333e-05	127.833	8614.96	-4.05323	0.0101326	8.61309e-05	8.91939e-05	9.1389e-05	2.60521e-05	6.68958e-05	0.000114665
157	4-HC+Dox (Combination)	MDAMB415	7.20378e-06	1.81198e-09	1.01458e-05	1.25156e-05	8.86705e-06	1.73908e-05	2.75631e-05	1.73908e-05	4.46555e-05	1.52082e-05	1.01458e-05	1.98988e-05	1.16e-05	1.75e-05	2.63e-05	65.4	5430	3.8263	7.81643	0.0255452	5382.09	26.3938	5.74735	1.1988e-05	1.80715e-05	2.66954e-05	7.34939e-06	5382.58	-4.72177	0.137445	1.06912e-05	1.54587e-05	2.38035e-05	7.74946e-06	1.32832e-05	2.27685e-05
158	4-HC+Dox (Combination)	MDAMB453	4.72253e-06	3.39178e-10	1.01458e-05	1.22281e-05	5.17306e-06	2.27685e-05	4.99117e-05	1.98988e-05	0.000114665	1.64415e-05	7.74946e-06	2.98787e-05	3.88e-06	1.31e-05	3.5e-05	0	4620	1.4814	7.92729	3.83791e-06	4539.28	10.1775	2.25204	5.26366e-06	1.34387e-05	3.47568e-05	0	4522.64	-4.72828	0.323419	5.50763e-06	1.22361e-05	3.28547e-05	3.01797e-06	1.01458e-05	4.46555e-05
159	4-HC+Dox (Combination)	MX1	1.30403e-06	4.75005e-10	5.17306e-06	6.17085e-06	5.17306e-06	6.95139e-06	1.07426e-05	8.86705e-06	1.1609e-05	8.68579e-06	7.74946e-06	1.01458e-05	NA	NA	NA	0	0	0	0	15.8351	4733.7	18.6231	3.83608	2.41534e-06	5.86898e-06	1.34039e-05	2.97173e-05	4732.43	-5.02811	0.132477	3.78542e-06	6.21576e-06	1.06509e-05	2.01461e-06	5.9191e-06	1.32832e-05
160	4-HC+Dox (Combination)	SUM149PT	3.67985e-06	3.39178e-10	2.27685e-05	1.17194e-05	3.39178e-10	6.68958e-05	3.00813e-05	1.2931e-06	0.000150123	9.37613e-06	3.39178e-10	5.10955e-05	5.11e-06	5.65e-06	6.25e-06	-16.7	2660	10	6.92298	0	2724.29	82.3413	15.7535	5.22872e-06	5.74321e-06	6.2905e-06	2.02454e-06	2724.36	-5.25505	0.0373446	5.25913e-06	5.65849e-06	6.18505e-06	1.76069e-06	5.9191e-06	1.73908e-05
161	B581 (FTPase)	AU565	NA	NA	NA	NA	NA	NA	NA	NA	NA	1.17552e-07	6.77562e-11	1.58561e-08	NA	NA	NA	0	0	0	0	192.224	5471.72	-18.1799	95.2543	NA	NA	NA	0.927438	5280.43	0.200238	0.000241057	NA	NA	NA	NA	NA	NA
162	B581 (FTPase)	BT483	NA	NA	NA	NA	NA	NA	NA	NA	NA	8.47443e-08	6.77562e-11	2.09593e-09	NA	NA	NA	0	0	0	0	0.0220954	6112.14	-4.47492	-0.114894	NA	NA	NA	5950.72	0	155820	42981.2	NA	NA	NA	NA	NA	NA
163	B581 (FTPase)	CAMA1	4.46599e-06	6.77562e-11	3.60866e-05	NA	NA	NA	NA	NA	NA	4.50489e-08	6.77562e-11	4.08261e-10	NA	NA	NA	9100	9220	10	7.78951	148.501	8979	-14.2251	79.3501	NA	NA	NA	1.59924	8832.1	0.192465	0.000445095	NA	NA	NA	NA	NA	NA
164	B581 (FTPase)	HCC1187	NA	NA	NA	NA	NA	NA	NA	NA	NA	2.24073e-07	6.77562e-11	4.49072e-07	NA	NA	NA	0	0	0	0	29.4077	5813.41	-2.94287	16.2829	NA	NA	NA	1.5625	5785.56	0.207043	0.000443304	NA	NA	NA	NA	NA	NA
165	B581 (FTPase)	HCC1428	NA	NA	NA	NA	NA	NA	NA	NA	NA	3.51802e-08	6.77562e-11	4.34319e-10	NA	NA	NA	7220	7320	10	6.76889	3.11431e-17	7302.87	-13.6354	-0.993005	NA	NA	NA	7260.65	0	93189.1	17983.5	NA	NA	NA	NA	NA	NA
166	B581 (FTPase)	HCC1569	NA	NA	NA	NA	NA	NA	NA	NA	NA	9.22538e-08	6.77562e-11	9.13475e-08	NA	NA	NA	0	0	0	0	197.724	4973.72	-19.0767	97.1493	NA	NA	NA	0.838256	4776.84	0.203034	0.000532535	NA	NA	NA	NA	NA	NA
167	B581 (FTPase)	HCC1954	NA	NA	NA	NA	NA	NA	NA	NA	NA	5.47239e-08	6.77562e-11	2.51525e-07	NA	NA	NA	0	0	0	0	408.65	9885.15	-43.5083	225.739	NA	NA	NA	1.52811	9478.03	0.201687	0.0004474	NA	NA	NA	NA	NA	NA
168	B581 (FTPase)	HCC2185	2.22669e-07	6.77562e-11	1.12447e-06	NA	NA	NA	NA	NA	NA	5.4535e-10	6.77562e-11	6.77562e-11	NA	NA	NA	0	0	0	0	276.318	4977.81	-25.8706	132.92	NA	NA	NA	276.315	4977.81	0.202358	0.00110177	NA	NA	NA	NA	NA	NA
169	B581 (FTPase)	HCC3153	NA	NA	NA	NA	NA	NA	NA	NA	NA	6.76438e-08	6.77562e-11	3.35143e-09	NA	NA	NA	0	0	0	0	208.28	5634.28	-19.5823	101.512	NA	NA	NA	0.862874	5426.86	0.201217	0.000306339	NA	NA	NA	NA	NA	NA
170	B581 (FTPase)	HCC70	NA	NA	NA	NA	NA	NA	NA	NA	NA	3.66879e-08	6.77562e-11	5.39756e-09	NA	NA	NA	0	0	0	0	60.4449	7060.44	-6.82522	34.6236	NA	NA	NA	2.06407	7002.06	0.20923	0.000712237	NA	NA	NA	NA	NA	NA
171	B581 (FTPase)	HS578T	NA	NA	NA	NA	NA	NA	NA	NA	NA	3.31802e-07	6.77562e-11	3.644e-06	NA	NA	NA	6690	6920	2.7891	7.35384	5.09396e-06	6945.86	-0.0916756	0.709133	NA	NA	NA	0.00035131	6945.78	0.039476	1.39151	NA	NA	NA	NA	NA	NA
172	B581 (FTPase)	LY2	3.63587e-06	7.35209e-11	2.75076e-05	2.20853e-06	7.79296e-11	1.58302e-05	NA	NA	NA	5.8595e-06	6.77562e-11	3.91917e-05	NA	NA	NA	0	0	0	0	118.038	2140.54	-3.19945	23.2933	NA	NA	NA	0.257409	2022.76	0.186462	0.000223817	NA	NA	NA	NA	NA	NA
173	B581 (FTPase)	MCF10A	NA	NA	NA	NA	NA	NA	NA	NA	NA	1.40326e-09	6.77562e-11	1.63884e-09	NA	NA	NA	0	0	0	0	268.188	5116.68	-24.1518	124.787	NA	NA	NA	0.968274	4849.47	0.208138	4.47969e-05	NA	NA	NA	NA	NA	NA
174	B581 (FTPase)	MCF12A	NA	NA	NA	NA	NA	NA	NA	NA	NA	1.16981e-07	6.77562e-11	1.07201e-09	NA	NA	NA	0	0	0	0	120.667	9007.67	-11.124	60.3047	NA	NA	NA	2.32622	8889.33	0.19928	6.09279e-05	NA	NA	NA	NA	NA	NA
175	B581 (FTPase)	MCF7	NA	NA	NA	NA	NA	NA	NA	NA	NA	2.69341e-07	6.77562e-11	2.09604e-07	NA	NA	NA	7790	7880	10	2.94984	206.983	7591.98	-18.9255	102.243	NA	NA	NA	1.15003	7386.15	0.198207	0.00058509	NA	NA	NA	NA	NA	NA
176	B581 (FTPase)	MDAMB134VI	7.12347e-06	6.77562e-11	3.91917e-05	NA	NA	NA	NA	NA	NA	6.22303e-07	6.77562e-11	9.38784e-06	NA	NA	NA	0	0	0	0	90.3522	4422.35	-3.1053	19.4104	NA	NA	NA	0.542382	4332.54	0.176815	0.000139629	NA	NA	NA	NA	NA	NA
177	B581 (FTPase)	MDAMB175VII	2.61469e-06	6.77562e-11	3.51428e-05	NA	NA	NA	NA	NA	NA	3.12449e-07	6.77562e-11	1.18085e-06	NA	NA	NA	0	0	0	0	30.6484	5517.65	-2.35224	13.5881	NA	NA	NA	1.10376	5488.1	0.198515	0.000516419	NA	NA	NA	NA	NA	NA
178	B581 (FTPase)	MDAMB361	4.97356e-07	6.77562e-11	2.34081e-06	NA	NA	NA	NA	NA	NA	1.63774e-08	6.77562e-11	1.92543e-08	NA	NA	NA	0	0	0	0	161.076	4083.07	-14.8965	74.3538	NA	NA	NA	0.707062	3922.71	0.205503	0.000580868	NA	NA	NA	NA	NA	NA
179	B581 (FTPase)	MDAMB415	9.88588e-07	6.77562e-11	1.52649e-05	2.40012e-06	6.77562e-11	1.46666e-05	NA	NA	NA	3.71954e-08	6.77562e-11	2.54643e-08	NA	NA	NA	0	0	0	0	1.93089e-05	6471	-2.69902	-0.0220175	NA	NA	NA	5979.44	0	286280	118429	NA	NA	NA	NA	NA	NA
180	B581 (FTPase)	MX1	4.77747e-10	4.77747e-10	4.77747e-10	NA	NA	NA	NA	NA	NA	1.75899e-08	6.77562e-11	1.40345e-09	NA	NA	NA	6530	5390	10	9.11212	39.3153	5374.81	-4.68446	23.4878	NA	NA	NA	2.19778	5337.7	0.212383	0.000441046	NA	NA	NA	NA	NA	NA
181	B581 (FTPase)	SUM1315MO2	2.54929e-05	7.78386e-06	3.91917e-05	NA	NA	NA	NA	NA	NA	1.23826e-05	1.07587e-09	3.49297e-05	3.52e-05	8.03e-05	0.0002	0	7160	1.4895	9.98265	124.907	7065.9	7.40503	1.97255	NA	NA	NA	123.625	7064.63	-3.86082	0.472039	NA	NA	NA	NA	NA	NA
182	B581 (FTPase)	SUM149PT	2.49195e-05	2.28662e-05	2.9936e-05	NA	NA	NA	NA	NA	NA	1.7009e-05	1.33412e-05	1.99846e-05	3.15e-05	3.77e-05	4.02e-05	0	3750	10	9.0409	66.7379	3681.63	4077.99	910.848	3.32696e-05	NA	NA	66.9373	3681.44	-4.47648	0.0411248	3.18216e-05	NA	NA	2.61634e-05	NA	NA
183	B581 (FTPase)	SUM159PT	6.8489e-06	5.94559e-06	7.78386e-06	2.45919e-05	1.7466e-05	3.91917e-05	3.03151e-05	1.99846e-05	3.91917e-05	7.22259e-06	5.94559e-06	8.90625e-06	6.78e-06	8.6e-06	8.93e-06	2.33	2350	10	8.06051	2.3467	2340.03	11072	2139.27	6.67037e-06	6.68174e-06	6.68307e-06	36.5256	2303.43	-5.15907	0.0552517	6.78651e-06	9.92114e-06	1.13543e-05	7.78386e-06	2.9936e-05	3.26546e-05
184	B581 (FTPase)	SUM229PE	2.81026e-05	6.3712e-06	3.91917e-05	NA	NA	NA	NA	NA	NA	3.42749e-06	6.77562e-11	2.61634e-05	NA	NA	NA	6100	7330	10	8.0258	165.756	7048.31	317.186	71.2321	NA	NA	NA	198.63	7081.13	-3.67389	0.512357	NA	NA	NA	NA	NA	NA
185	B581 (FTPase)	SUM52PE	1.57833e-05	1.16599e-05	1.99846e-05	3.91917e-05	3.91917e-05	3.91917e-05	NA	NA	NA	1.21922e-05	8.90625e-06	1.52649e-05	1.81e-05	5.1e-05	NA	1130	3800	2.1486	8.8603	1.15173e-08	3801.24	12.0938	2.76954	1.95523e-05	NA	NA	0	3799.15	-4.50272	0.308771	1.84497e-05	NA	NA	1.7466e-05	NA	NA
186	B581 (FTPase)	T47D	NA	NA	NA	NA	NA	NA	NA	NA	NA	5.77201e-10	6.77562e-11	3.64921e-10	NA	NA	NA	0	0	0	0	7.81491	5359.31	-0.0560103	6.02163	NA	NA	NA	7.81483	5359.31	1.1672	0.00254185	NA	NA	NA	NA	NA	NA
187	B581 (FTPase)	UACC812	3.68778e-05	3.06302e-05	3.91917e-05	NA	NA	NA	NA	NA	NA	1.26384e-05	6.77562e-11	3.91917e-05	NA	NA	NA	0	0	0	0	0.0249114	788.135	110.734	25.1103	NA	NA	NA	5.40833e-08	788	-4.41966	0.0360128	NA	NA	NA	NA	NA	NA
188	B581 (FTPase)	ZR751	1.21704e-05	6.77562e-11	3.72738e-05	NA	NA	NA	NA	NA	NA	5.26614e-07	6.77562e-11	3.46893e-06	NA	NA	NA	0	0	0	0	0.00309626	11543.2	-3.94381	-0.0565051	NA	NA	NA	11208.6	0	464221	131859	NA	NA	NA	NA	NA	NA
189	B581 (FTPase)	BT20	4.36705e-10	4.36705e-10	4.36705e-10	NA	NA	NA	NA	NA	NA	2.56109e-07	6.77562e-11	5.26254e-07	NA	NA	NA	5330	4740	10	9.13239	359.714	5253.2	-1.83764	-0.01482	NA	NA	NA	4759.37	0	36006.5	7400.88	NA	NA	NA	NA	NA	NA
190	B581 (FTPase)	CAMA1	NA	NA	NA	NA	NA	NA	NA	NA	NA	1.70476e-07	6.77562e-11	6.97745e-08	NA	NA	NA	5390	4890	0.6879	11.3884	153.353	4748.35	-12.5661	65.6802	NA	NA	NA	0.727398	4595.73	0.197707	0.000532978	NA	NA	NA	NA	NA	NA
191	B581 (FTPase)	HCC1187	NA	NA	NA	NA	NA	NA	NA	NA	NA	3.94162e-09	6.77562e-11	6.85823e-11	NA	NA	NA	5360	4850	10	9.13312	261.521	4584.52	-19.2662	101.729	NA	NA	NA	0.617891	4323.62	0.196156	0.000569706	NA	NA	NA	NA	NA	NA
192	B581 (FTPase)	HCC3153	NA	NA	NA	NA	NA	NA	NA	NA	NA	7.92269e-09	6.77562e-11	7.15646e-10	NA	NA	NA	0	0	0	0	0.000158192	8883.99	-3.52441	-0.0712453	NA	NA	NA	8451.93	0	305561	101990	NA	NA	NA	NA	NA	NA
193	B581 (FTPase)	HCC38	NA	NA	NA	NA	NA	NA	NA	NA	NA	6.78806e-11	6.77562e-11	6.77562e-11	NA	NA	NA	0	0	0	0	55.3898	3413.89	-5.96666	30.5432	NA	NA	NA	1.37574	3359.88	0.209143	0.00076208	NA	NA	NA	NA	NA	NA
194	B581 (FTPase)	MDAMB134VI	2.79875e-05	1.7466e-05	3.91917e-05	NA	NA	NA	NA	NA	NA	3.09813e-06	6.77562e-11	2.28662e-05	NA	NA	NA	3310	3680	10	8.06915	33.8133	3611.32	8.27419	2.36327	NA	NA	NA	33.8697	3611.37	-3.53877	0.41606	NA	NA	NA	NA	NA	NA
195	B581 (FTPase)	MDAMB175VII	NA	NA	NA	NA	NA	NA	NA	NA	NA	6.53682e-08	6.77562e-11	3.83075e-09	NA	NA	NA	0	0	0	0	73.2043	5996.7	-7.50262	39.3136	NA	NA	NA	1.52642	5925.03	0.203792	0.000143475	NA	NA	NA	NA	NA	NA
196	B581 (FTPase)	MDAMB361	1.79005e-06	1.09337e-09	3.03176e-06	NA	NA	NA	NA	NA	NA	4.0729e-09	6.77562e-11	1.40345e-09	NA	NA	NA	2990	2690	10	9.09048	14.0744	2681.07	-1.61005	8.71335	NA	NA	NA	14.0741	2681.07	1.1758	0.00103139	NA	NA	NA	NA	NA	NA
197	B581 (FTPase)	MX1	1.78717e-05	6.77562e-11	3.91917e-05	NA	NA	NA	NA	NA	NA	4.68704e-06	6.77562e-11	3.49297e-05	NA	NA	NA	0	0	0	0	15.0889	4243.64	188.697	42.7174	NA	NA	NA	0.511851	4229.01	-4.36431	0.0429574	NA	NA	NA	NA	NA	NA
198	B581 (FTPase)	SUM159PT	1.03351e-05	4.55587e-07	2.28662e-05	2.94109e-05	1.99846e-05	3.91917e-05	3.31322e-05	2.28662e-05	3.91917e-05	1.18579e-05	1.76887e-06	2.61634e-05	1.46e-05	2.41e-05	2.64e-05	-20.5	821	4.1387	8.62946	0	819.285	32.1053	6.71052	1.31354e-05	2.14902e-05	2.36207e-05	5.6851e-05	819.009	-5.13179	0.0168112	7.27401e-06	7.99752e-06	8.23458e-06	NA	NA	NA
199	B581 (FTPase)	SUM225CWN	3.17747e-05	1.50943e-05	3.91917e-05	NA	NA	NA	NA	NA	NA	7.69334e-06	6.77562e-11	2.9936e-05	NA	NA	NA	0	0	0	0	18.0513	5651.55	12.9346	3.26294	NA	NA	NA	17.9656	5651.6	-4.00928	0.296274	NA	NA	NA	NA	NA	NA
200	B581 (FTPase)	UACC812	2.56182e-05	1.8608e-10	3.91917e-05	NA	NA	NA	NA	NA	NA	6.14154e-06	6.77562e-11	3.56755e-05	3.8e-05	4.37e-05	4.98e-05	0	7220	10	9.22787	0.00799565	7212.67	141.461	32.1043	NA	NA	NA	2.67123e-07	7212.56	-4.31865	0.0710321	NA	NA	NA	NA	NA	NA
201	B581 (FTPase)	HCC1937	4.97214e-08	6.25458e-10	2.12287e-07	NA	NA	NA	NA	NA	NA	5.07814e-09	6.77562e-11	7.06639e-09	NA	NA	NA	5230	4030	10	9.08982	100.205	3960.7	-9.55499	48.9671	NA	NA	NA	1.01584	3861.52	0.208488	0.000223696	NA	NA	NA	NA	NA	NA
202	B581 (FTPase)	HCC38	NA	NA	NA	NA	NA	NA	NA	NA	NA	4.12605e-09	6.77562e-11	5.46636e-10	NA	NA	NA	4080	3380	2.1546	8.90806	5.42607	3418.93	0.075036	5.15745	NA	NA	NA	5.42596	3418.93	0.221146	0.0129231	NA	NA	NA	NA	NA	NA
203	B581 (FTPase)	SKBR3	NA	NA	NA	NA	NA	NA	NA	NA	NA	3.97919e-08	6.77562e-11	7.06639e-09	NA	NA	NA	6620	5520	0.8633	10.2373	48.7968	5524.3	-5.67816	28.5177	NA	NA	NA	48.7963	5524.3	0.210211	0.00135919	NA	NA	NA	NA	NA	NA
204	B581 (FTPase)	SUM52PE	1.43878e-05	2.64969e-06	3.49297e-05	3.19041e-05	1.99846e-05	3.91917e-05	NA	NA	NA	1.03538e-05	2.82867e-07	2.9936e-05	7.73e-06	NA	NA	2640	5000	10	8.09634	119.256	4895.63	9.04689	2.11084	1.72253e-05	NA	NA	117.203	4893.37	-4.45524	0.40441	1.62677e-05	NA	NA	1.52649e-05	NA	NA
205	B581 (FTPase)	BT20	4.39851e-10	6.77562e-11	1.45968e-09	NA	NA	NA	NA	NA	NA	3.41422e-09	6.77562e-11	1.8608e-10	NA	NA	NA	0	0	0	0	46.6671	6121.67	-4.97116	24.8433	NA	NA	NA	2.86972	6077.87	0.21275	0.000663698	NA	NA	NA	NA	NA	NA
206	B581 (FTPase)	BT483	6.19677e-06	6.77562e-11	3.49297e-05	1.99846e-05	1.99846e-05	1.99846e-05	NA	NA	NA	8.97755e-07	6.77562e-11	1.33412e-05	NA	NA	NA	5710	6080	1.9548	7.48092	5.88671	6009.88	2.31043	1.14931	NA	NA	NA	6.00226	6010	-2.06989	0.858833	NA	NA	NA	NA	NA	NA
207	B581 (FTPase)	HCC1428	1.20364e-05	6.77562e-11	3.91917e-05	NA	NA	NA	NA	NA	NA	3.45635e-07	6.77562e-11	1.86859e-06	NA	NA	NA	7480	7800	10	7.95678	158.464	7530.46	-12.4714	70.8633	NA	NA	NA	0.730566	7372.73	0.181984	0.000260038	NA	NA	NA	NA	NA	NA
208	B581 (FTPase)	SUM149PT	1.68501e-05	1.01905e-05	2.61634e-05	3.7012e-05	2.79554e-05	3.91917e-05	NA	NA	NA	1.41944e-05	7.78386e-06	2.28662e-05	9.58e-06	NA	NA	1480	5400	10	8.25916	199.833	5113.59	11085.6	2475.74	3.32738e-05	NA	NA	0.0788564	4911.08	-5.06766	6.05417e-05	8.5574e-06	NA	NA	1.7466e-05	NA	NA
209	B581 (FTPase)	UACC812	3.98637e-06	6.77562e-11	3.85524e-05	3.12181e-09	2.20459e-10	6.02316e-09	NA	NA	NA	9.02913e-07	6.77562e-11	1.75067e-05	NA	NA	NA	0	0	0	0	47.3018	7158.31	81.7891	18.9827	NA	NA	NA	4.97314	7115.97	-4.47455	0.00084697	NA	NA	NA	NA	NA	NA
210	B581 (FTPase)	ZR75B	1.23536e-05	6.77562e-11	3.8659e-05	NA	NA	NA	NA	NA	NA	6.46858e-07	6.77562e-11	8.90625e-06	NA	NA	NA	0	0	0	0	4.90422e-07	5850.04	-2.39436	0.22228	NA	NA	NA	0.000176784	5849.39	10.4576	4.4237	NA	NA	NA	NA	NA	NA
211	B581 (FTPase)	HCC1395	1.3583e-10	1.3583e-10	1.3583e-10	NA	NA	NA	NA	NA	NA	1.0745e-07	1.3583e-10	4.67394e-08	NA	NA	NA	0	0	0	0	0.00156324	4029.71	-1.35193	0.840299	NA	NA	NA	0.00647585	4029.71	1.58687	1.18689	NA	NA	NA	NA	NA	NA
212	B581 (FTPase)	HCC1419	1.64758e-05	1.3583e-10	7.85015e-05	NA	NA	NA	NA	NA	NA	5.95968e-07	1.3583e-10	2.1218e-07	NA	NA	NA	0	0	0	0	0	6316.67	-3.32122	0.111922	NA	NA	NA	0.00637302	6314.16	28.6752	8.65648	NA	NA	NA	NA	NA	NA
213	B581 (FTPase)	ZR751	1.633e-05	1.3583e-10	7.85015e-05	NA	NA	NA	NA	NA	NA	7.48974e-07	1.3583e-10	2.98633e-06	NA	NA	NA	0	0	0	0	186.427	6634.92	-16.1659	87.4246	NA	NA	NA	0.981725	6449.48	0.200343	0.000492783	NA	NA	NA	NA	NA	NA
214	B581 (FTPase)	BT474	3.29776e-06	6.77562e-11	3.91917e-05	NA	NA	NA	NA	NA	NA	6.96423e-08	6.77562e-11	1.81425e-08	NA	NA	NA	0	0	0	0	88.5193	5826.52	-8.81499	45.4106	NA	NA	NA	88.5185	5826.52	0.208539	0.00118616	NA	NA	NA	NA	NA	NA
215	B581 (FTPase)	CAMA1	9.21481e-06	6.77562e-11	3.66345e-05	NA	NA	NA	NA	NA	NA	1.55825e-07	6.77562e-11	6.02138e-07	NA	NA	NA	5640	5970	0.6982	5.93848	81.5088	5880.5	-1.30484	0.32578	NA	NA	NA	80.2116	5879.2	3.6447	2.96597	NA	NA	NA	NA	NA	NA
216	B581 (FTPase)	HCC1395	2.13654e-05	6.77562e-11	3.91917e-05	NA	NA	NA	NA	NA	NA	2.32965e-07	6.77562e-11	5.21615e-08	NA	NA	NA	0	0	0	0	23.2232	499.721	0.117817	5.97957	NA	NA	NA	0.685297	477.185	1.15524	0.000626723	NA	NA	NA	NA	NA	NA
217	B581 (FTPase)	SUM225CWN	2.22015e-05	1.34947e-06	3.91917e-05	NA	NA	NA	NA	NA	NA	1.1193e-05	6.77562e-11	3.49297e-05	3.12e-05	0.000119	0.000344	0	3800	1.0833	10.1688	180.834	3550.16	801.921	179.382	3.33464e-05	NA	NA	210.68	3579.73	-3.87732	0.568103	3.91613e-05	NA	NA	NA	NA	NA
218	B581 (FTPase)	HCC1143	8.10006e-06	6.77562e-11	3.91917e-05	NA	NA	NA	NA	NA	NA	5.94295e-07	6.77562e-11	4.82228e-06	NA	NA	NA	0	0	0	0	290.057	5094.55	-17.9412	102.706	NA	NA	NA	0.605807	4805.11	0.193168	0.000300648	NA	NA	NA	NA	NA	NA
219	B581 (FTPase)	MDAMB175VII	4.91912e-06	6.77562e-11	3.91917e-05	5.19631e-06	5.19631e-06	5.19631e-06	NA	NA	NA	6.71031e-08	6.77562e-11	1.27522e-09	NA	NA	NA	0	0	0	0	56.2965	5963.3	-2.58125	13.1044	NA	NA	NA	0.842374	5907.84	0.180809	0.000697189	NA	NA	NA	NA	NA	NA
220	B581 (FTPase)	MDAMB231	7.90475e-07	6.77562e-11	9.03467e-06	1.02802e-06	6.77562e-11	1.543e-05	5.43107e-07	6.77562e-11	7.15066e-06	4.27831e-07	6.77562e-11	4.2696e-06	NA	NA	NA	8270	3890	10	9.17433	838.572	3056.04	-72.7629	369.035	NA	NA	NA	0.336619	2217.84	0.198737	0.00074121	NA	NA	NA	NA	NA	NA
221	B581 (FTPase)	BT474	9.87561e-06	6.77562e-11	3.91917e-05	1.33412e-05	1.33412e-05	1.33412e-05	NA	NA	NA	2.51439e-06	6.77562e-11	2.71066e-05	NA	NA	NA	7930	8370	10	7.77233	183.902	8264.9	0.83271	0.804017	NA	NA	NA	0.271998	8081.27	0.154717	0.000887858	NA	NA	NA	NA	NA	NA
222	B581 (FTPase)	HCC2185	2.81334e-06	6.77562e-11	3.58886e-05	6.77562e-11	6.77562e-11	6.77562e-11	NA	NA	NA	5.2653e-07	6.77562e-11	5.94559e-06	NA	NA	NA	7080	7220	10	1.85295	96.4451	7021.94	-9.25508	48.8523	NA	NA	NA	1.22694	6926.73	0.205662	0.000188697	NA	NA	NA	NA	NA	NA
223	B581 (FTPase)	MDAMB134VI	1.99846e-05	1.99846e-05	1.99846e-05	NA	NA	NA	NA	NA	NA	4.06634e-07	6.77562e-11	2.32412e-06	NA	NA	NA	0	0	0	0	5.23458e-06	4921.33	-0.950367	0.543752	NA	NA	NA	0.00593692	4921.15	1.62391	1.81205	NA	NA	NA	NA	NA	NA
224	B581 (FTPase)	MX1	2.15116e-06	6.77562e-11	2.78151e-05	4.98865e-06	6.77562e-11	3.91917e-05	NA	NA	NA	2.76378e-06	6.77562e-11	3.57821e-05	5.32e-12	2.36e-12	7.2e-15	3150	0	0.3089	-2.51582	150.242	2980.74	-5.91674	36.5252	NA	NA	NA	0.381639	2830.88	0.189117	0.000701342	NA	NA	NA	NA	NA	NA
225	B581 (FTPase)	600MPE	NA	NA	NA	NA	NA	NA	NA	NA	NA	9.51662e-06	8.13203e-11	3.91917e-05	NA	NA	NA	0	0	0	0	3.11839e-05	5231.99	-1.47595	0.0797434	NA	NA	NA	2282.87	7504.15	-34.362	33.5341	NA	NA	NA	NA	NA	NA
226	B581 (FTPase)	HCC1806	NA	NA	NA	NA	NA	NA	NA	NA	NA	7.80178e-09	6.77562e-11	2.80192e-09	NA	NA	NA	0	0	0	0	0	5355.83	-4.4655	18.1254	NA	NA	NA	0	5355.83	0.248042	0.00163185	NA	NA	NA	NA	NA	NA
227	B581 (FTPase)	MCF10F	NA	NA	NA	NA	NA	NA	NA	NA	NA	6.77562e-11	6.77562e-11	6.77562e-11	NA	NA	NA	3910	3010	1.7403	7.80116	54.8157	3170.81	-5.54381	27.1086	NA	NA	NA	2.13536	3118.14	0.215654	0.000256132	NA	NA	NA	NA	NA	NA
228	B581 (FTPase)	SUM185PE	1.32138e-06	6.77562e-11	1.99846e-05	2.94477e-06	6.77562e-11	3.26546e-05	5.93917e-06	6.77562e-11	3.69118e-05	1.29196e-06	6.77562e-11	1.99846e-05	2.66e-05	3.44e-05	3.95e-05	0	5590	10	9.0871	0	6310.99	-0.46452	0.176364	NA	NA	NA	8.58631e-06	5446.66	-4.43296	0.0609712	NA	NA	NA	7.78386e-06	NA	NA
229	B581 (FTPase)	BT474	3.51372e-06	1.3583e-10	2.894e-05	NA	NA	NA	NA	NA	NA	1.69847e-07	1.3583e-10	1.05438e-06	NA	NA	NA	0	0	0	0	26.3521	7263.85	-3.34493	13.945	NA	NA	NA	26.3519	7263.85	1.21895	0.00122096	NA	NA	NA	NA	NA	NA
230	B581 (FTPase)	BT549	NA	NA	NA	NA	NA	NA	NA	NA	NA	7.25341e-06	1.3583e-10	6.99645e-05	9.86e-05	0.000121	0.000127	0	2280	10	9.30365	0.00673028	2269.7	97.7312	24.1448	NA	NA	NA	0.435529	2270.61	-4.05771	0.0386394	NA	NA	NA	NA	NA	NA
231	B581 (FTPase)	LY2	1.02634e-05	1.3583e-10	7.85015e-05	2.03479e-05	1.3583e-10	7.85015e-05	NA	NA	NA	4.01072e-06	1.3583e-10	5.99633e-05	NA	NA	NA	0	0	0	0	4.13246e-06	3107.35	-2.16486	0.0414543	NA	NA	NA	0.00705944	2908.35	-4.09855	0.0507883	6.85108e-05	NA	NA	NA	NA	NA
232	B581 (FTPase)	MDAMB415	1.08472e-05	1.3583e-10	5.99633e-05	NA	NA	NA	NA	NA	NA	2.63676e-07	1.3583e-10	1.61354e-06	NA	NA	NA	3430	3830	0.8563	6.43082	180.413	3667.41	-0.466877	0.372359	NA	NA	NA	78.2222	3565.22	1.09905	0.0010998	NA	NA	NA	NA	NA	NA
233	B581 (FTPase)	HS578T	2.70479e-06	1.3583e-10	3.24514e-05	1.60017e-07	1.3583e-10	6.15194e-07	6.73373e-06	1.3583e-10	5.2407e-05	1.09302e-05	1.3583e-10	7.57269e-05	5.24e-07	NA	1.39e-05	0	873	0.5991	8.9834	62.3431	1152.57	1.88809	0.383096	NA	NA	1.01371e-05	0	1163.4	-5.56247	1.89704	NA	NA	9.86137e-06	1.59974e-07	1.25367e-09	1.19105e-05
234	B581 (FTPase)	MCF12A	NA	NA	NA	NA	NA	NA	NA	NA	NA	3.8603e-10	1.3583e-10	2.81295e-09	NA	NA	NA	7350	6780	10	7.77506	71.8894	6838.89	-7.37969	34.1333	NA	NA	NA	71.8889	6838.89	0.220575	0.0246418	NA	NA	NA	NA	NA	NA
235	B581 (FTPase)	MDAMB361	5.67722e-05	2.3946e-05	7.85015e-05	NA	NA	NA	NA	NA	NA	9.72767e-06	1.3583e-10	5.2407e-05	NA	NA	NA	5030	5470	10	7.99069	3.72209	5480.72	2.16322	1.09723	NA	NA	NA	2.82687	5479.82	-2.1097	0.869847	NA	NA	NA	NA	NA	NA
236	B581 (FTPase)	HCC70	NA	NA	NA	NA	NA	NA	NA	NA	NA	8.43394e-08	1.3583e-10	1.08174e-08	NA	NA	NA	0	0	0	0	1287.47	8381.55	-0.802319	-0.0194945	NA	NA	NA	6302.41	0	42987.4	10492.2	NA	NA	NA	NA	NA	NA
237	B581 (FTPase)	MDAMB453	5.67088e-05	4.64633e-05	6.48633e-05	NA	NA	NA	NA	NA	NA	8.39441e-06	1.3583e-10	5.99633e-05	NA	NA	NA	5250	5830	10	8.0527	119.296	5664.85	285.992	69.0425	NA	NA	NA	3.33093	5548.83	-4.15864	0.00600735	NA	NA	NA	NA	NA	NA
238	B581 (FTPase)	SUM1315MO2	6.08899e-05	2.67244e-05	7.85015e-05	NA	NA	NA	NA	NA	NA	6.78057e-06	2.76839e-08	1.55927e-05	NA	NA	NA	5230	6830	1.1522	8.38879	3.68762e-05	6836.18	3.11042	1.09494	NA	NA	NA	0.000258041	6831.66	-3.0296	0.850632	NA	NA	NA	NA	NA	NA
239	B581 (FTPase)	184A1	NA	NA	NA	NA	NA	NA	NA	NA	NA	1.00092e-07	1.3583e-10	3.13712e-07	NA	NA	NA	8530	7270	3.6399	9.36064	258.502	7047.5	-25.1392	128.552	NA	NA	NA	1.63381	6790.63	0.214465	0.000233088	NA	NA	NA	NA	NA	NA
240	B581 (FTPase)	HCC1569	NA	NA	NA	NA	NA	NA	NA	NA	NA	1.64817e-06	1.3583e-10	3.05776e-05	NA	NA	NA	0	0	0	0	723.732	11681.9	-1.8037	0.024582	NA	NA	NA	887.102	11837.4	68.7737	44.6128	NA	NA	NA	NA	NA	NA
241	B581 (FTPase)	MDAMB231	4.31691e-05	8.94114e-06	6.88253e-05	NA	NA	NA	NA	NA	NA	3.74221e-06	1.3583e-10	4.0031e-05	NA	NA	NA	0	0	0	0	149.373	2621.87	-12.3265	76.7911	NA	NA	NA	149.37	2621.87	0.170568	0.00148179	NA	NA	NA	NA	NA	NA
242	B581 (FTPase)	184B5	NA	NA	NA	NA	NA	NA	NA	NA	NA	1.10366e-05	1.3583e-10	6.54078e-05	NA	NA	NA	8260	8670	10	7.99335	80.848	8565.87	191.64	46.6318	NA	NA	NA	100.784	8585.79	-1.97224	0.755208	NA	NA	NA	NA	NA	NA
243	B581 (FTPase)	MDAMB157	NA	NA	NA	NA	NA	NA	NA	NA	NA	9.36497e-09	1.3583e-10	8.92712e-10	NA	NA	NA	3380	3240	2.2151	4.7298	6.77112	3449.46	-5.28115	-0.288727	NA	NA	NA	0.471388	3309.88	192.203	9.38777	NA	NA	NA	NA	NA	NA
244	B581 (FTPase)	T47DKBLUC	NA	NA	NA	NA	NA	NA	NA	NA	NA	2.91246e-06	1.3583e-10	4.58029e-05	NA	NA	NA	7500	7430	10	3.03328	0.00020322	7491.03	5.70068	2.36629	NA	NA	NA	6.57346e-08	7491.05	-2.41623	0.421733	NA	NA	NA	NA	NA	NA
245	Baicalein (CYP2C9)	HS578T	0.000121627	2.61129e-05	0.000196545	NA	NA	NA	NA	NA	NA	6.38026e-05	7.11577e-10	0.000175171	NA	NA	NA	3250	5290	10	8.07356	1.48868e-06	5333.4	7.33522	2.12165	NA	NA	NA	3.03974e-06	5333.81	-3.60389	0.422784	NA	NA	NA	NA	NA	NA
246	Baicalein (CYP2C9)	LY2	8.28229e-05	2.63759e-06	0.000196545	NA	NA	NA	NA	NA	NA	4.41823e-05	3.39178e-10	0.000164901	0.000137	0.000401	0.00073	0	4760	1.3755	9.52	66.4993	4719.49	6.399	1.87607	NA	NA	NA	63.6594	4716.66	-3.57625	0.465697	NA	NA	NA	NA	NA	NA
247	Baicalein (CYP2C9)	SUM1315MO2	8.7494e-05	2.60521e-05	0.000196545	NA	NA	NA	NA	NA	NA	2.78097e-05	6.95139e-06	6.68958e-05	4.72e-05	NA	NA	4060	6170	3.163	7.97724	58.1759	6218.75	3.66253	1.17291	NA	NA	NA	52.0052	6212.33	-3.38484	0.740903	NA	NA	NA	0.000114665	NA	NA
248	Baicalein (CYP2C9)	BT20	6.54027e-05	3.90272e-05	0.000100213	0.000181657	0.000131201	0.000196545	NA	NA	NA	6.02089e-05	3.48561e-05	8.7582e-05	8.86e-05	0.000178	0.000306	0	4010	2.2749	9.26277	2.97674e-06	3975.04	12.714	3.52777	9.14598e-05	NA	NA	0	3973.98	-3.6938	0.254223	8.78678e-05	NA	NA	6.68958e-05	0.000196545	NA
249	Baicalein (CYP2C9)	HCC38	2.15059e-05	1.51989e-05	2.98092e-05	4.72486e-05	3.48561e-05	6.68958e-05	0.000115969	7.65432e-05	0.000196545	3.41213e-05	2.60521e-05	4.46555e-05	3.02e-05	3.52e-05	4e-05	318	2410	10	8.03647	28.3781	2420.47	9.62699	2.30433	2.27689e-05	5.32836e-05	0.000101035	318.045	2098.16	-4.47778	0.0372489	3.11879e-05	3.47214e-05	3.96905e-05	1.98988e-05	5.10955e-05	0.000114665
250	Baicalein (CYP2C9)	MDAMB134VI	6.26489e-05	5.10955e-05	7.65432e-05	0.000118305	0.000100213	0.000131201	NA	NA	NA	7.64643e-05	5.84643e-05	8.7582e-05	5.26e-05	6.39e-05	NA	2280	3960	10	8.3688	5.50347e-06	3938.9	44.3336	11.8958	0.000132069	0.000156013	NA	3.26458e-08	3941.86	-3.73159	0.146749	0.000103577	0.000143975	NA	6.68958e-05	0.000114665	NA
251	Baicalein (CYP2C9)	UACC812	9.10771e-05	3.39178e-10	0.000196545	NA	NA	NA	NA	NA	NA	1.47063e-05	3.39178e-10	0.000131201	NA	NA	NA	0	0	0	0	12.1001	4860.6	5.94961	2.2487	0.000256703	NA	NA	12.1168	4860.61	-2.68167	0.437491	0.000260192	NA	NA	NA	NA	NA
252	Baicalein (CYP2C9)	HCC1954	0.00015059	8.7582e-05	0.000196545	NA	NA	NA	NA	NA	NA	7.82048e-05	3.48561e-05	0.000131201	0.000157	0.000263	0.000358	0	4760	2.8405	9.29927	1.36225e-07	4779.57	13.706	3.85144	0.000155334	NA	NA	0	4779.2	-3.62854	0.240284	0.000153919	NA	NA	0.000150123	NA	NA
253	Baicalein (CYP2C9)	HCC202	3.67422e-05	1.3912e-09	5.84643e-05	6.0874e-05	3.90272e-05	8.7582e-05	0.000188404	0.000150123	0.000196545	7.61557e-05	5.10955e-05	0.000100213	6.51e-05	9.29e-05	0.000182	0	5090	3.3021	9.07699	0	5092.42	17.4071	4.67541	6.50354e-05	9.25891e-05	NA	0	5091.68	-3.80751	0.189398	6.20185e-05	8.71347e-05	NA	4.46555e-05	6.68958e-05	NA
254	Baicalein (CYP2C9)	MDAMB175VII	1.4349e-06	3.39178e-10	1.73908e-05	1.54335e-06	3.39178e-10	1.73908e-05	0.000181071	0.000152444	0.000196545	4.91276e-05	1.47678e-05	0.000114665	NA	NA	NA	4230	6450	10	8.073	3.01106e-06	6437.41	6.73312	2.00778	NA	NA	NA	2.54216e-06	6435.27	-3.49544	0.44875	NA	NA	NA	5.43508e-10	5.43508e-10	NA
255	Baicalein (CYP2C9)	MDAMB361	0.000139776	4.24042e-05	0.000196545	NA	NA	NA	NA	NA	NA	5.1206e-05	3.39178e-10	0.000175171	0.000285	NA	NA	2160	2860	1.5717	9.16607	47.2388	2803.79	142.943	38.3634	NA	NA	NA	56.3728	2812.88	-2.83794	0.50975	NA	NA	NA	NA	NA	NA
256	Baicalein (CYP2C9)	HCC1428	4.03359e-05	2.98092e-05	5.10955e-05	9.12915e-05	7.6302e-05	0.000114665	0.000175479	0.000131201	0.000196545	5.53016e-05	4.46555e-05	6.68958e-05	5.05e-05	0.000103	0.000161	0	6580	2.2828	8.80457	4.7646e-08	6535.05	13.0454	3.33646	4.96853e-05	0.000103861	0.000160927	3.95395e-07	6528.08	-4.07193	0.223532	4.61338e-05	9.24342e-05	0.000158301	4.46555e-05	0.000100213	0.000175171
257	Baicalein (CYP2C9)	HCC1569	4.09153e-05	1.98988e-05	6.68958e-05	0.000145378	8.7582e-05	0.000196545	0.000177556	0.000131201	0.000196545	4.70242e-05	2.60521e-05	8.7582e-05	3.85e-05	7.62e-05	NA	917	4230	3.2172	8.27158	0.000157885	4237.61	9.42126	2.37799	4.96824e-05	0.000129103	NA	1.29516e-05	4223.63	-4.16602	0.298892	4.53824e-05	0.000120059	NA	3.90272e-05	0.000150123	NA
258	Baicalein (CYP2C9)	MDAMB231	2.88917e-05	3.39178e-10	0.000196545	8.26074e-06	3.39178e-10	0.000100213	1.06826e-05	3.39178e-10	9.62688e-05	2.75821e-05	3.39178e-10	0.000196545	0.000155	0.000183	0.000192	0	3530	10	8.99452	56.6011	3531.7	553.114	146.405	0.000165471	NA	NA	56.8015	3531.31	-3.81382	0.0520954	0.000150567	NA	NA	0.000150123	NA	NA
259	Baicalein (CYP2C9)	ZR751	8.11721e-05	2.98092e-05	0.000150123	0.000178551	0.000102264	0.000196545	NA	NA	NA	5.61617e-05	1.32832e-05	0.000114665	4.13e-05	NA	NA	4950	7660	10	8.13482	7.43061e-08	7648.25	8.84538	2.56094	9.97344e-05	NA	NA	7.92554e-07	7647.35	-3.56297	0.356193	9.60369e-05	NA	NA	7.65432e-05	NA	NA
260	Baicalein (CYP2C9)	AU565	4.02128e-05	1.51989e-05	6.68958e-05	0.000159129	0.000100213	0.000196545	0.000178711	0.000152628	0.000196545	4.50214e-05	1.73908e-05	7.65432e-05	5.09e-05	0.000145	0.000239	0	5180	1.5685	8.84881	156.809	5009.31	8.99758	2.30292	4.97709e-05	0.000145133	NA	142.943	4994.93	-4.09259	0.311882	4.79838e-05	0.000141847	NA	4.46555e-05	0.000150123	NA
261	Baicalein (CYP2C9)	HCC1428	4.90268e-05	2.98092e-05	6.68958e-05	0.000177975	0.000131201	0.000196545	NA	NA	NA	4.48516e-05	2.60521e-05	6.68958e-05	3.89e-05	NA	NA	4320	7020	10	8.13896	8.13758e-06	6969.48	10.2523	2.90791	7.0411e-05	0.000178554	NA	2.25884e-06	6970.41	-3.62561	0.315721	6.68604e-05	0.000180465	NA	5.10955e-05	0.000196545	NA
262	Baicalein (CYP2C9)	HCC1569	0.000121297	5.64379e-05	0.000196545	0.000166822	0.000151375	0.000175171	NA	NA	NA	9.04884e-05	2.98092e-05	0.000175171	0.000151	0.000178	0.000193	0	5560	10	9.03216	167.397	5390.91	86.1278	22.8751	0.000158401	NA	NA	167.427	5390.95	-3.78345	0.0494413	0.000154291	NA	NA	0.000114665	NA	NA
263	Baicalein (CYP2C9)	HCC1954	NA	NA	NA	NA	NA	NA	NA	NA	NA	1.91516e-05	3.39178e-10	0.000150123	NA	NA	NA	0	0	0	0	0	10579.5	-1.70696	0.145755	NA	NA	NA	3.59364e-09	9947	-3.69484	0.0362242	NA	NA	NA	NA	NA	NA
264	Baicalein (CYP2C9)	HCC2185	6.5439e-05	1.73908e-05	0.000131201	0.000167515	0.000106355	0.000196545	NA	NA	NA	5.52294e-05	1.29902e-05	0.000114665	8.25e-05	0.00019	0.000491	0	5750	1.7283	9.62265	16.0108	5708.02	8.84689	2.62959	8.80216e-05	NA	NA	15.2471	5707.26	-3.4568	0.350727	8.59163e-05	NA	NA	6.68958e-05	NA	NA
265	Baicalein (CYP2C9)	HCC3153	1.77924e-05	1.1609e-05	2.27685e-05	0.0001321	6.68958e-05	0.000196545	NA	NA	NA	1.68997e-05	1.1609e-05	2.27685e-05	2.05e-05	NA	NA	2210	5460	2.2195	7.79845	115.699	5504.05	4.72833	1.22205	2.68829e-05	NA	NA	2158.57	3341.87	-4.78615	0.244463	1.76618e-05	NA	NA	1.73908e-05	0.000196545	NA
266	Baicalein (CYP2C9)	HCC70	8.64817e-05	4.22634e-05	0.000150123	0.000178124	0.00012376	0.000196545	NA	NA	NA	6.60209e-05	2.98092e-05	0.000131201	4.95e-05	NA	NA	4010	7510	10	8.24248	276.966	7223.98	73.5557	19.5827	0.000154563	NA	NA	298.612	7245.62	-3.76632	0.233421	0.000107219	NA	NA	8.7582e-05	NA	NA
267	Baicalein (CYP2C9)	HS578T	5.55486e-05	4.46555e-05	6.68958e-05	0.000133513	0.000100213	0.000175171	0.000178927	0.000131201	0.000196545	6.1082e-05	5.10955e-05	7.65432e-05	4.8e-05	5.94e-05	6.62e-05	550	5950	10	8.29624	159.832	5738.1	24.3065	6.17264	8.45971e-05	0.000135903	0.000159575	0	6068.47	-3.78351	0.00270005	0.000164048	0.000165881	0.000166752	6.68958e-05	0.000150123	0.000175171
268	Baicalein (CYP2C9)	MCF10A	1.53428e-05	8.86705e-06	2.6146e-05	0.000138437	6.82994e-05	0.000192805	0.000131201	0.000131201	0.000131201	1.03924e-05	5.9191e-06	1.73908e-05	1.5e-05	NA	NA	1720	5700	2.0256	7.49167	1714.75	4015.09	13.8077	2.85591	1.44865e-05	NA	NA	1693.92	4021.45	-5.02401	0.215123	1.21366e-05	NA	NA	1.51989e-05	NA	NA
269	Baicalein (CYP2C9)	MCF7	0.00016179	0.000114665	0.000196545	NA	NA	NA	NA	NA	NA	8.86296e-05	1.25773e-05	0.000150123	NA	NA	NA	0	0	0	0	235.241	9318.8	24633.7	6521.78	0.000166995	NA	NA	236.791	9317.29	-3.73168	0.0649352	0.000164071	NA	NA	0.000150123	NA	NA
270	Baicalein (CYP2C9)	MDAMB134VI	7.17428e-05	7.51972e-07	0.000131201	0.000163633	0.000100213	0.000196545	0.00016376	0.00016376	0.00016376	8.01093e-05	2.98092e-05	0.000150123	0.00014	0.000163	0.000185	0	5040	10	9.04185	5.99744e-14	5014.02	50325	13323.2	0.000166963	0.000167005	NA	0	5042.5	-3.77557	0.0241448	0.000155443	0.000165357	NA	8.7582e-05	0.000150123	NA
271	Baicalein (CYP2C9)	MDAMB361	NA	NA	NA	NA	NA	NA	NA	NA	NA	2.49184e-05	3.39178e-10	0.000196545	NA	NA	NA	0	0	0	0	6.21196e-07	4823.99	-2.55437	0.0205744	NA	NA	NA	503.876	5324.79	147.636	139.128	NA	NA	NA	NA	NA	NA
272	Baicalein (CYP2C9)	MDAMB415	5.41748e-05	3.39178e-10	0.000196545	NA	NA	NA	NA	NA	NA	1.21455e-05	3.39178e-10	0.000150123	0.000209	0.000223	0.000251	0	6420	10	9.22582	0.0173849	6599.21	92.1639	24.9353	NA	NA	NA	2.14292e-06	6599.08	-3.64119	0.0695297	NA	NA	NA	NA	NA	NA
273	Baicalein (CYP2C9)	MX1	2.56881e-05	1.01458e-05	3.90272e-05	5.52736e-05	3.25855e-05	8.7582e-05	0.000137903	8.7582e-05	0.000196545	5.42943e-05	3.25855e-05	8.7582e-05	3.18e-05	6.02e-05	0.000105	0	5880	2.2363	8.59851	0	5863.07	13.0289	3.21134	3.43372e-05	6.03944e-05	0.000105104	311.788	5517.83	-4.28734	0.15372	3.46996e-05	4.94689e-05	7.81099e-05	2.98092e-05	5.84643e-05	0.000114665
274	Baicalein (CYP2C9)	SUM1315MO2	1.57508e-05	3.95122e-06	3.48561e-05	8.5721e-05	2.98092e-05	0.000177309	0.000173334	0.000151283	0.000195385	2.25225e-05	6.46959e-06	5.10955e-05	1.7e-05	6.77e-05	NA	3470	7510	1.2838	8.04989	254.514	7381.74	4.03076	1.11859	1.85523e-05	9.15292e-05	NA	235.835	7362.2	-3.93462	0.720241	1.75034e-05	8.63118e-05	NA	1.32832e-05	0.000100213	NA
275	Baicalein (CYP2C9)	SUM159PT	0.000116348	3.39178e-10	0.000196545	0.000100213	0.000100213	0.000100213	NA	NA	NA	7.27324e-05	3.39178e-10	0.000196545	0.000151	0.000377	0.000434	0	2820	2.5211	9.09463	3.02504e-05	2836.27	12.7335	3.43237	0.000157326	NA	NA	0	2834.08	-3.82407	0.246194	0.000155386	NA	NA	NA	NA	NA
276	Baicalein (CYP2C9)	SUM229PE	0.000135377	3.06636e-05	0.000196545	NA	NA	NA	NA	NA	NA	5.2517e-06	3.39178e-10	4.46555e-05	0.00237	0.5	2.52	0	8310	0.371	12.8212	3.15273e-07	7934.15	2.4241	1.04603	NA	NA	NA	2.7921e-07	7929.42	-2.50329	0.896152	NA	NA	NA	NA	NA	NA
277	Baicalein (CYP2C9)	SUM52PE	4.34492e-05	2.98092e-05	5.84643e-05	0.000120134	7.65432e-05	0.000196545	0.000180515	0.000175171	0.000194942	5.18511e-05	3.48561e-05	7.65432e-05	3.46e-05	4.15e-05	NA	1080	3020	10	8.0727	0.000366603	3059.79	7.93283	2.0834	5.38552e-05	0.000121611	NA	8.45503e-06	3054.07	-4.01852	0.374598	4.93539e-05	0.000113781	NA	4.46555e-05	0.000114665	NA
278	Baicalein (CYP2C9)	T47D	3.79589e-05	2.98092e-05	4.46555e-05	0.000121196	0.000100213	0.000150123	0.000195559	0.000175171	0.000196545	4.41762e-05	3.48561e-05	5.10955e-05	NA	NA	NA	0	0	0	0	7.09318e-07	5561.01	8.70246	2.18946	4.21046e-05	0.000122961	NA	0	5536.39	-4.1858	0.325701	3.92675e-05	0.000115717	NA	3.90272e-05	0.000131201	0.000196545
279	Baicalein (CYP2C9)	ZR751	6.60668e-05	2.98092e-05	0.000114665	0.000178668	0.000131201	0.000196545	NA	NA	NA	5.10264e-05	1.98988e-05	8.7582e-05	3.77e-05	NA	NA	6970	11100	10	8.11528	0	12461	0.611973	0.399459	6.05197e-05	NA	NA	1.28233e-07	11043.3	-3.57605	0.378937	7.8517e-05	NA	NA	6.68958e-05	NA	NA
280	Baicalein (CYP2C9)	BT483	3.81182e-05	9.25746e-10	8.7582e-05	0.000120379	5.10955e-05	0.000196545	NA	NA	NA	5.26321e-05	1.32832e-05	0.000117145	3.64e-05	4.49e-05	NA	3650	5340	10	8.13195	60.469	5269.46	8.29193	2.44716	5.82134e-05	0.000132319	NA	60.0432	5269.01	-3.49474	0.375209	5.63933e-05	0.000129725	NA	3.90272e-05	0.000131201	NA
281	Baicalein (CYP2C9)	CAMA1	5.85651e-05	5.33291e-10	0.000175171	0.000144087	7.65432e-05	0.000196545	NA	NA	NA	2.50071e-05	3.39178e-10	0.000100213	3.56e-05	NA	NA	5810	7640	10	8.03755	0.0106269	7585.65	5.30538	1.74751	7.8789e-05	NA	NA	5.23528e-07	7585.02	-3.15982	0.535293	7.6419e-05	NA	NA	6.68958e-05	NA	NA
282	Baicalein (CYP2C9)	HCC1187	1.25457e-05	7.74946e-06	1.73908e-05	4.27616e-05	2.98092e-05	5.84643e-05	0.00011154	7.65432e-05	0.000175171	2.24763e-05	1.73908e-05	2.98092e-05	1.15e-05	4.31e-05	9.58e-05	204	5070	1.2289	8.18902	287.687	4750.83	8.09145	1.85356	1.16688e-05	4.2369e-05	9.29829e-05	0	4995.79	-4.53506	0.389319	1.20542e-05	4.00765e-05	9.76805e-05	1.1609e-05	4.46555e-05	0.000114665
283	Baicalein (CYP2C9)	LY2	2.38991e-05	5.9191e-06	3.90272e-05	4.85453e-05	2.60521e-05	6.68958e-05	0.000116313	7.65432e-05	0.000196545	5.40933e-05	2.98092e-05	7.65432e-05	3.02e-05	5.28e-05	9.13e-05	0	2370	2.4019	8.53639	0	2369.5	14.0479	3.42454	3.06039e-05	5.27411e-05	9.1394e-05	0	2352.34	-4.27465	0.154934	3.31669e-05	4.71856e-05	7.29742e-05	2.98092e-05	5.84643e-05	0.000100213
284	Baicalein (CYP2C9)	MCF12A	1.73638e-05	1.1609e-05	2.60521e-05	7.66314e-05	3.90272e-05	0.000150123	0.000148731	7.65432e-05	0.000196545	1.9894e-05	1.32832e-05	2.98092e-05	2.83e-05	3.56e-05	NA	2510	9640	10	7.96125	2506.28	7064.46	12842.8	2868.17	3.32719e-05	3.33091e-05	NA	1918.09	7543.01	-4.47948	0.00233971	3.30691e-05	3.3424e-05	NA	1.73908e-05	5.10955e-05	NA
285	Baicalein (CYP2C9)	MDAMB175VII	1.22364e-05	3.39178e-10	2.98092e-05	7.867e-05	2.98787e-05	0.00016376	NA	NA	NA	2.39577e-05	5.17306e-06	5.10955e-05	1.62e-05	7.43e-05	NA	3250	5080	1.3267	8.54945	3.91007e-06	5046.81	4.50935	1.46682	1.42665e-05	8.95521e-05	NA	8.90801e-07	5043.38	-3.25091	0.618977	1.43869e-05	8.68489e-05	NA	1.01458e-05	7.65432e-05	NA
286	Baicalein (CYP2C9)	SUM149PT	2.80554e-05	2.27685e-05	3.90272e-05	0.000170886	0.000114665	0.000196545	0.000196545	0.000196545	0.000196545	2.75228e-05	1.98988e-05	3.48561e-05	2.76e-05	NA	NA	928	3910	2.5694	8.06353	0.000356792	3937.85	6.72963	1.6663	3.28824e-05	NA	NA	855.838	3006.65	-4.5206	0.201307	2.8613e-05	NA	NA	2.98092e-05	0.000175171	NA
287	Baicalein (CYP2C9)	UACC812	4.15125e-05	2.98092e-05	5.10955e-05	7.47292e-05	5.84643e-05	0.000100213	0.000116587	7.65432e-05	0.000175171	5.96185e-05	4.46555e-05	7.65432e-05	3.96e-05	4.65e-05	5.07e-05	-32.5	749	10	8.22452	0	745.482	128.474	29.194	3.64066e-05	3.93747e-05	4.1209e-05	0	783.5	-3.86463	0.000754336	0.000136386	0.000136675	0.000136914	NA	NA	NA
288	Baicalein (CYP2C9)	BT20	0.000143503	2.49668e-05	0.000196545	NA	NA	NA	NA	NA	NA	3.64368e-05	3.39178e-10	0.000150123	NA	NA	NA	0	0	0	0	0.0333737	5441.71	73.9487	20.0239	NA	NA	NA	3.63129e-06	5441.8	-3.62046	0.0984037	NA	NA	NA	NA	NA	NA
289	Baicalein (CYP2C9)	HCC3153	2.27097e-05	1.1609e-05	3.90272e-05	0.000106415	5.10955e-05	0.000196545	NA	NA	NA	2.38368e-05	1.1609e-05	3.90272e-05	2.98e-05	3.87e-05	NA	4280	8750	10	7.9747	6.85135e-05	8862.22	5.01033	1.38447	2.93293e-05	0.00012907	NA	1.1836e-05	8835.53	-3.90738	0.576196	2.75317e-05	0.000121073	NA	1.98988e-05	0.000114665	NA
290	Baicalein (CYP2C9)	HCC38	4.05924e-05	3.48561e-05	4.46555e-05	7.61027e-05	6.68958e-05	8.7582e-05	0.000111318	0.000100213	0.000131201	5.11744e-05	4.46555e-05	5.84643e-05	3.63e-05	4.3e-05	4.68e-05	167	3340	10	8.13424	169.821	3169.26	101.904	23.0593	3.50513e-05	3.89931e-05	4.11505e-05	3.59584e-05	3341.2	-4.26667	0.164766	4.17512e-05	7.2244e-05	0.000101759	4.46555e-05	0.000100213	0.000131201
291	Baicalein (CYP2C9)	MDAMB175VII	9.02563e-05	2.38357e-05	0.000175171	0.000169865	0.000114665	0.000196545	NA	NA	NA	5.94805e-05	7.05952e-09	0.000131201	0.000109	NA	NA	4340	6380	2.4582	8.84147	205.903	6153.09	3793.81	1004.7	0.000166821	NA	NA	224.92	6171.43	-3.41746	0.340084	0.000109902	NA	NA	8.7582e-05	NA	NA
292	Baicalein (CYP2C9)	MDAMB361	9.74918e-05	8.1065e-06	0.000196545	0.000162552	8.7582e-05	0.000196545	NA	NA	NA	8.19571e-05	1.62615e-09	0.000175171	NA	NA	NA	0	0	0	0	8.63987	2995.65	43.5143	11.7879	NA	NA	NA	8.62443	2995.65	-3.71587	0.0742725	NA	NA	NA	0.000100213	NA	NA
293	Baicalein (CYP2C9)	MX1	8.18212e-06	1.06597e-09	1.52537e-05	1.77585e-05	8.86705e-06	2.98092e-05	8.21058e-05	3.90272e-05	0.00016376	2.76039e-05	1.51989e-05	5.10955e-05	1.49e-05	2.34e-05	4.49e-05	731	4160	3.1192	8.05051	731.143	3420.56	20.7566	4.67182	1.53766e-05	2.36644e-05	4.42527e-05	732.436	3402.91	-4.48442	0.0238978	2.99002e-05	3.16302e-05	3.51363e-05	6.49857e-06	1.73908e-05	8.7582e-05
294	Baicalein (CYP2C9)	SUM225CWN	4.54329e-05	2.60521e-05	6.68958e-05	0.000134043	8.7582e-05	0.000196545	0.000196545	0.000196545	0.000196545	5.40445e-05	3.25855e-05	8.7582e-05	3.68e-05	4.54e-05	NA	2330	5270	10	8.12593	131.292	5128.14	10.2754	2.76132	6.25503e-05	0.000136047	NA	131.257	5128.02	-3.87094	0.306373	5.781e-05	0.000130169	NA	4.46555e-05	0.000131201	NA
295	Baicalein (CYP2C9)	UACC812	7.72984e-05	2.98092e-05	0.000150123	0.000180445	0.000125414	0.000196545	NA	NA	NA	5.92593e-05	1.51989e-05	0.000114665	0.000103	0.000196	0.000336	0	7240	2.425	9.34478	5.38446e-09	7186.8	13.4457	3.78523	0.000107182	NA	NA	7.13091e-07	7186.62	-3.62221	0.245553	0.000103559	NA	NA	7.65432e-05	NA	NA
296	Baicalein (CYP2C9)	CAMA1	6.66205e-05	4.46555e-05	8.7582e-05	0.000147463	0.000114665	0.000196545	0.000191703	0.000158263	0.000196545	7.50773e-05	5.10955e-05	0.000100213	4.59e-05	5.69e-05	NA	1840	5640	10	8.26424	1.66909e-05	5618.98	17.8276	4.69089	9.7078e-05	0.000147345	NA	2.78921e-05	5618.76	-3.90736	0.181307	8.84092e-05	0.00014126	NA	6.68958e-05	0.000150123	NA
297	Baicalein (CYP2C9)	HCC1187	1.13124e-05	5.17306e-06	1.73908e-05	4.97822e-05	3.25855e-05	7.65432e-05	0.00015382	0.000100213	0.000196545	2.13221e-05	1.32832e-05	2.98092e-05	7.97e-06	5.02e-05	0.000163	0	4650	0.8293	8.48118	2.00301e-06	4632.57	4.98621	1.20528	8.72774e-06	5.03823e-05	0.00016172	0	4568.86	-4.46854	0.590951	8.80722e-06	4.59554e-05	0.000186677	1.01458e-05	5.10955e-05	0.000150123
298	Baicalein (CYP2C9)	MDAMB134VI	9.78046e-05	6.68958e-05	0.000131201	0.000193492	0.000175171	0.000196545	NA	NA	NA	7.66702e-05	5.10955e-05	0.000100213	NA	NA	NA	0	0	0	0	66.762	4055.95	2234.16	591.655	0.000166641	NA	NA	69.4631	4057.47	-3.71	0.160107	0.00013055	NA	NA	0.000100213	NA	NA
299	Baicalein (CYP2C9)	SUM159PT	5.39575e-05	2.60521e-05	0.000114665	0.000141443	8.7582e-05	0.000196545	0.000163802	0.000114665	0.000196545	5.90047e-05	2.98092e-05	0.000131201	5.46e-05	0.000116	0.000133	-12	1020	2.646	8.46159	0	1031.05	15.8834	3.8073	5.74212e-05	0.000114789	0.0001337	0	1026.95	-4.36154	0.110377	4.50572e-05	7.84132e-05	9.46667e-05	6.68958e-05	NA	NA
300	Baicalein (CYP2C9)	600MPE	4.33403e-05	3.39178e-10	0.000196545	NA	NA	NA	NA	NA	NA	2.68337e-06	3.39178e-10	2.76489e-05	NA	NA	NA	0	0	0	0	12.6273	4590.63	1.71622	1.4289	NA	NA	NA	12.6457	4590.65	-1.22198	0.696757	NA	NA	NA	NA	NA	NA
301	Baicalein (CYP2C9)	HCC1806	3.84682e-05	3.95122e-06	0.000131201	NA	NA	NA	NA	NA	NA	6.91424e-06	3.39178e-10	2.98092e-05	9.83e-06	NA	NA	3060	5060	10	7.09331	334.924	5038.27	1.88976	0.621483	NA	NA	NA	300.197	5002.3	-3.59668	1.25506	NA	NA	NA	3.48561e-05	NA	NA
302	Baicalein (CYP2C9)	MCF10F	5.14669e-05	3.39178e-10	0.000187461	NA	NA	NA	NA	NA	NA	4.96701e-06	3.39178e-10	6.68958e-05	NA	NA	NA	0	0	0	0	85.3155	3662.31	-5.18674	25.1042	NA	NA	NA	0.936953	3577.94	0.195577	0.000904653	NA	NA	NA	NA	NA	NA
303	Baicalein (CYP2C9)	SUM185PE	6.10892e-07	3.39178e-10	8.32666e-07	2.24772e-06	3.39178e-10	1.75488e-05	1.36032e-05	3.39178e-10	9.24156e-05	6.48831e-08	3.39178e-10	3.53959e-08	NA	NA	NA	0	0	0	0	0.000274051	7548.49	-1.11316	-0.0101808	NA	NA	NA	1936.03	4795.05	238462	274989	NA	NA	NA	1.2197e-09	NA	NA
304	Baicalein (CYP2C9)	184A1	0.000137099	5.10955e-05	0.000196545	NA	NA	NA	NA	NA	NA	3.77457e-05	4.23614e-06	0.000107439	NA	NA	NA	3950	5720	1.4965	8.18135	41.5202	5757.39	3.29444	1.12742	0.000218787	NA	NA	37.7314	5753.53	-3.16065	0.795964	0.000225353	NA	NA	NA	NA	NA
305	Baicalein (CYP2C9)	184B5	NA	NA	NA	NA	NA	NA	NA	NA	NA	9.77828e-05	4.98075e-05	0.00016376	NA	NA	NA	0	0	0	0	0.000376893	8841.73	1438.98	381.405	NA	NA	NA	0.023544	8850.52	-3.64805	0.0811334	NA	NA	NA	NA	NA	NA
306	Baicalein (CYP2C9)	600MPE	0.00012978	3.90272e-05	0.000196545	NA	NA	NA	NA	NA	NA	4.4136e-05	3.39178e-10	0.000150123	NA	NA	NA	4180	5020	10	8.18144	9.00587e-08	5008.95	10.8325	3.31872	NA	NA	NA	1.65353e-08	5009.05	-3.30612	0.292571	NA	NA	NA	0.000175171	NA	NA
307	Baicalein (CYP2C9)	AU565	3.84172e-05	3.25855e-05	4.46555e-05	0.000116638	0.000100213	0.00016376	0.000175257	0.000150123	0.000196545	4.20326e-05	3.48561e-05	5.10955e-05	3.45e-05	4.31e-05	4.94e-05	356	4190	10	8.07809	0.0594294	4211.66	11.1061	2.68984	4.269e-05	0.000118473	0.000158223	4.48985e-06	4189.6	-4.32171	0.223245	3.90624e-05	0.00010422	0.000156971	3.90272e-05	0.000131201	0.000175171
308	Baicalein (CYP2C9)	BT20	4.92146e-05	2.98092e-05	6.68958e-05	0.00013812	8.7582e-05	0.000196545	NA	NA	NA	5.72607e-05	3.48561e-05	7.65432e-05	3.84e-05	4.69e-05	NA	1860	4540	10	8.14135	3.21625e-06	4556.9	10.3546	2.76869	6.61091e-05	0.000139156	NA	8.21591e-07	4554.48	-3.89132	0.300199	6.13738e-05	0.000133867	NA	5.10955e-05	0.000131201	NA
309	Baicalein (CYP2C9)	BT474	0.000158238	0.000114665	0.000196545	NA	NA	NA	NA	NA	NA	7.0253e-05	5.10955e-05	8.7582e-05	4.97e-05	NA	NA	4500	6120	10	8.13582	8.6636e-07	6160.28	8.07234	2.44193	0.000158546	NA	NA	3.79995e-07	6159.92	-3.39867	0.382764	0.000157795	NA	NA	0.00016376	NA	NA
310	Baicalein (CYP2C9)	BT549	1.88123e-05	1.32832e-05	2.60521e-05	0.000158588	9.83181e-05	0.000196545	0.00018686	0.00015388	0.000196545	1.80483e-05	1.32832e-05	2.60521e-05	2.3e-05	NA	NA	398	2920	2.453	7.91768	398.272	2522.34	16.0108	3.53089	2.23624e-05	NA	NA	345.278	2573.31	-4.66137	0.228722	2.06804e-05	NA	NA	1.98988e-05	NA	NA
311	Baicalein (CYP2C9)	HCC1143	9.1782e-05	1.98988e-05	0.000196545	NA	NA	NA	NA	NA	NA	3.23641e-05	4.52105e-06	9.04239e-05	7e-05	NA	NA	2460	4590	1.5995	8.16788	1.73966e-05	4628.43	4.4398	1.29837	0.000109798	NA	NA	2.51278e-05	4616.51	-3.68537	0.649079	0.000105437	NA	NA	0.000131201	NA	NA
312	Baicalein (CYP2C9)	HCC1187	1.91347e-05	3.45321e-06	4.46555e-05	0.000108457	3.90272e-05	0.000196545	0.00016687	0.000100213	0.000196545	2.95494e-05	7.74946e-06	7.65432e-05	2.06e-05	9.9e-05	0.000235	0	4360	0.9738	8.66934	0	4374.27	5.51653	1.37554	2.01438e-05	9.92304e-05	0.000237998	0	4325.82	-4.29755	0.52671	1.96505e-05	9.69235e-05	0.000306427	1.73908e-05	0.000114665	NA
313	Baicalein (CYP2C9)	HCC1395	2.08034e-05	1.51989e-05	2.98092e-05	8.15672e-05	5.80959e-05	0.000131201	NA	NA	NA	2.67468e-05	1.98988e-05	3.90272e-05	2.13e-05	5.54e-05	NA	961	1860	1.9085	8.00142	0.0003692	1892.82	4.33927	1.23699	2.73561e-05	9.73946e-05	NA	890.395	977.969	-4.58954	0.320029	2.12021e-05	6.49759e-05	NA	1.98988e-05	7.65432e-05	NA
314	Baicalein (CYP2C9)	HCC1395	2.19992e-05	6.95139e-06	5.84643e-05	0.000151308	9.23215e-05	0.000196545	NA	NA	NA	1.09387e-05	3.01797e-06	2.60521e-05	1.63e-05	NA	NA	2860	4820	3.3085	7.53313	1.64671e-06	4927.84	3.13559	0.948502	3.33286e-05	NA	NA	2.58307e-05	4903.14	-3.68808	0.859919	3.06517e-05	NA	NA	1.73908e-05	NA	NA
315	Baicalein (CYP2C9)	HCC1419	1.05936e-06	3.39178e-10	5.99266e-07	3.2335e-06	3.39178e-10	4.56215e-05	NA	NA	NA	3.52927e-05	3.39178e-10	0.000175171	NA	NA	0.000207	0	5750	10	9.17416	0.00395514	5708.91	85.3854	23.0774	NA	NA	NA	0.000161616	5709.09	-3.65255	0.0734077	NA	NA	NA	3.39178e-10	1.3956e-09	NA
316	Baicalein (CYP2C9)	HCC1419	0.000112608	4.46555e-05	0.000196545	0.000188127	0.000158646	0.000196545	NA	NA	NA	7.74341e-05	1.2686e-05	0.000150123	NA	NA	NA	0	0	0	0	0.000438745	7886.68	17.3631	4.98397	0.000139634	NA	NA	0.000139487	7886.71	-3.51468	0.195225	0.000137935	NA	NA	0.000114665	NA	NA
317	Baicalein (CYP2C9)	HCC1419	1.47761e-05	3.39178e-10	0.000131201	2.92623e-05	3.39178e-10	0.000196545	NA	NA	NA	2.43964e-05	3.39178e-10	0.000167754	4.01e-05	4.72e-05	NA	6900	7650	10	8.23036	0	8046.95	-1.67668	0.172804	3.46977e-06	0.000818308	NA	0.000570397	7639.2	-3.30143	0.213704	7.46592e-05	0.000124485	NA	3.01797e-06	NA	NA
318	Baicalein (CYP2C9)	HCC1428	2.32747e-05	1.98988e-05	2.60521e-05	5.77552e-05	5.10955e-05	6.68958e-05	0.000196545	0.000196545	0.000196545	3.99741e-05	3.48561e-05	4.46555e-05	2.34e-05	5.22e-05	NA	2080	5540	2.1043	8.29845	2109.46	3400.69	14.3049	3.33577	2.4884e-05	5.02388e-05	NA	9.7356e-06	5535.37	-3.99073	0.431796	2.34598e-05	6.40888e-05	NA	1.98988e-05	5.84643e-05	NA
319	Baicalein (CYP2C9)	HCC1569	8.41623e-05	6.68958e-05	0.000100213	NA	NA	NA	NA	NA	NA	6.37315e-05	5.10955e-05	7.65432e-05	4.69e-05	NA	NA	1680	3930	10	8.21808	3.39646e-08	3898.95	14.659	3.92701	0.000110691	NA	NA	2.52874e-06	3898.58	-3.83808	0.22141	0.000103667	NA	NA	8.7582e-05	NA	NA
320	Baicalein (CYP2C9)	HCC1806	5.21807e-05	1.51989e-05	0.000150123	0.000175171	0.000175171	0.000175171	NA	NA	NA	2.45218e-05	4.49256e-06	6.68958e-05	3.56e-05	NA	NA	3660	8030	2.7901	7.99246	3.57521e-06	8132.51	4.94108	1.34974	6.27488e-05	NA	NA	2.2328e-05	8099.98	-3.95377	0.586911	5.72666e-05	NA	NA	5.84643e-05	NA	NA
321	Baicalein (CYP2C9)	HCC1937	5.19691e-05	2.98092e-05	8.7582e-05	0.000179202	0.000135598	0.000196545	NA	NA	NA	3.46621e-05	1.98988e-05	5.84643e-05	3.46e-05	NA	NA	2210	4440	10	8.01198	0.000200734	4513.64	5.47093	1.52099	6.86446e-05	NA	NA	1.98935e-05	4504.03	-3.85083	0.537136	6.31728e-05	NA	NA	5.84643e-05	NA	NA
322	Baicalein (CYP2C9)	HCC1954	8.1663e-05	3.39178e-10	0.000196545	NA	NA	NA	NA	NA	NA	4.84352e-06	3.39178e-10	8.7582e-05	NA	NA	NA	0	0	0	0	1.94937e-05	6233.58	-2.76402	0.0220704	NA	NA	NA	1.81326e-07	5957.05	-3.21913	0.226444	NA	NA	NA	NA	NA	NA
323	Baicalein (CYP2C9)	HCC1954	0.000123054	5.84643e-05	0.000196545	NA	NA	NA	NA	NA	NA	7.35178e-05	2.98092e-05	0.000131201	5.19e-05	NA	NA	4070	8140	10	8.2401	0.00199771	8168.13	14.1925	3.85306	0.000133383	NA	NA	9.51382e-08	8167.41	-3.77882	0.230609	0.000128334	NA	NA	0.000114665	NA	NA
324	Baicalein (CYP2C9)	HCC1954	7.90569e-05	2.11855e-09	0.000196545	NA	NA	NA	NA	NA	NA	1.5328e-05	3.39178e-10	0.000107077	NA	NA	NA	3680	4490	1.7532	1.99184	6.80826e-06	5217.99	-0.50076	0.0988006	0.00609163	NA	NA	0.000128464	3913.19	-3.38712	0.341109	0.000125027	NA	NA	0.000131201	NA	NA
325	Baicalein (CYP2C9)	HCC202	1.01519e-07	3.39178e-10	2.36281e-08	3.57178e-10	3.39178e-10	3.39178e-10	NA	NA	NA	6.29137e-05	4.10039e-09	0.000196545	NA	NA	NA	3880	4600	10	8.23053	0.0366921	4603.62	11.0544	3.39552	NA	NA	NA	4.16437e-07	4603.56	-3.29729	0.284804	NA	NA	NA	3.39178e-10	3.39178e-10	NA
326	Baicalein (CYP2C9)	HCC202	4.56742e-06	3.39178e-10	1.73908e-05	1.21786e-05	8.14197e-10	2.60521e-05	0.000177981	0.000122933	0.000196545	3.529e-05	1.51989e-05	6.68958e-05	2.37e-05	2.79e-05	NA	2340	4300	10	8.03011	3.0756e-06	4324.39	5.52832	1.58232	4.40192e-06	1.29598e-05	NA	1.10541e-05	4318.02	-3.7182	0.534529	5.06899e-06	1.33429e-05	NA	2.73717e-09	1.51989e-05	NA
327	Baicalein (CYP2C9)	HCC2185	2.04889e-05	6.49857e-06	3.48561e-05	5.44129e-05	2.98092e-05	8.7582e-05	NA	NA	NA	3.86338e-05	1.98988e-05	6.68958e-05	3.06e-05	3.59e-05	NA	3410	4830	10	8.05538	119.841	4722.8	5.20463	1.64205	2.30282e-05	7.20035e-05	NA	118.769	4721.69	-3.32993	0.553293	2.28097e-05	6.94025e-05	NA	1.98988e-05	5.84643e-05	NA
328	Baicalein (CYP2C9)	HCC3153	2.18256e-05	5.9191e-06	5.84643e-05	0.000144347	6.68958e-05	0.000196545	NA	NA	NA	1.58522e-05	4.52105e-06	3.90272e-05	2.06e-05	NA	NA	2400	5260	1.4254	7.82736	3.35533e-05	5348.7	3.91777	1.07506	3.01283e-05	NA	NA	3.57591e-05	5318.23	-4.00485	0.736469	2.72881e-05	NA	NA	2.27685e-05	NA	NA
329	Baicalein (CYP2C9)	HCC3153	1.24896e-05	8.86705e-06	1.51989e-05	3.26141e-05	2.27685e-05	4.46555e-05	0.000175171	0.000175171	0.000175171	1.78895e-05	1.32832e-05	2.27685e-05	1.64e-05	3e-05	NA	2580	5920	2.6568	7.84562	83.3392	5987.25	4.59036	1.21862	1.34682e-05	5.60877e-05	NA	2550.57	3383.46	-4.72973	0.207306	1.43184e-05	2.87411e-05	NA	1.32832e-05	2.98092e-05	NA
330	Baicalein (CYP2C9)	HCC38	6.01383e-06	3.45321e-06	8.86705e-06	1.93462e-05	1.1609e-05	3.25855e-05	5.64852e-05	2.60521e-05	0.000131201	9.53943e-06	5.9191e-06	1.32832e-05	7.22e-06	1.73e-05	3.07e-05	352	2990	2.0421	7.51471	355.043	2606.72	14.4226	2.99658	7.3829e-06	1.72775e-05	3.0421e-05	338.341	2609.14	-4.98567	0.203247	7.16349e-06	1.47526e-05	2.97712e-05	6.49857e-06	1.73908e-05	3.48561e-05
331	Baicalein (CYP2C9)	HCC70	0.000163771	0.000100213	0.000196545	NA	NA	NA	NA	NA	NA	8.0302e-05	2.98092e-05	0.000131201	NA	NA	NA	0	0	0	0	1.81242e-06	6525.9	228.12	60.6782	0.000166658	NA	NA	4.96858e-06	6526.14	-3.71019	0.0742021	0.00016516	NA	NA	0.000175171	NA	NA
332	Baicalein (CYP2C9)	HS578T	5.43672e-06	3.39178e-10	8.7582e-05	1.23223e-05	3.39178e-10	0.000183721	2.91976e-05	3.39178e-10	0.000153276	4.46681e-06	3.39178e-10	8.97923e-05	NA	NA	NA	0	0	0	0	154.762	1923.26	-11.3615	36.493	2.00587	2.08242	NA	0.528579	1769.03	0.198524	0.000406791	1.57884	1.58033	NA	NA	NA	NA
333	Baicalein (CYP2C9)	HS578T	4.66899e-05	3.90272e-05	5.84643e-05	9.06367e-05	7.65432e-05	0.000131201	0.000122299	0.000100213	0.000175171	5.30056e-05	4.46555e-05	6.68958e-05	4.04e-05	4.85e-05	5.18e-05	80.2	3980	10	8.18451	80.7421	3908.42	90.793	20.6872	3.79713e-05	4.31466e-05	4.51124e-05	0	4304.72	-4.46466	0.0096123	3.41227e-05	3.53957e-05	3.60324e-05	5.84643e-05	0.000131201	0.000150123
334	Baicalein (CYP2C9)	MCF10A	2.40998e-05	1.98988e-05	2.98092e-05	0.000169252	0.000118759	0.000196545	0.000196545	0.000196545	0.000196545	2.05078e-05	1.73908e-05	2.60521e-05	2.53e-05	NA	NA	931	5490	2.5346	7.87865	931.935	4608.69	16.0137	3.50548	2.68049e-05	NA	NA	855.842	4689.48	-4.7156	0.232305	2.48783e-05	NA	NA	2.60521e-05	NA	NA
335	Baicalein (CYP2C9)	MCF10F	8.0323e-09	3.39178e-10	5.98004e-08	NA	NA	NA	NA	NA	NA	3.11841e-06	3.39178e-10	2.70356e-08	NA	NA	NA	2520	2080	1.042	5.36378	64.9089	2249.41	-6.56035	32.8367	NA	NA	NA	1.11906	2185.62	0.214921	0.000699082	NA	NA	NA	NA	NA	NA
336	Baicalein (CYP2C9)	MCF12A	1.17056e-05	6.95139e-06	1.74535e-05	0.000134594	6.68958e-05	0.000196545	NA	NA	NA	8.92255e-06	5.17306e-06	1.32832e-05	9.74e-06	NA	NA	2240	7270	3.1179	7.28054	2235.33	5018.29	24.981	4.99719	9.3736e-06	NA	NA	2169.17	5079.51	-5.0641	0.161603	9.59508e-06	NA	NA	1.1609e-05	NA	NA
337	Baicalein (CYP2C9)	MCF7	5.37135e-05	4.46555e-05	6.68958e-05	9.91485e-05	7.65432e-05	0.000131201	0.000153983	0.000114665	0.000196545	6.85201e-05	5.10955e-05	8.7582e-05	5e-05	5.88e-05	6.53e-05	336	3970	10	8.33956	1.14241e-06	3968.6	24.6309	6.28154	8.35303e-05	0.000118918	0.000144731	0.005163	4021.51	-4.404	0.0236815	3.78601e-05	4.05958e-05	4.27601e-05	5.84643e-05	0.000114665	0.000150123
338	Baicalein (CYP2C9)	MDAMB157	5.10051e-05	2.98092e-05	7.65432e-05	0.000135299	0.000100213	0.000196545	0.000192659	0.000175171	0.000196545	6.1961e-05	3.90272e-05	8.7582e-05	6.87e-05	0.000133	0.000205	0	5060	2.2898	8.9479	0	5055.02	12.5707	3.29674	6.93581e-05	0.000133426	NA	0	5049.86	-3.95424	0.242166	6.43443e-05	0.000126337	NA	5.84643e-05	0.000131201	NA
339	Baicalein (CYP2C9)	MDAMB157	3.67998e-05	3.25855e-05	3.90272e-05	5.12114e-05	4.46555e-05	5.84643e-05	7.66714e-05	6.68958e-05	8.7582e-05	5.30769e-05	4.46555e-05	5.84643e-05	4.09e-05	6.47e-05	9.59e-05	0	4830	3.1697	8.57801	2.75779	4813.38	18.609	4.56999	4.07235e-05	6.48391e-05	9.6031e-05	23.3501	4729.32	-4.45253	0.0132777	3.38027e-05	3.50136e-05	3.63199e-05	3.90272e-05	6.68958e-05	0.000114665
340	Baicalein (CYP2C9)	MDAMB231	1.33192e-05	3.45321e-06	3.48561e-05	0.000130747	5.80959e-05	0.000196545	0.000181683	0.000153254	0.000196545	1.42534e-05	3.95122e-06	3.90272e-05	1.79e-05	0.000133	0.000197	0	3910	1.0066	7.95748	0	4012.51	6.0993	1.34596	1.60108e-05	0.000141108	0.000214435	0	3968.94	-4.86822	0.51386	1.3444e-05	0.000232772	0.000556956	1.51989e-05	0.000150123	0.000196545
341	Baicalein (CYP2C9)	MDAMB361	0.000129971	1.39519e-08	0.000196545	NA	NA	NA	NA	NA	NA	3.99068e-05	3.39178e-10	0.000175171	NA	NA	NA	0	0	0	0	0.088366	5963.11	376.716	100.194	0.000168677	NA	NA	0.0230678	5963.13	-3.65735	0.0723897	0.00018103	NA	NA	NA	NA	NA
342	Baicalein (CYP2C9)	MDAMB415	1.20625e-06	3.39178e-10	3.55282e-06	8.6067e-07	3.39178e-10	1.51544e-06	2.88601e-06	3.39178e-10	3.90272e-05	5.20018e-06	3.39178e-10	7.65432e-05	NA	NA	NA	2620	3320	10	8.17288	6.87233e-08	3326.55	10.405	3.13148	NA	NA	NA	8.90075e-09	3326.73	-3.37765	0.307352	NA	NA	NA	NA	NA	NA
343	Baicalein (CYP2C9)	MDAMB453	8.86482e-05	3.39178e-10	0.000196545	NA	NA	NA	NA	NA	NA	1.59008e-05	3.39178e-10	0.000131201	0.03	294	343000	0	4580	0.1523	20.0112	0.00873646	4161.69	68.1605	18.5197	0.000171579	NA	NA	6.57973e-05	4161.18	-3.66492	0.0656961	0.00017313	NA	NA	NA	NA	NA
344	Baicalein (CYP2C9)	MDAMB453	0.00010675	7.65432e-05	0.000150123	0.000196545	0.000196545	0.000196545	NA	NA	NA	8.25113e-05	5.84643e-05	0.000114665	0.00015	0.000178	0.000194	0	4500	10	9.04399	0	4476.91	96.9846	25.7944	0.000158758	NA	NA	0	4676.26	-3.77729	0.000375308	0.000166897	NA	NA	0.000114665	NA	NA
345	Baicalein (CYP2C9)	MDAMB453	0.000150726	8.7582e-05	0.000196545	NA	NA	NA	NA	NA	NA	7.54583e-05	1.15488e-09	0.000150123	NA	NA	NA	0	0	0	0	0.0133729	4229.54	91.1105	24.3853	0.000164935	NA	NA	0	4230.46	-3.72183	0.0685269	0.000162948	NA	NA	0.00016376	NA	NA
346	Baicalein (CYP2C9)	SKBR3	9.73469e-05	5.84643e-05	0.000150123	NA	NA	NA	NA	NA	NA	3.53891e-05	1.98988e-05	5.10955e-05	0.00011	0.000581	0.00111	0	7130	1.047	9.50644	2.6435e-07	7116.35	5.19008	1.51499	0.000104457	NA	NA	0	7103.85	-3.6443	0.566763	0.000100615	NA	NA	0.000100213	NA	NA
347	Baicalein (CYP2C9)	SUM149PT	6.65824e-05	5.84643e-05	7.65432e-05	0.00015003	0.000131201	0.000175171	0.000195948	0.000184789	0.000196545	6.9447e-05	5.84643e-05	7.68192e-05	9.3e-05	0.000155	0.000183	0	4480	3.7603	8.85225	0	4445.82	22.1757	5.72477	9.79337e-05	0.000156245	NA	2.51476e-06	4444.12	-3.99	0.137941	8.62715e-05	0.000150271	NA	7.65432e-05	0.000150123	0.000196545
348	Baicalein (CYP2C9)	SUM159PT	0.000130058	3.90272e-05	0.000196545	NA	NA	NA	NA	NA	NA	8.53474e-05	3.39178e-10	0.000196545	NA	NA	NA	1060	2130	10	8.16422	0.000660118	2153.03	12.3254	3.35285	0.00017529	NA	NA	3.93472e-06	2154.53	-3.7885	0.269652	0.000177417	NA	NA	NA	NA	NA
349	Baicalein (CYP2C9)	SUM229PE	8.52854e-05	1.51989e-05	0.000196545	0.000182296	0.000175171	0.000195477	NA	NA	NA	4.14957e-05	3.39178e-10	0.000131201	4.15e-05	NA	NA	4860	7440	10	8.1064	2.12648e-06	7434.59	8.00834	2.34419	0.000107534	NA	NA	4.82738e-07	7435.22	-3.53308	0.39182	0.000103461	NA	NA	0.000100213	NA	NA
350	Baicalein (CYP2C9)	SUM52PE	0.000101334	3.48561e-05	0.000196545	0.000174072	0.000150123	0.000196545	NA	NA	NA	5.47304e-05	1.2197e-09	0.000131201	4.13e-05	NA	NA	2410	4130	10	8.11386	3.23724e-05	4103.43	8.68366	2.46302	0.000118067	NA	NA	1.87661e-05	4103.07	-3.65447	0.363113	0.000113539	NA	NA	0.000114665	NA	NA
351	Baicalein (CYP2C9)	T47D	2.03866e-05	1.15724e-05	3.48561e-05	9.58522e-05	4.46555e-05	0.000196545	0.000164933	0.000100213	0.000196545	2.41832e-05	1.32832e-05	4.46555e-05	2.99e-05	3.66e-05	NA	1670	5260	10	7.98075	18.9241	5387.94	5.99228	1.50505	2.49744e-05	9.8608e-05	0.000227867	0.0024973	5375.51	-4.2829	0.466805	2.31507e-05	8.589e-05	0.000242695	1.98988e-05	8.7582e-05	NA
352	Baicalein (CYP2C9)	T47DKBLUC	0.000106353	9.09084e-06	0.000196545	NA	NA	NA	NA	NA	NA	4.51672e-05	3.39178e-10	0.000175171	NA	NA	NA	0	0	0	0	3.25704e-06	6369.59	3.41036	1.26121	NA	NA	NA	5.68052e-05	6367.54	-2.87414	0.739201	NA	NA	NA	NA	NA	NA
353	Baicalein (CYP2C9)	T47DKBLUC	0.000125697	4.12785e-05	0.000196545	NA	NA	NA	NA	NA	NA	6.21268e-05	8.52359e-10	0.000150123	5.88e-05	NA	NA	4610	6490	10	8.29797	1.80782e-05	6451.16	20.3723	5.68208	0.00015327	NA	NA	5.01988e-06	6451.45	-3.62002	0.171434	0.00015157	NA	NA	0.000150123	NA	NA
354	Baicalein (CYP2C9)	UACC812	1.42259e-05	3.39178e-10	0.000162737	2.76765e-05	3.39178e-10	0.000119158	NA	NA	NA	2.78129e-06	3.39178e-10	2.43282e-05	NA	NA	NA	4300	4510	10	8.18203	5.07056e-05	4899.95	-2.62227	-0.0493184	NA	NA	NA	4429.85	0	172445	76601.3	NA	NA	NA	NA	NA	NA
355	Baicalein (CYP2C9)	ZR751	0.00016495	0.000111957	0.000196545	NA	NA	NA	NA	NA	NA	6.14132e-05	4.07082e-10	0.000175171	NA	NA	NA	7070	8810	10	8.15078	0.000369973	8792.9	9.18125	2.83346	NA	NA	NA	1.40397e-07	8793	-3.29971	0.338691	NA	NA	NA	NA	NA	NA
356	Baicalein (CYP2C9)	ZR7530	6.13225e-07	3.39178e-10	6.01427e-07	4.4602e-10	3.39178e-10	3.39178e-10	NA	NA	NA	0.00010582	3.00869e-05	0.000196545	NA	NA	NA	0	0	0	0	16.6919	655.35	89.2019	24.0198	NA	NA	NA	16.7536	655.286	-3.65543	0.086003	NA	NA	NA	3.39178e-10	3.39178e-10	NA
357	Baicalein (CYP2C9)	ZR75B	6.00124e-05	2.98092e-05	0.000114665	0.000185858	0.000175705	0.000196011	NA	NA	NA	2.94294e-05	1.51989e-05	5.10955e-05	4.34e-05	NA	NA	2970	5660	2.4646	8.10135	114.02	5596.39	5.04488	1.4316	7.33442e-05	NA	NA	107.811	5589.79	-3.77648	0.581625	6.84925e-05	NA	NA	6.68958e-05	NA	NA
358	Bromopyruvate (Glycolysis)	HCC1419	3.43791e-07	1.79227e-07	4.60117e-07	6.87648e-07	5.26457e-07	7.88583e-07	1.84416e-06	1.5464e-06	2.31636e-06	1.15182e-06	1.03237e-06	1.38664e-06	3.75e-07	7.45e-07	1.66e-06	103	9200	2.4083	7.13058	0.079492	9087.59	22.0921	3.8187	3.82236e-07	7.75509e-07	1.6218e-06	0	9058.84	-5.88285	0.199109	4.34249e-07	7.88564e-07	1.65293e-06	3.07173e-07	6.02362e-07	1.76936e-06
359	Bromopyruvate (Glycolysis)	HCC38	7.43707e-08	6.98137e-08	7.98795e-08	1.0749e-07	9.13967e-08	1.19652e-07	1.36612e-07	1.19652e-07	1.56642e-07	8.70016e-08	7.98795e-08	1.04574e-07	1.32e-07	1.75e-07	2e-07	19	4630	5.8548	5.71302	18.9249	4595.46	58.5911	8.65787	1.35068e-07	1.77774e-07	2.01734e-07	0.00877214	4532.5	-7.20436	0.000175584	6.24486e-08	6.24862e-08	6.2508e-08	9.13967e-08	1.56642e-07	2.05069e-07
360	Bromopyruvate (Glycolysis)	HS578T	1.42045e-07	1.04574e-07	1.79227e-07	3.54368e-07	3.07173e-07	4.60117e-07	5.39168e-07	4.02136e-07	1.03237e-06	1.64263e-07	1.36904e-07	2.05069e-07	2.24e-07	2.72e-07	2.88e-07	40.7	5880	10	5.95441	37.2239	5846.47	3961.12	602.521	2.65908e-07	2.67136e-07	2.67493e-07	172.569	5670.66	-6.66153	0.0605627	2.08172e-07	2.78299e-07	3.20982e-07	1.36904e-07	3.07173e-07	4.60117e-07
361	Bromopyruvate (Glycolysis)	LY2	2.33971e-07	2.05069e-07	2.58867e-07	3.67616e-07	3.51462e-07	4.02136e-07	5.23897e-07	4.60117e-07	6.02362e-07	3.1924e-07	3.07173e-07	3.51462e-07	2.21e-07	4.2e-07	6.23e-07	59.8	7870	2.3721	6.32445	27.0337	7873.06	20.8305	3.28561	2.2038e-07	4.24707e-07	6.36085e-07	1.78238e-05	7807.36	-6.48469	0.158126	2.3564e-07	3.7213e-07	5.34603e-07	2.05069e-07	4.60117e-07	6.89211e-07
362	Bromopyruvate (Glycolysis)	MDAMB157	5.1713e-08	4.66075e-08	6.10163e-08	6.36534e-08	6.10163e-08	6.98137e-08	9.14541e-08	7.98795e-08	1.04574e-07	7.28241e-08	6.98137e-08	7.98795e-08	5.15e-08	5.84e-08	6.74e-08	15.8	4520	10	5.12813	15.7406	4524.49	25692.8	3533.07	5.33899e-08	5.34175e-08	5.34478e-08	25.8234	4508.73	-7.20724	0.0578923	5.151e-08	5.83449e-08	6.93072e-08	4.07344e-08	6.98137e-08	1.36904e-07
363	Bromopyruvate (Glycolysis)	CAMA1	7.34596e-08	6.10163e-08	9.13967e-08	1.24239e-07	1.04574e-07	1.56642e-07	2.16939e-07	1.79227e-07	3.07173e-07	1.17247e-07	9.13967e-08	1.36904e-07	1.04e-07	1.61e-07	2.21e-07	61.3	6790	3.555	5.7864	61.277	6665.22	35.6704	5.3115	1.06462e-07	1.63524e-07	2.22558e-07	6.01786e-05	6724.57	-6.84945	0.14329	9.36835e-08	1.39977e-07	2.01834e-07	7.98795e-08	1.19652e-07	2.05069e-07
364	Bromopyruvate (Glycolysis)	MCF7	2.99205e-07	2.769e-07	3.07173e-07	3.93799e-07	3.51462e-07	4.60117e-07	5.61802e-07	4.60117e-07	6.89211e-07	4.06754e-07	3.51462e-07	4.60117e-07	3.27e-07	4.9e-07	6.91e-07	159	10900	3.5116	6.50199	160.784	10728.8	31.7553	5.10046	3.26953e-07	4.87993e-07	6.84717e-07	2.37062e-05	10880	-6.36611	0.121268	3.06924e-07	4.15509e-07	5.71642e-07	3.07173e-07	5.26457e-07	7.88583e-07
365	Bromopyruvate (Glycolysis)	MDAMB134VI	3.16195e-07	3.07173e-07	3.51462e-07	4.83589e-07	4.02136e-07	5.26457e-07	6.31979e-07	5.26457e-07	7.88583e-07	3.76435e-07	3.51462e-07	4.02136e-07	3.79e-07	6.35e-07	7.99e-07	50.9	5470	3.3745	6.4922	21.8824	5429.14	105.589	16.3205	2.96346e-07	3.46013e-07	3.70132e-07	55.8767	5372.51	-6.43913	0.0830394	3.14609e-07	4.2308e-07	5.06169e-07	3.51462e-07	6.89211e-07	9.02282e-07
366	Bromopyruvate (Glycolysis)	MX1	8.48904e-09	5.47177e-10	1.38677e-08	1.45571e-08	1.38677e-08	1.58671e-08	2.02185e-08	1.81548e-08	2.37674e-08	1.6633e-08	1.38677e-08	1.81548e-08	3.2e-08	3.6e-08	4.2e-08	28.5	6540	10	4.83857	27.3736	6552.63	119.939	16.2704	3.36481e-08	3.78696e-08	4.33058e-08	0	6629.02	-7.2836	0.00198263	5.16898e-08	5.19101e-08	5.2228e-08	1.58671e-08	2.07724e-08	3.11151e-08
367	Bromopyruvate (Glycolysis)	ZR751	3.62094e-08	6.78356e-11	6.98137e-08	1.08973e-07	4.66075e-08	2.34636e-07	4.73268e-07	1.19652e-07	1.92242e-06	7.84213e-08	3.56014e-08	1.56642e-07	4.18e-08	8.34e-08	1.4e-07	175	12000	2.1415	5.42235	134.648	11800.6	21.146	3.03372	4.22827e-08	8.41338e-08	1.41575e-07	87.8125	11770.9	-7.14156	0.196212	4.38228e-08	7.375e-08	1.21404e-07	2.71942e-08	7.98795e-08	2.05069e-07
368	Bromopyruvate (Glycolysis)	184A1	9.7285e-09	6.78356e-11	1.58671e-08	1.26133e-08	6.78356e-11	1.81548e-08	1.81313e-08	1.38677e-08	2.37674e-08	1.68311e-08	1.38677e-08	2.07724e-08	3.34e-08	3.36e-08	4.09e-08	-35	1590	10	4.84024	0	1710.12	3994	501.457	1.07758e-08	1.07937e-08	1.08465e-08	0	1709.96	-7.88467	0.0296244	1.19655e-08	1.2302e-08	1.36009e-08	NA	NA	NA
369	Bromopyruvate (Glycolysis)	BT549	1.09108e-08	8.0914e-09	1.38677e-08	7.50308e-09	7.16336e-10	1.02938e-08	1.09108e-08	8.0914e-09	1.38677e-08	NA	NA	NA	1.03e-08	NA	1e-08	-33.3	405	10	4.03689	0	1486.99	4.01806	0.421087	NA	NA	NA	0	553.229	-8.01394	0.06368	NA	NA	NA	1.36904e-07	1.22771e-09	9.13967e-08
370	Bromopyruvate (Glycolysis)	HCC1187	9.04626e-09	6.78356e-11	4.66075e-08	1.95625e-10	6.78356e-11	6.78356e-11	8.62143e-08	6.78356e-11	1.62853e-07	8.77119e-07	6.78356e-11	8.90746e-06	NA	NA	2.06e-08	-28.1	1990	10	4.85365	0	4755	3.36642	0.389692	NA	NA	NA	0	4755.72	-9.68701	1.61973	NA	NA	NA	3.19263e-10	6.78356e-11	1.22771e-09
371	Bromopyruvate (Glycolysis)	HCC1806	7.1918e-08	6.10163e-08	7.98795e-08	1.01879e-07	9.13967e-08	1.19652e-07	1.30803e-07	1.04574e-07	1.56642e-07	8.53236e-08	7.98795e-08	9.13967e-08	1.08e-07	1.51e-07	1.79e-07	35	4790	4.6938	5.62194	34.7751	4774.95	45.0395	6.58323	1.07369e-07	1.50224e-07	1.784e-07	0	4808.97	-6.7119	0.0300828	1.85872e-07	2.03979e-07	2.17285e-07	9.13967e-08	1.36904e-07	1.79227e-07
372	Bromopyruvate (Glycolysis)	HCC2185	9.61814e-11	6.78356e-11	7.25613e-11	6.79306e-11	6.78356e-11	6.78356e-11	2.46644e-08	6.78356e-11	1.56642e-07	3.45513e-07	6.78356e-11	2.02447e-06	NA	NA	NA	-43.4	2220	1.496	6.05222	0	2390.11	12.1275	1.83548	NA	NA	NA	0	2374.9	-6.87558	0.385868	NA	NA	NA	6.78356e-11	6.78356e-11	7.16336e-10
373	Bromopyruvate (Glycolysis)	HCC70	1.74015e-10	6.78356e-11	9.37792e-10	1.63113e-10	6.78356e-11	8.19619e-10	5.11391e-08	4.07344e-08	6.10163e-08	5.13012e-08	4.64607e-08	6.10163e-08	NA	NA	4.34e-08	11.6	3980	3.2005	4.99405	11.6572	3946.34	35.2276	4.84219	NA	NA	4.38883e-08	1.4377e-05	3954.81	-7.36931	0.174723	NA	NA	4.18206e-08	2.13139e-10	1.86281e-10	4.07344e-08
374	Bromopyruvate (Glycolysis)	T47D	5.9743e-09	6.78356e-11	3.56014e-08	9.61544e-09	6.78356e-11	4.66075e-08	1.51289e-07	6.40343e-09	6.89211e-07	8.01611e-08	6.78356e-11	4.02136e-07	3.82e-08	2.92e-08	4.97e-08	-13.1	2940	10	4.98989	0	3150.85	33.5532	4.5902	NA	NA	4.34961e-08	0	3153.33	-7.42624	0.18581	NA	NA	4.05414e-08	9.37792e-10	1.073e-09	9.13967e-08
375	Bromopyruvate (Glycolysis)	HCC3153	2.52286e-10	6.78356e-11	4.78225e-10	5.00253e-10	6.78356e-11	6.26069e-10	1.94126e-08	1.81548e-08	2.08473e-08	1.85438e-08	1.58671e-08	2.07724e-08	1.97e-08	2.7e-08	4.11e-08	-3.82	3210	10	4.86722	0	3175.15	123.57	16.8073	2.06187e-08	2.91026e-08	4.26377e-08	0	3175.83	-7.40744	0.0355429	2.48526e-08	3.04575e-08	3.94229e-08	1.86281e-10	3.65294e-10	2.71942e-08
376	Bromopyruvate (Glycolysis)	MCF10A	1.46827e-08	1.21202e-08	1.81548e-08	2.24343e-08	1.81548e-08	2.71942e-08	2.78766e-08	2.07724e-08	3.56014e-08	1.6318e-08	1.38677e-08	1.81548e-08	1.45e-08	1.68e-08	1.78e-08	-10.9	2740	10	4.23965	0	2855.06	41.8432	5.50329	1.99551e-08	3.02281e-08	3.51827e-08	0	3149.5	-7.95473	0.0117856	1.10941e-08	1.15529e-08	1.18069e-08	2.07724e-08	4.07344e-08	5.15968e-08
377	Bromopyruvate (Glycolysis)	MCF12A	1.45481e-08	1.38677e-08	1.58671e-08	2.08368e-08	1.81548e-08	2.37674e-08	2.62604e-08	2.07724e-08	3.11151e-08	1.65099e-08	1.38677e-08	1.81548e-08	3.6e-08	4.22e-08	4.53e-08	43.8	5980	10	4.82933	44.2991	5993.93	468.419	64.1728	4.88006e-08	5.06619e-08	5.14721e-08	0	6208.73	-7.93472	0.00806951	1.15174e-08	1.18371e-08	1.20285e-08	2.07724e-08	3.56014e-08	4.07344e-08
378	Bromopyruvate (Glycolysis)	MDAMB231	2.62112e-07	2.05069e-07	3.07173e-07	5.34134e-07	3.51462e-07	6.89211e-07	6.46236e-07	4.02136e-07	9.02282e-07	2.81932e-07	2.34636e-07	3.51462e-07	1.13e-07	8.84e-07	1.3e-06	-18.5	7080	1.0828	5.99908	0	6969.28	10.6263	1.61895	1.1927e-07	8.63506e-07	1.2659e-06	0	6899.27	-6.85494	0.432439	1.02163e-07	1.15715e-06	2.44488e-06	9.13967e-08	2.02447e-06	3.96995e-06
379	Bromopyruvate (Glycolysis)	MDAMB415	4.73798e-08	1.0869e-10	6.10163e-08	6.10894e-08	5.51912e-08	6.98137e-08	9.14815e-08	7.98795e-08	1.04574e-07	7.78356e-08	6.98137e-08	9.13967e-08	4.79e-08	6.55e-08	9.94e-08	52.4	5830	3.9661	5.36179	50.6041	5781.8	21660	2978.56	5.33986e-08	5.34184e-08	5.34633e-08	85.5653	5727.46	-7.17431	0.0744536	5.24168e-08	5.91387e-08	7.56361e-08	4.66075e-08	6.98137e-08	1.36904e-07
380	Bromopyruvate (Glycolysis)	MDAMB453	1.1177e-07	2.07724e-08	2.34636e-07	2.55791e-07	2.05069e-07	3.07173e-07	4.06366e-07	3.51462e-07	5.26457e-07	3.04719e-07	2.58867e-07	3.51462e-07	8.51e-08	2.03e-07	4.69e-07	-12.9	5050	1.7021	6.25544	9.11187	4983.05	16.1967	2.53255	8.82006e-08	2.05417e-07	4.65326e-07	0	4949.69	-6.55942	0.268851	1.00749e-07	2.00276e-07	4.48406e-07	6.10163e-08	1.56642e-07	5.26457e-07
381	Bromopyruvate (Glycolysis)	SUM52PE	1.87749e-08	1.24361e-10	3.56014e-08	2.45593e-08	2.40207e-09	3.56014e-08	5.21127e-08	4.07344e-08	6.98137e-08	4.58823e-08	3.56014e-08	6.10163e-08	2.37e-08	2.64e-08	4.62e-08	-19.2	1690	3.6683	4.92694	0	1776.6	29.6069	4.02617	1.92583e-08	2.28173e-08	4.44666e-08	0	1774.5	-7.48815	0.195286	1.77627e-08	2.06962e-08	4.16168e-08	1.21202e-08	1.58671e-08	6.10163e-08
382	Bromopyruvate (Glycolysis)	184B5	1.42052e-08	6.78356e-11	2.71942e-08	2.56581e-08	2.07724e-08	3.56014e-08	3.87451e-08	3.11151e-08	4.66075e-08	2.49409e-08	1.81548e-08	3.56014e-08	3.92e-08	4.21e-08	4.76e-08	-35.4	2030	10	4.90631	0	2130.41	220.321	30.1522	4.39969e-08	4.77025e-08	5.04347e-08	0	2130.39	-7.35529	0.0299202	4.01194e-08	4.3832e-08	4.73882e-08	1.58671e-08	3.11151e-08	6.10163e-08
383	Bromopyruvate (Glycolysis)	MDAMB361	9.90616e-08	6.78356e-11	4.02136e-07	5.75517e-06	1.04577e-10	3.49299e-05	5.96625e-06	7.2822e-09	2.99369e-05	1.16318e-07	6.78356e-11	4.60117e-07	2.06e-07	1.44e-06	1.73e-06	-54.5	2530	1.2047	6.21082	0	2535.16	11.2185	1.73832	1.96549e-07	1.58482e-06	2.06793e-06	0	2522.37	-6.73619	0.423592	1.64766e-07	3.64635e-06	7.33226e-06	2.05069e-07	7.78501e-06	1.16612e-05
384	Bromopyruvate (Glycolysis)	SKBR3	2.14986e-07	6.78356e-11	1.5464e-06	5.40649e-09	6.78356e-11	1.38677e-08	3.4476e-07	6.78356e-11	2.65033e-06	2.4915e-06	6.78356e-11	1.88525e-05	4.17e-08	NA	4.46e-08	0.339	1300	10	5.07749	0	3536	2.56951	0.296273	NA	NA	NA	0.312741	1600.54	-7.27224	0.00390126	NA	NA	NA	1.21202e-08	6.78356e-11	1.58671e-08
385	Bromopyruvate (Glycolysis)	SUM159PT	1.26905e-06	1.07687e-09	1.33425e-05	1.2108e-06	3.27361e-09	8.66495e-06	2.32983e-06	2.27569e-08	2.28674e-05	1.2953e-06	3.41977e-09	1.16612e-05	NA	NA	NA	0	0	0	0	0	3319	4.93867	0.612332	1.38935e-07	1.38174e-07	4.05228e-07	18.6	1978.98	-7.63737	0.0149737	2.41927e-08	2.41901e-08	2.49195e-08	1.03237e-06	1.03237e-06	3.03246e-06
386	Bromopyruvate (Glycolysis)	SUM229PE	1.70715e-08	1.58671e-08	2.07724e-08	2.52006e-08	2.07724e-08	3.11151e-08	3.62496e-08	3.11151e-08	4.07344e-08	2.21371e-08	1.81548e-08	2.71942e-08	3.86e-08	4.45e-08	4.89e-08	51.6	6830	10	4.89857	5.2931e-06	6893.53	227.28	31.1164	4.58701e-08	4.92258e-08	5.13597e-08	4.61788e-05	6880.66	-7.38153	0.0421649	3.80769e-08	4.30348e-08	4.73843e-08	2.07724e-08	3.11151e-08	4.07344e-08
387	Bromopyruvate (Glycolysis)	AU565	8.10405e-08	6.78356e-11	4.81677e-07	5.71469e-10	6.78356e-11	6.78356e-11	1.20278e-07	6.78356e-11	6.02362e-07	3.15395e-06	6.78356e-11	2.21484e-05	NA	NA	NA	-33.5	645	10	5.12845	0	1647	2.61915	0.311078	NA	NA	NA	0	806.955	-7.25585	0.0426389	NA	NA	NA	4.72111e-09	6.78356e-11	4.72111e-09
388	Bromopyruvate (Glycolysis)	HCC1569	1.69852e-08	1.0869e-10	3.56014e-08	4.19666e-08	2.37674e-08	9.13967e-08	1.55353e-07	3.56014e-08	4.02136e-07	3.18559e-08	1.81548e-08	6.10163e-08	4.09e-08	4.56e-08	5.06e-08	1.63	4760	10	4.92988	4.42474	4895.85	1609.08	221.158	5.23546e-08	5.28683e-08	5.32213e-08	0	5572.64	-7.28717	0.00717015	5.11117e-08	5.19625e-08	5.28138e-08	2.07724e-08	3.56014e-08	5.51912e-08
389	Bromopyruvate (Glycolysis)	SUM159PT	1.11578e-06	6.78356e-11	1.02285e-05	8.37844e-07	6.78356e-11	8.90746e-06	1.62976e-06	6.78356e-11	1.74674e-05	1.75133e-06	6.78356e-11	1.69765e-05	4.43e-08	4.03e-08	4.47e-08	-46.8	749	10	4.86921	0	1842.99	3.45345	0.403444	3.63882e-07	NA	3.19686e-07	0	926.917	-7.68307	0.00218785	2.08985e-08	NA	2.08917e-08	2.02447e-06	2.34636e-07	1.76936e-06
390	Bromopyruvate (Glycolysis)	SUM229PE	1.95679e-08	1.58671e-08	2.37674e-08	3.57481e-08	3.11151e-08	4.07344e-08	5.31488e-08	4.07344e-08	6.98137e-08	2.43998e-08	2.07724e-08	2.71942e-08	4.11e-08	4.87e-08	5.24e-08	60.5	7860	10	4.92016	41.8683	7860.78	83.9161	11.43	3.87449e-08	4.76414e-08	5.21625e-08	8.77281e-08	7887.62	-7.33438	0.0303243	4.44626e-08	4.9289e-08	5.24141e-08	2.07724e-08	4.07344e-08	5.15968e-08
391	Bromopyruvate (Glycolysis)	T47DKBLUC	2.05154e-08	6.78356e-11	7.98795e-08	1.17046e-07	9.22886e-09	2.77657e-07	5.95278e-07	6.98137e-08	3.16363e-06	8.03181e-08	6.78356e-11	2.34636e-07	5.29e-08	5.57e-08	6.49e-08	15.1	8400	10	5.10875	2.64301e-05	8799.45	188.969	26.1164	4.90881e-08	5.45384e-08	5.89758e-08	2.6815e-05	8800.63	-7.21655	0.0732151	4.45322e-08	5.61288e-08	6.96469e-08	2.07724e-08	6.10163e-08	1.79227e-07
392	Bromopyruvate (Glycolysis)	UACC812	3.70027e-08	6.78356e-11	1.79873e-07	1.56529e-07	6.78356e-11	6.02362e-07	1.67479e-06	9.13967e-08	1.01917e-05	3.93594e-07	6.78356e-11	2.02447e-06	7.84e-08	1.31e-07	4.86e-07	-81.5	5070	1.6216	6.4246	0	5151.16	14.0301	2.22591	4.79602e-08	1.26537e-07	4.7669e-07	0	5079.73	-6.47927	0.307013	6.25389e-08	1.37183e-07	4.57008e-07	2.37674e-08	6.10163e-08	6.89211e-07
393	Bromopyruvate (Glycolysis)	600MPE	2.52881e-08	6.78356e-11	1.19652e-07	1.43041e-07	6.78356e-11	5.26457e-07	1.06405e-06	7.98795e-08	7.78501e-06	1.4338e-07	6.78356e-11	5.26457e-07	3.18e-08	9.3e-08	2.8e-07	-48.4	1870	1.3089	5.95336	0	1858.17	12.9316	1.95038	2.49862e-08	9.31454e-08	2.76569e-07	0	1852.54	-6.8974	0.365713	2.68596e-08	7.95831e-08	2.41476e-07	2.71942e-08	9.13967e-08	5.26457e-07
394	Bromopyruvate (Glycolysis)	HCC1143	1.19087e-08	6.78356e-11	5.16866e-08	6.43169e-08	6.78356e-11	1.56642e-07	5.42609e-07	1.38677e-08	3.96995e-06	1.16657e-07	6.78356e-11	3.51462e-07	3.56e-08	3.65e-08	4.33e-08	-32.8	2000	10	4.8677	0	2115.73	69.0218	9.26993	2.55809e-08	2.88971e-08	3.6802e-08	0	2111.66	-7.46159	0.0379879	3.10145e-08	3.26277e-08	3.67695e-08	3.60624e-09	1.21202e-08	2.769e-07
395	Bromopyruvate (Glycolysis)	HCC1428	1.37551e-08	6.78356e-11	7.98795e-08	8.92494e-09	6.78356e-11	6.10163e-08	2.66741e-07	6.78356e-11	1.5464e-06	3.45457e-07	6.78356e-11	1.5464e-06	3.96e-08	NA	5.29e-08	-28.3	3880	10	5.04515	0	4173.74	34.6484	4.80986	2.37493e-08	NA	5.21803e-08	0	4166.91	-7.28145	0.172644	2.39007e-08	NA	5.18678e-08	1.839e-09	4.78225e-10	6.98137e-08
396	Bromopyruvate (Glycolysis)	HCC1937	2.91126e-07	6.78356e-11	2.05366e-06	4.91392e-09	6.78356e-11	5.18663e-08	3.8826e-07	6.78356e-11	2.31636e-06	2.19906e-06	6.78356e-11	2.61645e-05	3.55e-08	NA	3.55e-08	-50	1020	10	4.86857	0	1275.22	212.711	28.8461	NA	NA	NA	0	1275.25	-7.65049	0.0105282	NA	NA	NA	3.56014e-08	6.78356e-11	3.11151e-08
397	Bromopyruvate (Glycolysis)	SUM149PT	1.11743e-07	6.78356e-11	2.58867e-07	2.26592e-08	6.78356e-11	9.13967e-08	1.80641e-07	6.78356e-11	9.41309e-07	4.79054e-07	6.18065e-09	2.65033e-06	2.84e-08	NA	3.81e-08	-34.8	1180	10	4.85012	0	1265.17	181.104	24.5013	3.62949e-08	NA	3.89767e-08	0	1265.17	-7.85808	0.00293172	1.37691e-08	NA	1.38566e-08	7.07178e-09	3.65294e-10	5.15968e-08
398	Bromopyruvate (Glycolysis)	BT474	7.54853e-08	6.78356e-11	3.07173e-07	4.14794e-07	3.11151e-08	1.5464e-06	2.51716e-06	1.92794e-07	1.16612e-05	2.99148e-07	2.37674e-08	1.18122e-06	7.96e-08	2.41e-07	6.29e-07	-136	13700	1.2356	6.32442	0	13702.4	11.3084	1.7783	8.01064e-08	2.394e-07	6.27215e-07	0	14266	-6.69872	0.472456	6.65002e-08	1.89394e-07	6.37578e-07	4.07344e-08	2.05069e-07	1.18122e-06
399	Bromopyruvate (Glycolysis)	BT483	8.1368e-09	6.78356e-11	4.07344e-08	2.3576e-08	6.78356e-11	6.98137e-08	2.25881e-07	6.10163e-08	6.02362e-07	9.10541e-08	2.71942e-08	2.34636e-07	1.32e-08	1.75e-08	1.34e-07	28.6	7370	1.4565	5.70383	0.000154032	7553.8	13.3535	1.96567	5.77216e-09	1.8063e-08	1.32612e-07	0	7493.55	-7.04164	0.347284	8.49724e-09	2.07593e-08	1.13146e-07	7.07178e-09	1.58671e-08	1.56642e-07
400	Bromopyruvate (Glycolysis)	HCC202	3.06633e-09	6.78356e-11	2.71942e-08	9.4568e-09	6.78356e-11	4.07344e-08	1.005e-07	3.11151e-08	3.07173e-07	5.17622e-08	2.4387e-10	1.19652e-07	4.05e-08	2.32e-08	5.36e-08	42.2	5040	10	5.03778	0.0170272	5321.05	459.578	63.2372	NA	4.8711e-08	5.34487e-08	1.60923e-06	5321.41	-7.27313	0.00874174	NA	5.03915e-08	5.34398e-08	9.49937e-11	1.38677e-08	6.98137e-08
401	Bromopyruvate (Glycolysis)	SUM185PE	7.81062e-09	6.78356e-11	5.15968e-08	2.84185e-08	8.70869e-11	6.10163e-08	7.49832e-08	6.10163e-08	1.04574e-07	6.86649e-08	6.10163e-08	9.13967e-08	4.04e-08	4.56e-08	5.85e-08	52.8	6990	10	5.06802	1.0977	6987.2	643.432	88.5699	5.10885e-08	5.20742e-08	5.41906e-08	0.000498191	6984.97	-7.21657	0.130069	3.00389e-08	3.80325e-08	6.74461e-08	1.21202e-08	2.07724e-08	9.13967e-08
402	Bromopyruvate (Glycolysis)	ZR7530	5.10229e-09	6.78356e-11	6.10163e-08	9.66063e-09	6.78356e-11	9.13967e-08	3.60625e-07	5.15968e-08	1.40661e-06	2.1534e-07	2.05761e-08	6.89211e-07	NA	NA	2.46e-07	-78	5040	1.4034	6.29056	0	5079.8	12.7561	1.99568	NA	NA	2.42333e-07	0	5060.5	-6.63407	0.377206	NA	NA	2.09667e-07	6.78356e-11	6.78356e-11	2.34636e-07
403	Cetuximab (EGFR)	BT474	3.36086e-07	2.24863e-12	7.86082e-07	NA	NA	NA	NA	NA	NA	3.27612e-08	1.39007e-12	4.70314e-07	NA	NA	NA	0	0	0	0	28.6877	6359.2	109.136	18.3114	NA	NA	NA	14.5164	6345.02	-6.12154	0.010817	NA	NA	NA	1.39007e-12	1.39007e-12	1.39007e-12
404	Cetuximab (EGFR)	HCC1419	8.06185e-07	8.06185e-07	8.06185e-07	NA	NA	NA	NA	NA	NA	1.81895e-07	1.39007e-12	8.06185e-07	NA	NA	NA	0	0	0	0	5.37783e-08	6524.95	6.13359	1.44118	NA	NA	NA	1.29416e-05	6524.99	-4.30381	0.684439	NA	NA	NA	1.39007e-12	1.39007e-12	1.39007e-12
405	Cetuximab (EGFR)	HCC2185	4.42298e-09	1.39007e-12	3.17801e-08	2.56659e-09	1.39007e-12	1.62031e-08	1.28709e-07	2.86224e-09	4.90885e-07	1.65075e-08	1.39007e-12	1.30373e-07	NA	NA	NA	0	0	0	0	326.565	4297.84	0.137641	0.149296	6.49038e-11	1.22012e-11	NA	231.184	4199.13	-2.64001	4.98193	6.78446e-11	1.25435e-11	NA	1.39007e-12	1.39007e-12	1.39007e-12
406	Cetuximab (EGFR)	HCC70	1.32744e-07	4.30978e-10	6.1576e-07	3.24706e-07	2.97538e-09	7.53818e-07	NA	NA	NA	6.35246e-08	1.39007e-12	5.38146e-07	NA	NA	NA	4380	5630	2.3431	6.07836	519.21	5546.58	1.86389	0.427912	3.0446e-07	NA	NA	486.247	5513.49	-5.04185	1.94467	2.94727e-07	NA	NA	1.39007e-12	1.39007e-12	1.39007e-12
407	Cetuximab (EGFR)	MCF12A	6.84557e-07	4.11033e-07	8.06185e-07	NA	NA	NA	NA	NA	NA	2.10127e-07	3.56368e-08	4.70314e-07	8.91e-07	2.65e-06	4.09e-06	0	11800	1.5425	9.65226	0	11807.3	12.1635	2.13557	NA	NA	NA	7.543e-06	11797	-5.82352	0.41848	NA	NA	NA	1.39007e-12	1.39007e-12	1.39007e-12
408	Cetuximab (EGFR)	MDAMB134VI	4.44394e-07	1.40436e-11	8.06185e-07	NA	NA	NA	NA	NA	NA	3.07616e-07	1.39007e-12	8.06185e-07	8.19e-07	8.7e-07	1.01e-06	0	2190	10	9.22381	49.6673	2160.67	-2.55432	24.3355	NA	NA	NA	49.6667	2160.67	0.106021	0.00177858	NA	NA	NA	1.39007e-12	1.39007e-12	1.39007e-12
409	Cetuximab (EGFR)	MDAMB453	2.99139e-08	1.39007e-12	4.11033e-07	3.58368e-08	1.39007e-12	4.70314e-07	4.80767e-08	1.39007e-12	2.66272e-07	2.96157e-08	1.39007e-12	3.98081e-07	NA	NA	NA	1310	1640	10	3.98052	108.372	1352.87	-4.93528	41.2707	NA	NA	NA	108.37	1352.87	0.123185	0.00219235	NA	NA	NA	1.39007e-12	1.39007e-12	1.39007e-12
410	Cetuximab (EGFR)	SKBR3	1.23942e-07	1.39007e-12	7.18513e-07	3.65087e-07	6.13729e-12	7.77621e-07	NA	NA	NA	3.34831e-08	1.39007e-12	4.13997e-07	NA	NA	NA	4290	4820	10	7.79637	0	5576.45	-0.909702	0.0951498	NA	NA	NA	5.37615e-05	4796.62	-4.56755	0.790934	NA	NA	NA	1.39007e-12	1.39007e-12	1.39007e-12
411	Cetuximab (EGFR)	HCC38	7.12273e-08	1.39007e-12	6.39537e-07	9.60327e-08	1.39007e-12	6.1382e-07	NA	NA	NA	5.94579e-08	1.39007e-12	5.38146e-07	NA	NA	NA	1470	1930	1.2724	6.07941	1079.69	2835.4	1.71876	0.152597	NA	NA	NA	823.897	2580.24	-11.2093	4.04483	NA	NA	NA	1.39007e-12	1.39007e-12	1.39007e-12
412	Cetuximab (EGFR)	BT20	6.41448e-07	6.1576e-07	7.10807e-07	NA	NA	NA	NA	NA	NA	3.45714e-08	1.39007e-12	3.13945e-07	NA	NA	NA	3840	4450	0.8602	6.71236	0	4775.94	0.0976151	0.253928	NA	NA	NA	7.49397e-07	4636.05	-1.97896	2.82286	NA	NA	NA	1.39007e-12	1.39007e-12	1.39007e-12
413	Cetuximab (EGFR)	HCC1428	NA	NA	NA	NA	NA	NA	NA	NA	NA	3.61709e-11	1.39007e-12	5.65078e-11	NA	NA	NA	6960	5610	10	9.02137	0	5692.39	-6.75226	43.415	NA	NA	NA	0	5808.05	0.201529	0.000297176	NA	NA	NA	1.39007e-12	1.39007e-12	1.39007e-12
414	Cetuximab (EGFR)	HCC1569	NA	NA	NA	NA	NA	NA	NA	NA	NA	5.69095e-11	1.39007e-12	4.24006e-11	NA	NA	NA	4460	4560	10	5.05571	0	4571.01	-3.2244	0.109227	NA	NA	NA	0	4547.81	19.4121	6.13289	NA	NA	NA	1.39007e-12	1.39007e-12	1.39007e-12
415	Cetuximab (EGFR)	MCF10F	5.24568e-07	1.8315e-07	8.06185e-07	NA	NA	NA	NA	NA	NA	1.13003e-07	9.50839e-10	3.59224e-07	8e-07	1.07e-05	4.03e-05	0	2810	0.6077	10.6058	2.77414e-06	2808.16	4.33199	0.860806	NA	NA	NA	0	2800.98	-5.33805	1.03755	NA	NA	NA	1.39007e-12	1.39007e-12	1.39007e-12
416	Cetuximab (EGFR)	MCF12A	7.07977e-07	4.70314e-07	8.06185e-07	NA	NA	NA	NA	NA	NA	8.20141e-08	3.17801e-08	1.60065e-07	7.53e-07	NA	NA	1850	6980	0.6178	9.35802	0	7260.97	3.32101	0.638826	NA	NA	NA	0	7000.28	-5.74594	1.08051	NA	NA	NA	1.39007e-12	1.39007e-12	1.39007e-12
417	Cetuximab (EGFR)	184A1	6.44693e-08	1.39007e-12	6.1576e-07	1.08893e-07	1.39007e-12	7.18513e-07	NA	NA	NA	3.88562e-08	1.39007e-12	5.38146e-07	NA	NA	NA	676	738	10	7.85478	0.00171596	1065.5	-0.62168	0.0359814	NA	NA	NA	700.418	1653.57	-11.8997	0.0703294	NA	NA	NA	1.39007e-12	1.39007e-12	1.39007e-12
418	Cetuximab (EGFR)	184B5	5.75389e-09	1.39007e-12	7.57204e-10	4.53488e-12	1.39007e-12	1.12194e-11	1.69549e-11	6.54519e-12	3.95158e-11	3.11995e-08	1.39007e-12	5.38146e-07	NA	NA	NA	937	1000	10	1.77083	6.97155e-06	1005.05	-2.67536	0.0305169	NA	NA	NA	330.038	1332.68	-30.0394	164.194	NA	NA	NA	1.39007e-12	1.39007e-12	1.39007e-12
419	Cetuximab (EGFR)	600MPE	5.38146e-07	5.38146e-07	5.38146e-07	NA	NA	NA	NA	NA	NA	2.59508e-07	1.39007e-12	8.06185e-07	8.17e-07	9.27e-07	1.05e-06	0	3970	10	9.23529	0	4155.67	-2.13524	0.0952238	NA	NA	NA	3.36118e-06	3989.69	-6.03554	0.0569056	NA	NA	NA	1.39007e-12	1.39007e-12	1.39007e-12
420	Cetuximab (EGFR)	AU565	NA	NA	NA	NA	NA	NA	NA	NA	NA	2.62927e-07	1.39007e-12	8.06185e-07	NA	NA	NA	0	0	0	0	82.5004	7104.69	1247.64	202.734	NA	NA	NA	87.0985	7109.08	-5.4655	0.348854	NA	NA	NA	1.39007e-12	1.39007e-12	1.39007e-12
421	Cetuximab (EGFR)	AU565	NA	NA	NA	NA	NA	NA	NA	NA	NA	3.98586e-08	1.39007e-12	6.1576e-07	NA	NA	NA	0	0	0	0	0	6465.86	-2.17368	0.0850902	NA	NA	NA	9.82825e-08	6156.89	-6.0028	0.0520385	NA	NA	NA	1.39007e-12	1.39007e-12	1.39007e-12
422	Cetuximab (EGFR)	AU565	NA	NA	NA	NA	NA	NA	NA	NA	NA	7.92186e-08	1.39007e-12	6.1576e-07	NA	NA	NA	2400	2620	10	7.10956	51.5652	2605.56	1.06684	0.531677	NA	NA	NA	50.5685	2604.57	-2.2968	1.78884	NA	NA	NA	1.39007e-12	1.39007e-12	1.39007e-12
423	Cetuximab (EGFR)	BT474	NA	NA	NA	NA	NA	NA	NA	NA	NA	6.80702e-08	1.39007e-12	8.06185e-07	NA	NA	NA	0	0	0	0	1.683e-08	7500.47	-1.83788	0.106604	NA	NA	NA	497.058	7994.56	28.9633	25.0526	NA	NA	NA	1.39007e-12	1.39007e-12	1.39007e-12
424	Cetuximab (EGFR)	BT483	6.23651e-07	1.01983e-07	8.06185e-07	NA	NA	NA	NA	NA	NA	9.34624e-08	1.39007e-12	6.71706e-07	NA	NA	NA	3800	4020	10	8.20809	0	4132.21	-2.58355	0.0807553	NA	NA	NA	0.000241749	3977.16	-6.11946	0.0151085	NA	NA	NA	1.39007e-12	1.39007e-12	1.39007e-12
425	Cetuximab (EGFR)	BT549	NA	NA	NA	NA	NA	NA	NA	NA	NA	3.13198e-07	1.60065e-07	4.70314e-07	1.51e-06	7.92e-06	1.19e-05	0	3890	1.1705	9.93102	48.7438	3874.76	8.34909	1.52635	NA	NA	NA	47.2424	3873.39	-5.62839	0.600363	NA	NA	NA	1.39007e-12	1.39007e-12	1.39007e-12
426	Cetuximab (EGFR)	BT549	NA	NA	NA	NA	NA	NA	NA	NA	NA	9.62293e-09	2.22054e-12	4.17582e-08	NA	NA	NA	2190	2680	1.0363	7.17664	100.026	2645.94	1.79673	0.512482	NA	NA	NA	95.6306	2641.77	-3.97383	1.75768	NA	NA	NA	1.39007e-12	1.39007e-12	1.39007e-12
427	Cetuximab (EGFR)	BT549	NA	NA	NA	NA	NA	NA	NA	NA	NA	3.04831e-07	1.39007e-12	8.06185e-07	NA	NA	NA	5020	5370	10	8.31862	30.4458	5349	254.654	41.7447	NA	NA	NA	1.61896	5320.12	-6.15991	0.0015614	NA	NA	NA	1.39007e-12	1.39007e-12	1.39007e-12
428	Cetuximab (EGFR)	CAMA1	NA	NA	NA	NA	NA	NA	NA	NA	NA	1.49695e-08	1.39007e-12	6.23324e-08	NA	NA	NA	0	0	0	0	3.19272e-06	8734.98	-2.47984	-0.0154717	NA	NA	NA	7933.52	0	445936	194898	NA	NA	NA	1.39007e-12	1.39007e-12	1.39007e-12
429	Cetuximab (EGFR)	HCC38	5.19291e-07	3.6021e-08	8.06185e-07	NA	NA	NA	NA	NA	NA	4.62922e-08	1.39007e-12	6.1576e-07	8.28e-07	9.78e-07	1.08e-06	0	2880	10	9.24414	1.17851e-05	3187.84	-1.83051	0.0366549	NA	NA	NA	2.5547e-07	2863.96	-6.02568	0.0557139	NA	NA	NA	1.39007e-12	1.39007e-12	1.39007e-12
430	Cetuximab (EGFR)	HCC38	3.66667e-07	3.37265e-11	7.63339e-07	NA	NA	NA	NA	NA	NA	3.14654e-08	1.39007e-12	5.38146e-07	NA	NA	NA	0	0	0	0	23.167	1717.17	-1.35228	12.4652	NA	NA	NA	23.1667	1717.17	1.0988	0.016149	NA	NA	NA	1.39007e-12	1.39007e-12	1.39007e-12
431	Cetuximab (EGFR)	HCC1143	3.8847e-07	1.79625e-08	7.83837e-07	NA	NA	NA	NA	NA	NA	2.53939e-08	1.39007e-12	3.13945e-07	NA	NA	NA	3000	2870	10	3.76388	0.00054815	3006.19	7.70401	1.62711	NA	NA	NA	0.00021567	3006.41	-4.79354	0.602969	NA	NA	NA	1.39007e-12	1.39007e-12	1.39007e-12
432	Cetuximab (EGFR)	HCC1143	7.62349e-07	7.20705e-07	8.03993e-07	NA	NA	NA	NA	NA	NA	5.46452e-08	1.39007e-12	4.11033e-07	NA	NA	NA	4350	4770	10	7.94035	324.649	4371.65	-9.17341	69.2497	NA	NA	NA	324.648	4371.65	0.138464	0.00114183	NA	NA	NA	1.39007e-12	1.39007e-12	1.39007e-12
433	Cetuximab (EGFR)	HCC202	3.68377e-08	1.39007e-12	2.19966e-07	1.29417e-08	1.81329e-09	2.3515e-08	NA	NA	NA	1.16035e-09	1.39007e-12	1.41607e-08	NA	NA	NA	0	0	0	0	30.5744	2309.07	-1.62466	10.847	NA	NA	NA	0.627227	2279.13	1.14251	0.000532296	NA	NA	NA	1.39007e-12	1.39007e-12	1.39007e-12
434	Cetuximab (EGFR)	HCC202	1.44344e-07	1.39007e-12	8.06185e-07	2.50788e-07	3.40497e-08	6.01215e-07	NA	NA	NA	3.28256e-08	1.39007e-12	3.64405e-07	NA	NA	NA	1680	1780	10	6.7841	50.8713	1702.87	-3.20599	24.6647	NA	NA	NA	1.3515	1653.35	1.11937	0.000345581	NA	NA	NA	1.39007e-12	1.39007e-12	1.39007e-12
435	Cetuximab (EGFR)	HCC70	NA	NA	NA	NA	NA	NA	NA	NA	NA	2.05278e-08	1.39007e-12	2.74373e-07	NA	NA	NA	7910	8900	10	5.17199	9.51727e-20	9587.5	-0.170114	0.21738	NA	NA	NA	0.000331794	9587.49	-0.152329	4.28956	NA	NA	NA	1.39007e-12	1.39007e-12	1.39007e-12
436	Cetuximab (EGFR)	HCC70	4.34259e-07	8.09287e-08	7.87589e-07	NA	NA	NA	NA	NA	NA	7.15875e-08	1.39007e-12	7.77692e-07	NA	NA	NA	9120	9700	2.1747	6.2	5.18021e-09	10903.5	-0.933787	0.118631	NA	NA	NA	5215.81	16011.6	-29.0107	19.836	NA	NA	NA	1.39007e-12	1.39007e-12	1.39007e-12
437	Cetuximab (EGFR)	HCC70	5.96649e-07	2.1561e-07	8.06185e-07	NA	NA	NA	NA	NA	NA	1.67454e-07	1.39007e-12	6.71706e-07	NA	NA	NA	0	0	0	0	3.48652e-05	10132.7	3.77122	0.919882	NA	NA	NA	0	10130.7	-4.25284	1.04569	NA	NA	NA	1.39007e-12	1.39007e-12	1.39007e-12
438	Cetuximab (EGFR)	HCC1187	1.04417e-07	1.39007e-12	6.71706e-07	5.34581e-08	5.19721e-09	1.36639e-07	NA	NA	NA	2.22e-08	1.39007e-12	2.39789e-07	NA	NA	NA	3480	4080	2.1101	6.95457	1.23783e-07	4600.49	-0.0693889	0.202496	NA	NA	NA	110.35	4700.15	-0.670649	5.58658	NA	NA	NA	NA	NA	NA
439	Cetuximab (EGFR)	HCC1187	2.92747e-08	1.39007e-12	4.70314e-07	1.09809e-07	1.39007e-12	8.06185e-07	NA	NA	NA	1.679e-08	1.39007e-12	2.74373e-07	NA	NA	NA	0	0	0	0	8.62744e-05	8324.49	-2.48183	-0.0170394	NA	NA	NA	7551.83	0	247968	110038	NA	NA	NA	1.39007e-12	1.39007e-12	NA
440	Cetuximab (EGFR)	HCC1395	NA	NA	NA	NA	NA	NA	NA	NA	NA	3.11809e-07	3.84759e-11	7.18513e-07	1.95e-06	5.81e-06	1.62e-05	0	2720	1.2103	10.758	7.23089e-07	2729.57	7.31552	1.52959	NA	NA	NA	2.06842e-05	2729.11	-4.86993	0.629703	NA	NA	NA	1.39007e-12	1.39007e-12	1.39007e-12
441	Cetuximab (EGFR)	HCC1395	NA	NA	NA	NA	NA	NA	NA	NA	NA	1.67878e-08	1.39007e-12	2.51495e-07	NA	NA	NA	0	0	0	0	79.9818	3180.98	-1.96584	15.1402	NA	NA	NA	79.9815	3180.98	1.12203	0.00194352	NA	NA	NA	1.39007e-12	1.39007e-12	1.39007e-12
442	Cetuximab (EGFR)	HCC1395	1.49343e-07	1.39007e-12	8.06185e-07	1.52649e-07	1.39007e-12	6.32839e-07	NA	NA	NA	8.62665e-08	1.39007e-12	6.71706e-07	NA	NA	NA	0	0	0	0	0.00519944	543.436	185.943	30.4079	NA	NA	NA	3.35579e-07	543.483	-6.11444	0.0359713	NA	NA	NA	1.39007e-12	1.39007e-12	NA
443	Cetuximab (EGFR)	HCC1419	1.52671e-07	1.39007e-12	8.06185e-07	NA	NA	NA	NA	NA	NA	1.06955e-08	1.39007e-12	1.25278e-09	NA	NA	NA	8380	8210	10	5.81961	399.686	7853.68	-5.57064	43.0718	NA	NA	NA	0.18095	7454.18	0.144474	0.000970036	NA	NA	NA	1.39007e-12	1.39007e-12	1.39007e-12
444	Cetuximab (EGFR)	HCC1419	4.70314e-07	4.70314e-07	4.70314e-07	NA	NA	NA	NA	NA	NA	1.72234e-08	1.39007e-12	3.12955e-07	NA	NA	NA	0	0	0	0	174.704	7304.7	-2.60186	19.6363	NA	NA	NA	0.190077	7130.19	1.1233	2.48488e-05	NA	NA	NA	1.39007e-12	1.39007e-12	1.39007e-12
445	Cetuximab (EGFR)	HCC1419	NA	NA	NA	NA	NA	NA	NA	NA	NA	1.89423e-07	1.39007e-12	8.06185e-07	NA	NA	NA	0	0	0	0	155.908	6950.91	-2.89394	23.0427	NA	NA	NA	155.907	6950.91	1.11808	0.00195315	NA	NA	NA	1.39007e-12	1.39007e-12	1.39007e-12
446	Cetuximab (EGFR)	HCC1569	NA	NA	NA	NA	NA	NA	NA	NA	NA	1.28368e-07	1.39007e-12	8.06185e-07	NA	NA	NA	0	0	0	0	0.000116622	4229.54	-4.17421	-0.0421429	NA	NA	NA	6.2551	4129.1	472.443	27.2683	NA	NA	NA	1.39007e-12	1.39007e-12	1.39007e-12
447	Cetuximab (EGFR)	HCC1569	NA	NA	NA	NA	NA	NA	NA	NA	NA	5.05377e-08	1.39007e-12	4.11033e-07	NA	NA	NA	3300	3640	10	7.89012	6.61172e-05	3626.75	4.59757	1.11247	NA	NA	NA	8.44487e-06	3626.59	-4.23989	0.872383	NA	NA	NA	1.39007e-12	1.39007e-12	1.39007e-12
448	Cetuximab (EGFR)	HCC1806	6.45597e-07	3.5966e-07	8.06185e-07	NA	NA	NA	NA	NA	NA	8.2988e-09	2.14068e-09	2.42735e-08	NA	NA	NA	6510	8480	10	5.95764	0.00204678	8636.5	2.3028	0.531518	NA	NA	NA	89.5728	8722.07	-4.78319	1.91591	NA	NA	NA	1.39007e-12	1.39007e-12	1.39007e-12
449	Cetuximab (EGFR)	HCC1806	4.61813e-07	3.84141e-08	8.06185e-07	NA	NA	NA	NA	NA	NA	2.40262e-08	1.39007e-12	2.39789e-07	NA	NA	NA	2920	4170	0.8647	8.30252	1.70065e-07	4403.63	2.90244	0.640034	NA	NA	NA	1.95183e-05	4392.86	-4.93231	1.40631	NA	NA	NA	1.39007e-12	1.39007e-12	1.39007e-12
450	Cetuximab (EGFR)	HCC1937	5.33366e-07	3.13945e-07	8.06185e-07	NA	NA	NA	NA	NA	NA	2.43388e-07	9.27903e-08	4.11033e-07	5.52e-07	1.52e-06	2.83e-06	0	3970	1.5085	9.58202	0	3967.55	12.6916	2.2018	5.63378e-07	NA	NA	0	3963.58	-5.89691	0.400327	5.55853e-07	NA	NA	1.39007e-12	1.39007e-12	1.39007e-12
451	Cetuximab (EGFR)	HCC1937	NA	NA	NA	NA	NA	NA	NA	NA	NA	2.39975e-10	1.39007e-12	8.4229e-10	NA	NA	NA	0	0	0	0	25.2594	4381.26	-0.907508	6.69462	NA	NA	NA	0.378712	4356.38	1.13801	0.000421303	NA	NA	NA	1.39007e-12	1.39007e-12	1.39007e-12
452	Cetuximab (EGFR)	HCC1937	NA	NA	NA	NA	NA	NA	NA	NA	NA	2.97728e-08	1.94678e-12	4.11033e-07	118	NA	NA	2310	4920	0.123	17.4647	1883.72	6296.23	0.26161	0.0391035	NA	NA	NA	3009.38	7422.55	-27.4918	12.6044	NA	NA	NA	1.39007e-12	1.39007e-12	1.39007e-12
453	Cetuximab (EGFR)	HCC1954	4.51586e-08	1.39007e-12	4.70314e-07	1.68033e-07	4.77697e-10	8.06185e-07	NA	NA	NA	4.22056e-08	1.39007e-12	4.70314e-07	1.25e-09	NA	NA	1340	1710	10	5.04553	1.39569e-06	1855.02	1.0796	0.319277	3.65754e-08	NA	NA	0	1854.88	-4.2544	2.78671	3.36449e-08	NA	NA	1.39007e-12	1.39007e-12	1.39007e-12
454	Cetuximab (EGFR)	HCC1954	3.66421e-08	1.39007e-12	5.38146e-07	1.87182e-07	1.39007e-12	7.90842e-07	1.39007e-12	1.39007e-12	1.39007e-12	1.27342e-08	1.39007e-12	2.09565e-07	5.99e-07	3.3e-06	6.54e-06	0	4260	1.2022	9.94454	1815.09	2186	-89.0166	988.532	NA	NA	NA	1814.8	2186.3	1.12397	0.0117675	NA	NA	NA	1.39007e-12	NA	NA
455	Cetuximab (EGFR)	HCC1954	2.45392e-11	1.39007e-12	1.89982e-10	4.13023e-11	1.39007e-12	4.26366e-10	4.64401e-07	1.68036e-08	7.93034e-07	4.9686e-09	1.39007e-12	2.17493e-08	NA	NA	NA	589	777	10	5.03941	0.000151105	884.092	0.734089	0.23659	NA	NA	NA	0.000278961	848.164	-4.35375	3.13317	NA	NA	NA	1.39007e-12	1.39007e-12	1.39007e-12
456	Cetuximab (EGFR)	HCC1954	9.09781e-08	1.39007e-12	6.1576e-07	2.55105e-07	1.39007e-12	7.60157e-07	NA	NA	NA	3.10987e-08	1.39007e-12	3.59224e-07	2.51e-07	NA	NA	2820	3610	1.988	7.95678	0	4646.45	-0.46228	0.0808301	0.00017198	NA	NA	0.00294808	3558.6	-5.31723	0.670913	4.60558e-07	NA	NA	1.39007e-12	1.39007e-12	1.39007e-12
457	Cetuximab (EGFR)	HCC2185	7.79897e-08	1.39007e-12	6.1576e-07	1.89994e-07	1.39007e-12	7.18513e-07	NA	NA	NA	1.56834e-08	1.39007e-12	2.09565e-07	NA	NA	NA	0	0	0	0	392.551	5211.92	-0.907667	0.0708792	NA	NA	NA	158.547	6848.37	5.93645	24.3938	NA	NA	NA	1.39007e-12	1.39007e-12	1.39007e-12
458	Cetuximab (EGFR)	HCC2185	3.04123e-08	1.39007e-12	5.38146e-07	3.72287e-08	1.39007e-12	4.22889e-07	NA	NA	NA	1.08768e-08	1.39007e-12	1.33852e-07	NA	NA	NA	0	0	0	0	6.29585e-06	5745.49	-1.22654	0.159559	NA	NA	NA	5175.14	10892.4	-14.1748	0.951319	NA	NA	NA	NA	NA	NA
459	Cetuximab (EGFR)	HCC2185	6.72633e-08	1.39007e-12	6.1576e-07	1.98454e-07	1.39007e-12	8.06185e-07	NA	NA	NA	3.82963e-08	1.39007e-12	4.11033e-07	NA	NA	NA	0	0	0	0	0	4218.91	-0.699534	0.342184	6.9236e-07	NA	NA	0	4171.71	-1.26529	1.67757	5.25679e-07	NA	NA	1.39007e-12	1.39007e-12	1.39007e-12
460	Cetuximab (EGFR)	HCC2185	5.79639e-07	1.8315e-07	8.06185e-07	8.06185e-07	8.06185e-07	8.06185e-07	NA	NA	NA	2.63743e-07	7.73015e-10	7.18513e-07	1.32e-06	4.51e-06	8.8e-05	0	4870	0.7354	12.1111	52.0819	4897.35	1.85955	0.652147	NA	NA	NA	51.7173	4896.78	-3.0278	1.48779	NA	NA	NA	1.39007e-12	1.39007e-12	1.39007e-12
461	Cetuximab (EGFR)	HCC3153	2.30589e-07	1.39007e-12	8.06185e-07	NA	NA	NA	NA	NA	NA	2.4904e-08	1.39007e-12	2.39789e-07	NA	NA	NA	0	0	0	0	0	6203.47	0.205093	0.259024	NA	NA	NA	2.25833e-05	5798.19	-3.55701	1.72992	NA	NA	NA	1.39007e-12	NA	NA
462	Cetuximab (EGFR)	HS578T	6.3825e-07	4.78711e-07	7.97788e-07	NA	NA	NA	NA	NA	NA	2.6746e-08	1.39007e-12	3.85128e-07	NA	NA	NA	0	0	0	0	500.038	5181.04	-11.3123	82.4565	NA	NA	NA	0.301116	4681.3	1.12374	0.000319589	NA	NA	NA	1.39007e-12	1.39007e-12	1.39007e-12
463	Cetuximab (EGFR)	HS578T	NA	NA	NA	NA	NA	NA	NA	NA	NA	NA	NA	NA	NA	NA	NA	0	0	0	0	1.17629e-07	3386.53	-2.87611	0.00451046	NA	NA	NA	0	3356.95	627.305	207.213	NA	NA	NA	1.39007e-12	1.39007e-12	1.39007e-12
464	Cetuximab (EGFR)	HS578T	NA	NA	NA	NA	NA	NA	NA	NA	NA	1.51664e-09	1.39007e-12	8.976e-09	NA	NA	NA	5800	5000	10	9.02529	134.093	4920.09	-2.48881	18.4137	NA	NA	NA	0.206379	4786.21	1.13337	0.000535761	NA	NA	NA	1.39007e-12	1.39007e-12	1.39007e-12
465	Cetuximab (EGFR)	HS578T	6.1576e-07	6.1576e-07	6.1576e-07	NA	NA	NA	NA	NA	NA	4.99409e-09	1.39007e-12	9.61323e-10	NA	NA	NA	0	0	0	0	4.06846e-05	7169.16	-3.97208	0.0221032	NA	NA	NA	1364.97	8621.06	232.767	363.187	NA	NA	NA	1.39007e-12	1.39007e-12	1.39007e-12
466	Cetuximab (EGFR)	LY2	2.63219e-09	1.39007e-12	2.4749e-10	1.9662e-08	1.39007e-12	2.18632e-07	3.26044e-08	1.39007e-12	3.59224e-07	2.92153e-09	1.39007e-12	3.47486e-11	NA	NA	NA	0	0	0	0	179.068	430.543	-6.38864	47.1752	NA	NA	NA	179.056	430.555	1.12453	0.00142675	NA	NA	NA	1.39007e-12	9.45258e-09	NA
467	Cetuximab (EGFR)	MCF10A	4.8164e-07	2.39789e-07	8.06185e-07	NA	NA	NA	NA	NA	NA	1.39309e-07	6.23324e-08	2.39789e-07	3.98e-07	NA	NA	2430	5430	1.2529	8.35604	5.35368e-08	5513.58	7.30148	1.2411	4.93645e-07	NA	NA	2.1869e-06	5493.35	-6.17039	0.665968	4.79268e-07	NA	NA	1.39007e-12	1.39007e-12	1.39007e-12
468	Cetuximab (EGFR)	MCF10A	2.48276e-07	1.8315e-07	3.13945e-07	NA	NA	NA	NA	NA	NA	9.61708e-08	7.13223e-08	1.22256e-07	1.99e-07	NA	NA	2610	5540	1.7085	7.99041	98.1835	5529.45	7.65957	1.27001	3.26641e-07	NA	NA	90.3794	5520.87	-6.33715	0.637284	2.99179e-07	NA	NA	1.39007e-12	1.39007e-12	1.39007e-12
469	Cetuximab (EGFR)	MCF10A	NA	NA	NA	NA	NA	NA	NA	NA	NA	1.93608e-07	1.39007e-12	7.18513e-07	1.68e-05	0.000159	0.000356	0	3610	0.7622	11.8596	72.2153	3504.75	107.3	17.7656	NA	NA	NA	110.762	3543.26	-3.42517	1.35102	NA	NA	NA	1.39007e-12	1.39007e-12	1.39007e-12
470	Cetuximab (EGFR)	MCF10F	NA	NA	NA	NA	NA	NA	NA	NA	NA	1.73176e-12	1.39007e-12	2.55802e-12	NA	NA	NA	2920	2550	10	6.10786	41.5557	2637.06	-0.833062	6.51728	NA	NA	NA	0.208905	2595.71	0.1523	0.000236737	NA	NA	NA	1.39007e-12	1.39007e-12	1.39007e-12
471	Cetuximab (EGFR)	MCF10F	NA	NA	NA	NA	NA	NA	NA	NA	NA	3.40391e-07	1.39007e-12	8.06185e-07	NA	NA	NA	0	0	0	0	0.000118931	3112.15	114.678	18.9287	NA	NA	NA	0.000109426	3112.46	-5.95346	0.108907	NA	NA	NA	1.39007e-12	1.39007e-12	1.39007e-12
472	Cetuximab (EGFR)	MCF12A	NA	NA	NA	NA	NA	NA	NA	NA	NA	2.18926e-07	1.60065e-07	2.75362e-07	1.18e-06	5.52e-06	9.29e-06	0	8900	1.1575	9.92983	52.0088	8861.49	8.97847	1.62928	NA	NA	NA	49.6185	8859.39	-5.66277	0.562105	NA	NA	NA	1.39007e-12	1.39007e-12	1.39007e-12
473	Cetuximab (EGFR)	MCF7	NA	NA	NA	NA	NA	NA	NA	NA	NA	3.19446e-07	1.39007e-12	7.18513e-07	NA	NA	NA	3590	3860	10	8.08115	63.7076	3802.21	11.3749	2.26096	NA	NA	NA	63.7596	3802.26	-5.06151	0.437152	NA	NA	NA	1.39007e-12	1.39007e-12	1.39007e-12
474	Cetuximab (EGFR)	MCF7	NA	NA	NA	NA	NA	NA	NA	NA	NA	1.30656e-07	1.39007e-12	8.06185e-07	NA	NA	NA	0	0	0	0	0.00250342	3479.31	-2.29892	0.0341315	NA	NA	NA	1.14897	3256.1	-6.10771	0.022206	NA	NA	NA	1.39007e-12	1.39007e-12	1.39007e-12
475	Cetuximab (EGFR)	MDAMB134VI	4.27573e-07	1.39007e-12	8.06185e-07	NA	NA	NA	NA	NA	NA	1.22975e-08	1.39007e-12	1.54999e-07	NA	NA	NA	0	0	0	0	12.7127	3719.72	9.78159	2.22384	NA	NA	NA	12.7215	3719.72	-4.40747	0.44862	NA	NA	NA	1.39007e-12	1.39007e-12	1.39007e-12
476	Cetuximab (EGFR)	MDAMB134VI	3.65659e-08	1.39007e-12	5.38146e-07	3.76003e-08	1.39007e-12	5.38146e-07	NA	NA	NA	9.45097e-08	1.39007e-12	8.06185e-07	NA	NA	NA	0	0	0	0	0.889348	3712.63	320.037	52.4166	NA	NA	NA	0	3715.19	-6.14635	0.00590316	NA	NA	NA	1.39007e-12	1.39007e-12	1.39007e-12
477	Cetuximab (EGFR)	MDAMB134VI	1.82041e-07	1.39007e-12	7.36048e-07	8.06185e-07	8.06185e-07	8.06185e-07	NA	NA	NA	5.29051e-08	1.39007e-12	5.38146e-07	NA	NA	NA	4520	4870	10	7.7423	14.4619	4905.36	2.71533	0.830561	NA	NA	NA	14.1219	4905.1	-3.41219	1.16705	NA	NA	NA	1.39007e-12	1.39007e-12	2.74373e-07
478	Cetuximab (EGFR)	MDAMB157	NA	NA	NA	NA	NA	NA	NA	NA	NA	7.61465e-08	1.39007e-12	7.18513e-07	NA	NA	NA	0	0	0	0	79.7965	4886.8	-2.00348	15.4667	NA	NA	NA	0.333238	4807.33	1.12143	0.000326046	NA	NA	NA	1.39007e-12	1.39007e-12	1.39007e-12
479	Cetuximab (EGFR)	MDAMB157	1.39007e-12	1.39007e-12	1.39007e-12	1.39007e-12	1.39007e-12	1.39007e-12	1.39007e-12	1.39007e-12	1.39007e-12	NA	NA	NA	NA	NA	NA	62.8	443	10	3.82776	93.4359	141.416	-0.367587	4.39266	NA	NA	NA	62.9445	515.722	-9.98289	0.00338821	NA	NA	NA	1.39007e-12	1.39007e-12	1.39007e-12
480	Cetuximab (EGFR)	MDAMB175VII	NA	NA	NA	NA	NA	NA	NA	NA	NA	2.78193e-09	1.39007e-12	1.87677e-09	NA	NA	NA	4360	4250	10	7.77	16.9261	4254.43	-1.22814	8.42147	NA	NA	NA	0.213586	4237.71	0.153652	0.00080405	NA	NA	NA	1.39007e-12	1.39007e-12	1.39007e-12
481	Cetuximab (EGFR)	MDAMB175VII	1.13503e-09	1.13503e-09	1.13503e-09	NA	NA	NA	NA	NA	NA	6.92637e-08	1.39007e-12	7.66733e-07	NA	NA	NA	0	0	0	0	1.42115e-07	4544.48	-1.80338	0.0776088	NA	NA	NA	662.075	5204.25	21.9886	41.9127	NA	NA	NA	1.39007e-12	1.39007e-12	1.39007e-12
482	Cetuximab (EGFR)	MDAMB175VII	NA	NA	NA	NA	NA	NA	NA	NA	NA	3.5339e-08	1.39007e-12	3.59224e-07	NA	NA	NA	0	0	0	0	75.1927	3906.26	-1.11918	0.163469	NA	NA	NA	73.192	3904.04	5.88003	5.79583	NA	NA	NA	1.39007e-12	1.39007e-12	1.39007e-12
483	Cetuximab (EGFR)	MDAMB231	5.28674e-07	2.74349e-12	8.06185e-07	NA	NA	NA	NA	NA	NA	1.95238e-07	1.39007e-12	7.18513e-07	NA	NA	NA	2090	3010	2.5071	8.26069	168.502	2767.56	146.717	23.9657	NA	NA	NA	136.413	2735.63	-13.2053	-0.556352	NA	NA	NA	1.39007e-12	1.39007e-12	1.39007e-12
484	Cetuximab (EGFR)	MDAMB231	1.71608e-07	1.39007e-12	7.47007e-07	5.16229e-07	3.24059e-07	7.08399e-07	NA	NA	NA	5.06085e-08	1.39007e-12	5.38146e-07	1.89e-07	NA	NA	1980	3350	10	8.13668	1202.32	1892.2	-83.168	591.618	NA	NA	NA	3094.52	0	-15279.5	-48226.9	NA	NA	NA	1.39007e-12	NA	NA
485	Cetuximab (EGFR)	MDAMB361	NA	NA	NA	NA	NA	NA	NA	NA	NA	1.9222e-08	1.39007e-12	5.25434e-07	NA	NA	NA	0	0	0	0	511.195	11212.4	-1.52497	-0.0260781	NA	NA	NA	0.037588	9027.57	43.9646	2.3601	NA	NA	NA	1.39007e-12	1.39007e-12	1.39007e-12
486	Cetuximab (EGFR)	MDAMB361	NA	NA	NA	NA	NA	NA	NA	NA	NA	1.69189e-07	1.39007e-12	8.06185e-07	NA	NA	NA	0	0	0	0	0	9499.75	-1.62831	0.257099	NA	NA	NA	0.00833761	9342.17	-6.01142	0.052523	NA	NA	NA	1.39007e-12	1.39007e-12	1.39007e-12
487	Cetuximab (EGFR)	MDAMB415	NA	NA	NA	NA	NA	NA	NA	NA	NA	1.36257e-08	1.39007e-12	2.2241e-07	NA	NA	NA	0	0	0	0	20.3149	2120.81	0.56621	4.16872	NA	NA	NA	0.640164	2101.14	1.11653	0.000281718	NA	NA	NA	1.39007e-12	1.39007e-12	1.39007e-12
488	Cetuximab (EGFR)	MDAMB453	NA	NA	NA	NA	NA	NA	NA	NA	NA	4.29263e-08	1.39007e-12	6.71706e-07	NA	NA	NA	3830	3860	10	7.82662	0.000933531	3924.18	-3.17058	0.103065	NA	NA	NA	155.895	4063.36	102.221	47.7487	NA	NA	NA	1.39007e-12	1.39007e-12	1.39007e-12
489	Cetuximab (EGFR)	SKBR3	2.47677e-08	1.39007e-12	3.59224e-07	9.32716e-08	1.39007e-12	7.18513e-07	NA	NA	NA	7.54502e-09	1.39007e-12	2.12139e-08	NA	NA	NA	0	0	0	0	2.31472e-10	3131.96	-2.48132	0.00603807	NA	NA	NA	0.000103027	3635.88	478.424	358.315	NA	NA	NA	1.39007e-12	NA	NA
490	Cetuximab (EGFR)	SUM1315MO2	2.66676e-10	1.39007e-12	1.39007e-12	1.40549e-12	1.39007e-12	1.39007e-12	NA	NA	NA	5.61767e-09	1.39007e-12	2.12139e-08	NA	NA	NA	0	0	0	0	1.12012e-05	2485.29	-3.47042	-0.0787706	NA	NA	NA	2331.78	0	111573	41448.4	NA	NA	NA	1.39007e-12	1.39007e-12	1.39007e-12
491	Cetuximab (EGFR)	SUM149PT	1.39007e-12	1.39007e-12	1.39007e-12	1.39007e-12	1.39007e-12	1.39007e-12	1.39007e-12	1.39007e-12	1.39007e-12	8.292e-10	1.39007e-12	1.07244e-11	NA	NA	NA	230	140	1.4353	5.85448	8.63369	170.626	-0.569056	5.55513	NA	NA	NA	8.63	170.629	1.12805	0.00105772	NA	NA	NA	1.39007e-12	1.39007e-12	1.39007e-12
492	Cetuximab (EGFR)	SUM149PT	5.95791e-07	1.89288e-07	8.06185e-07	NA	NA	NA	NA	NA	NA	1.47171e-09	6.38731e-10	3.22865e-09	NA	NA	NA	2380	3650	0.5966	6.20852	402.123	3889.05	1.23849	0.252942	NA	NA	NA	298.05	3783.23	-5.87842	2.84328	NA	NA	NA	1.39007e-12	1.39007e-12	1.39007e-12
493	Cetuximab (EGFR)	SUM159PT	6.56012e-08	1.39007e-12	6.54292e-07	4.37585e-08	1.39007e-12	4.37447e-07	3.26874e-08	1.39007e-12	2.69499e-07	6.32779e-09	1.39007e-12	7.13223e-08	NA	NA	NA	848	1030	10	6.93082	26.5023	949.494	6.2071	1.28994	NA	NA	NA	26.596	949.619	-4.94407	0.741842	NA	NA	NA	NA	NA	NA
494	Cetuximab (EGFR)	SUM159PT	NA	NA	NA	NA	NA	NA	NA	NA	NA	1.19261e-07	6.42144e-12	4.70314e-07	3.68e-05	0.00107	0.00168	0	7900	0.7404	12.0739	0	8220.47	-0.325083	0.289494	NA	NA	NA	6.24367e-06	7877.97	-4.37744	0.800119	NA	NA	NA	1.39007e-12	1.39007e-12	1.39007e-12
495	Cetuximab (EGFR)	SUM159PT	3.13524e-08	1.39007e-12	4.70314e-07	NA	NA	NA	NA	NA	NA	2.1679e-08	1.39007e-12	3.76062e-07	NA	NA	NA	0	0	0	0	643.854	4328.85	-16.9614	120.329	NA	NA	NA	643.852	4328.85	1.12588	0.00240501	NA	NA	NA	NA	NA	NA
496	Cetuximab (EGFR)	SUM159PT	NA	NA	NA	NA	NA	NA	NA	NA	NA	4.13895e-08	1.39007e-12	3.59224e-07	1.86e-05	0.000207	0.000309	0	5330	0.9513	11.5513	91.1862	5157.68	-4.1636	47.4228	NA	NA	NA	132.606	5199.11	-4.46468	0.721982	NA	NA	NA	1.39007e-12	1.39007e-12	1.39007e-12
497	Cetuximab (EGFR)	SUM185PE	NA	NA	NA	NA	NA	NA	NA	NA	NA	2.13298e-07	1.39007e-12	8.06185e-07	NA	NA	NA	0	0	0	0	212.76	7274.76	-3.54706	26.8178	NA	NA	NA	0.219805	7062.22	1.12135	0.000439306	NA	NA	NA	1.39007e-12	1.39007e-12	1.39007e-12
498	Cetuximab (EGFR)	SUM52PE	7.95713e-09	1.39007e-12	2.02089e-09	3.97948e-08	1.39007e-12	6.1576e-07	9.13259e-08	1.39007e-12	7.66733e-07	3.60644e-09	1.39007e-12	8.46531e-11	NA	NA	NA	0	0	0	0	71.8201	473.31	-4.24385	31.6903	NA	NA	NA	71.815	473.315	0.151366	0.00607204	NA	NA	NA	1.39007e-12	1.39007e-12	1.39007e-12
499	Cetuximab (EGFR)	T47D	NA	NA	NA	NA	NA	NA	NA	NA	NA	2.38126e-08	1.39007e-12	4.11033e-07	NA	NA	NA	2210	2250	10	6.76929	0.00050579	2251.03	-1.46755	0.468555	NA	NA	NA	7.08399e-07	2251.02	3.0696	2.12323	NA	NA	NA	1.39007e-12	1.39007e-12	1.39007e-12
500	Cetuximab (EGFR)	UACC812	9.41986e-11	1.39007e-12	3.44782e-10	NA	NA	NA	NA	NA	NA	1.6334e-09	1.39007e-12	1.58246e-11	NA	NA	NA	0	0	0	0	0.000968484	6642.69	-88.3123	-7.28791	NA	NA	NA	6591.02	0	65816.1	17903.6	NA	NA	NA	1.39007e-12	1.39007e-12	1.39007e-12
501	Cetuximab (EGFR)	ZR751	NA	NA	NA	NA	NA	NA	NA	NA	NA	1.17396e-07	1.39007e-12	7.18513e-07	NA	NA	NA	0	0	0	0	1.72052e-09	10599.4	-1.70406	0.132044	NA	NA	NA	0.00167623	10599.6	12.0614	7.35486	NA	NA	NA	1.39007e-12	1.39007e-12	1.39007e-12
502	Cetuximab (EGFR)	ZR751	2.39789e-07	2.39789e-07	2.39789e-07	NA	NA	NA	NA	NA	NA	4.45086e-08	1.39007e-12	3.13945e-07	NA	NA	NA	0	0	0	0	2.75612e-07	15137.5	0.384183	0.345725	NA	NA	NA	64.3774	15199.6	-1.32816	3.00192	NA	NA	NA	1.39007e-12	1.39007e-12	1.39007e-12
503	Cetuximab (EGFR)	184A1	4.29711e-09	1.39007e-12	1.23758e-08	7.16976e-08	1.23758e-08	2.74373e-07	NA	NA	NA	9.38429e-09	2.45716e-09	2.43335e-08	5.39e-09	4.7e-08	NA	2360	3970	0.9391	6.88107	0	4149.5	2.88538	0.537679	3.09006e-09	1.12608e-07	NA	2324.71	1575.63	-7.91068	0.465817	4.59208e-09	4.16469e-08	NA	1.39007e-12	1.39007e-12	1.39007e-12
504	Cetuximab (EGFR)	184B5	2.96417e-08	1.23758e-08	7.13223e-08	7.27831e-07	4.93656e-07	8.06185e-07	NA	NA	NA	2.01918e-08	9.45258e-09	4.16082e-08	2.46e-08	NA	NA	4410	8500	1.3477	6.62887	210.898	9385.85	3.41286	0.550025	6.54032e-08	NA	NA	71.0524	9247.69	-6.8031	1.31891	5.80171e-08	NA	NA	1.39007e-12	1.39007e-12	1.13503e-09
505	Cetuximab (EGFR)	600MPE	2.80142e-07	1.61903e-12	7.77621e-07	NA	NA	NA	NA	NA	NA	2.69708e-08	1.39007e-12	4.11033e-07	NA	NA	NA	0	0	0	0	1197.67	4680.32	-0.0688468	0.0277131	NA	NA	NA	2398.82	5887.08	-37.7725	18.936	NA	NA	NA	1.39007e-12	1.39007e-12	1.39007e-12
506	Cetuximab (EGFR)	AU565	NA	NA	NA	NA	NA	NA	NA	NA	NA	1.49367e-07	1.39007e-12	8.06185e-07	NA	NA	NA	0	0	0	0	135.704	7114.7	-4.72126	71.6523	NA	NA	NA	135.704	7114.7	-0.00274819	0.0135841	NA	NA	NA	1.39007e-12	1.39007e-12	1.39007e-12
507	Cetuximab (EGFR)	BT474	5.18185e-07	3.80253e-10	8.06185e-07	NA	NA	NA	NA	NA	NA	1.18475e-08	1.39007e-12	1.92171e-08	NA	NA	NA	0	0	0	0	1.82226e-06	6619.49	-1.08852	0.168731	NA	NA	NA	5380.25	11988.5	-29.9008	7.63541	NA	NA	NA	1.39007e-12	1.39007e-12	1.39007e-12
508	Cetuximab (EGFR)	BT483	NA	NA	NA	NA	NA	NA	NA	NA	NA	5.86623e-08	1.39007e-12	7.18513e-07	NA	NA	NA	3990	4110	10	4.95879	1.41952e-05	4317.94	-1.30303	0.180605	NA	NA	NA	1836.99	6847.49	-33.1399	33.6422	NA	NA	NA	1.39007e-12	1.39007e-12	1.39007e-12
509	Cetuximab (EGFR)	BT549	NA	NA	NA	NA	NA	NA	NA	NA	NA	1.74294e-07	8.96603e-12	8.06185e-07	NA	NA	NA	4840	4990	10	5.19743	507.715	5580.34	-1.0661	0.0450973	NA	NA	NA	1021.61	6099.96	8.83217	30.3759	NA	NA	NA	1.39007e-12	1.39007e-12	1.39007e-12
510	Cetuximab (EGFR)	CAMA1	NA	NA	NA	NA	NA	NA	NA	NA	NA	6.69756e-08	1.39007e-12	8.06185e-07	NA	NA	NA	0	0	0	0	0	7547.94	-2.87069	0.0117997	NA	NA	NA	4.14682	7549.95	239.12	84.5558	NA	NA	NA	1.39007e-12	1.39007e-12	1.39007e-12
511	Cetuximab (EGFR)	HCC1143	6.25845e-07	2.19388e-07	8.06185e-07	NA	NA	NA	NA	NA	NA	3.45325e-07	4.76091e-08	8.06185e-07	7.57e-07	2.03e-06	4.57e-06	0	5090	1.3184	9.91084	0	5597.47	1.32678	0.404186	NA	NA	NA	0.000564688	5134.07	-5.58133	0.562665	NA	NA	NA	1.39007e-12	1.39007e-12	1.39007e-12
512	Cetuximab (EGFR)	HCC1395	6.97884e-07	6.18557e-07	7.99461e-07	NA	NA	NA	NA	NA	NA	1.60152e-07	1.39007e-12	7.18513e-07	NA	NA	NA	1600	1930	0.7333	9.83471	32.7041	1869.2	-1.63946	12.3838	NA	NA	NA	32.7037	1869.2	0.0417007	0.0346957	NA	NA	NA	1.39007e-12	1.39007e-12	1.39007e-12
513	Cetuximab (EGFR)	HCC1395	4.5732e-07	4.38387e-09	8.06185e-07	NA	NA	NA	NA	NA	NA	2.35188e-07	2.5179e-11	8.06185e-07	1.95e-06	6.78e-06	2.64e-05	0	1430	0.8502	10.9146	43.2796	1376.32	58.3583	9.71758	NA	NA	NA	90.4358	1423.54	-3.54793	2.03731	NA	NA	NA	1.39007e-12	1.39007e-12	1.39007e-12
514	Cetuximab (EGFR)	HCC1419	4.83385e-08	1.39007e-12	6.1576e-07	NA	NA	NA	NA	NA	NA	1.07789e-08	1.39007e-12	4.32166e-08	NA	NA	NA	5750	5650	10	4.76677	64.9075	5633.41	-1.15408	9.27415	NA	NA	NA	0.213933	5568.71	1.12367	0.000200684	NA	NA	NA	1.39007e-12	1.39007e-12	1.39007e-12
515	Cetuximab (EGFR)	HCC1428	NA	NA	NA	NA	NA	NA	NA	NA	NA	3.02085e-07	1.39007e-12	8.06185e-07	NA	NA	NA	0	0	0	0	887.589	9442.1	-1.32964	0.0194945	NA	NA	NA	1578.98	10129.6	39.9459	65.6312	NA	NA	NA	1.39007e-12	1.39007e-12	1.39007e-12
516	Cetuximab (EGFR)	HCC1428	NA	NA	NA	NA	NA	NA	NA	NA	NA	6.95319e-09	1.66838e-12	4.93136e-10	NA	NA	NA	0	0	0	0	2.30756e-09	3502.03	-3.64204	0.0124077	NA	NA	NA	24.1503	3472.38	275.907	74.8733	NA	NA	NA	1.39007e-12	1.39007e-12	1.39007e-12
517	Cetuximab (EGFR)	HCC1569	NA	NA	NA	NA	NA	NA	NA	NA	NA	7.75418e-08	1.39007e-12	8.06185e-07	NA	NA	NA	0	0	0	0	3.50366e-06	4987.3	-2.54584	0.0394566	NA	NA	NA	5.68737e-05	4737.49	-6.12008	0.0124806	NA	NA	NA	1.39007e-12	1.39007e-12	1.39007e-12
518	Cetuximab (EGFR)	HCC1806	6.11971e-07	1.25918e-07	8.06185e-07	NA	NA	NA	NA	NA	NA	1.5576e-08	1.25278e-09	1.22256e-07	NA	NA	NA	4550	6220	1.4535	5.66062	664.404	6720.14	1.26014	0.271305	NA	NA	NA	523.324	6576.85	-5.63442	2.73111	NA	NA	NA	1.39007e-12	1.39007e-12	1.39007e-12
519	Cetuximab (EGFR)	HCC1954	3.56583e-07	3.45302e-08	8.06185e-07	NA	NA	NA	NA	NA	NA	3.25964e-08	1.20284e-11	2.39789e-07	NA	NA	NA	5750	7570	0.9932	6.66727	298.885	7721.88	1.52251	0.397916	NA	NA	NA	256.587	7678.72	-4.53611	2.11717	NA	NA	NA	1.39007e-12	1.39007e-12	1.39007e-12
520	Cetuximab (EGFR)	HCC202	2.30221e-08	1.39007e-12	5.38146e-07	3.18722e-08	1.39007e-12	6.64568e-07	NA	NA	NA	1.16613e-08	1.39007e-12	3.74125e-08	NA	NA	NA	0	0	0	0	1074.96	4265.75	-0.0518086	-0.0134325	NA	NA	NA	2537.11	0	80998.6	63207.2	NA	NA	NA	1.39007e-12	1.39007e-12	1.39007e-12
521	Cetuximab (EGFR)	HCC2185	3.32921e-07	7.32835e-11	8.06185e-07	4.90661e-07	1.92592e-10	8.06185e-07	NA	NA	NA	1.09177e-07	1.39007e-12	6.1576e-07	6.05e-07	2.92e-05	NA	3500	4850	0.3632	11.6926	94.9227	4778.92	0.30497	0.425643	NA	NA	NA	93.7392	4777.74	-1.01286	2.263	NA	NA	NA	1.39007e-12	1.39007e-12	1.39007e-12
522	Cetuximab (EGFR)	HCC38	NA	NA	NA	NA	NA	NA	NA	NA	NA	1.60288e-08	1.39007e-12	1.23996e-07	NA	NA	NA	4470	4600	3.6769	5.38435	326.704	4916.12	-1.4811	0.0442549	NA	NA	NA	551.987	5140.25	29.8908	31.1588	NA	NA	NA	1.39007e-12	1.39007e-12	1.39007e-12
523	Cetuximab (EGFR)	HCC38	NA	NA	NA	NA	NA	NA	NA	NA	NA	1.25891e-07	1.39007e-12	7.18513e-07	4.15e-05	0.00047	0.0023	0	5010	0.6105	13.3467	1.81802e-06	5013.31	2.72249	0.872064	NA	NA	NA	8.63349e-07	5012.95	-3.22029	1.12366	NA	NA	NA	1.39007e-12	1.39007e-12	1.39007e-12
524	Cetuximab (EGFR)	LY2	1.63315e-08	1.39007e-12	1.04875e-07	3.08174e-10	1.95892e-10	4.20457e-10	NA	NA	NA	2.36505e-09	1.39007e-12	6.38731e-10	NA	NA	NA	0	0	0	0	3.00503e-06	8690.49	-2.03968	0.0358939	NA	NA	NA	6672.17	15324.3	-69.5924	24.8936	NA	NA	NA	1.39007e-12	2.48735e-10	4.87859e-10
525	Cetuximab (EGFR)	LY2	NA	NA	NA	NA	NA	NA	NA	NA	NA	2.80444e-08	1.39007e-12	5.38146e-07	NA	NA	NA	0	0	0	0	0.00757242	7824.92	94.6408	15.9687	NA	NA	NA	0	7844.36	-6.03433	0.035288	NA	NA	NA	1.39007e-12	1.39007e-12	1.39007e-12
526	Cetuximab (EGFR)	MCF10A	6.63234e-07	4.11033e-07	8.06185e-07	NA	NA	NA	NA	NA	NA	1.82368e-07	6.0761e-08	4.11033e-07	NA	NA	NA	5890	8990	2.3822	8.12185	3.88937e-06	9116.15	7.55573	1.35511	NA	NA	NA	1.07061e-05	9106.06	-5.79452	0.653024	NA	NA	NA	1.39007e-12	1.39007e-12	1.39007e-12
527	Cetuximab (EGFR)	MCF10F	2.16127e-07	3.77201e-11	8.06185e-07	NA	NA	NA	NA	NA	NA	1.06521e-07	1.39007e-12	7.18513e-07	0.000119	0.0314	0.264	0	5070	0.2641	13.7589	184.427	4501.37	1850.8	300.469	NA	NA	NA	4013.39	8330.62	-14.178	1.69319	NA	NA	NA	1.39007e-12	1.39007e-12	1.39007e-12
528	Cetuximab (EGFR)	MCF7	NA	NA	NA	NA	NA	NA	NA	NA	NA	2.83183e-09	1.39007e-12	1.25278e-09	NA	NA	NA	9990	9670	10	7.09558	1175.85	11158.4	-1.47472	-0.0162903	NA	NA	NA	9737.57	0	194331	51940.8	NA	NA	NA	1.39007e-12	1.39007e-12	1.39007e-12
529	Cetuximab (EGFR)	MDAMB231	NA	NA	NA	NA	NA	NA	NA	NA	NA	1.91166e-08	1.39007e-12	1.8315e-07	NA	NA	NA	7720	8640	10	7.19905	825.816	7653.31	-14.1709	112.829	NA	NA	NA	0.242679	6827.74	1.12415	0.00097746	NA	NA	NA	1.39007e-12	1.39007e-12	1.39007e-12
530	Cetuximab (EGFR)	MDAMB361	NA	NA	NA	NA	NA	NA	NA	NA	NA	7.18006e-08	1.39007e-12	7.18513e-07	NA	NA	NA	6410	6330	10	4.7657	25.6225	6370.63	32.7191	5.93058	NA	NA	NA	17.9815	6362.98	1.02953	0.00917449	NA	NA	NA	1.39007e-12	1.39007e-12	1.39007e-12
531	Cetuximab (EGFR)	MDAMB415	NA	NA	NA	NA	NA	NA	NA	NA	NA	1.0708e-07	1.39007e-12	8.06185e-07	NA	NA	NA	0	0	0	0	0.0125366	3590.73	-2.61453	0.0265688	NA	NA	NA	0	3589.08	94.573	36.5603	NA	NA	NA	1.39007e-12	1.39007e-12	1.39007e-12
532	Cetuximab (EGFR)	MDAMB453	8.78948e-09	1.39007e-12	6.68273e-08	2.73417e-08	1.39007e-12	4.70314e-07	1.45677e-07	1.39007e-12	7.27967e-07	2.90504e-09	1.39007e-12	1.81601e-10	NA	NA	NA	0	0	0	0	149.427	2256.92	-5.57588	40.6728	NA	NA	NA	149.426	2256.93	0.140678	0.00119622	NA	NA	NA	1.39007e-12	1.39007e-12	1.39007e-12
533	Cetuximab (EGFR)	MDAMB453	1.22928e-09	6.27844e-11	2.39577e-09	NA	NA	NA	NA	NA	NA	1.27587e-08	1.39007e-12	9.30846e-08	NA	NA	NA	0	0	0	0	0.000113165	6186.44	-2.9896	0.0154004	NA	NA	NA	234.808	6397.21	290.191	143.864	NA	NA	NA	1.39007e-12	1.39007e-12	1.39007e-12
534	Cetuximab (EGFR)	SKBR3	2.28926e-08	1.39007e-12	5.38146e-07	3.19883e-10	1.39007e-12	9.09095e-10	NA	NA	NA	2.68831e-09	1.39007e-12	6.38731e-10	NA	NA	NA	0	0	0	0	0	7552.13	-1.04205	6.80247	NA	NA	NA	0	7552.13	0.168916	0.00118394	NA	NA	NA	1.39007e-12	4.26366e-10	8.36259e-10
535	Cetuximab (EGFR)	SKBR3	NA	NA	NA	NA	NA	NA	NA	NA	NA	1.22239e-07	1.39007e-12	8.06185e-07	NA	NA	NA	0	0	0	0	18.1792	8315.2	182.406	30.0742	NA	NA	NA	0.896695	8297.9	-6.08344	0.0265458	NA	NA	NA	1.39007e-12	1.39007e-12	1.39007e-12
536	Cetuximab (EGFR)	SUM1315MO2	1.54651e-09	1.39007e-12	1.41607e-08	9.43765e-09	1.39007e-12	4.20582e-08	NA	NA	NA	1.97379e-08	6.54519e-12	8.33743e-08	5.51e-10	6.3e-09	NA	1320	1920	0.7527	7.24257	10.1361	1983.75	2.01962	0.468528	1.86673e-10	4.29086e-09	NA	2.12633e-05	1973.91	-4.92386	1.79869	2.06801e-10	4.43808e-09	NA	1.39007e-12	1.39007e-12	1.39007e-12
537	Cetuximab (EGFR)	SUM1315MO2	8.16916e-08	1.39007e-12	5.38146e-07	2.39102e-07	1.39007e-12	8.06185e-07	NA	NA	NA	5.55315e-08	1.39007e-12	4.11033e-07	1.24e-07	NA	NA	2260	2820	10	7.91712	121.491	2643.02	83.4473	13.7895	6.18791e-07	NA	NA	93.5334	2615.05	-22.1489	-0.887408	NA	NA	NA	1.39007e-12	1.39007e-12	1.39007e-12
538	Cetuximab (EGFR)	SUM149PT	4.47965e-08	1.39007e-12	3.59224e-07	4.3033e-07	7.32683e-08	7.87392e-07	NA	NA	NA	8.16835e-09	1.39007e-12	4.76091e-08	1.1e-08	NA	NA	2290	3470	2.1812	5.9286	208.949	3459.69	2.45738	0.46539	1.10988e-07	NA	NA	173.702	3422.06	-5.97449	1.65751	1.01001e-07	NA	NA	1.39007e-12	2.85315e-08	NA
539	Cetuximab (EGFR)	SUM185PE	NA	NA	NA	NA	NA	NA	NA	NA	NA	1.44496e-07	1.43851e-12	8.06185e-07	NA	NA	NA	0	0	0	0	77.1079	6883.63	129.074	21.4094	NA	NA	NA	24.6062	6831.11	-6.12828	0.0116169	NA	NA	NA	1.39007e-12	1.39007e-12	1.39007e-12
540	Cetuximab (EGFR)	SUM229PE	3.22856e-07	1.93134e-12	8.06185e-07	NA	NA	NA	NA	NA	NA	4.69954e-08	1.39007e-12	6.1576e-07	NA	NA	NA	0	0	0	0	0	6381.66	-3.03529	-0.0146681	NA	NA	NA	2500.38	3738.3	170757	59171.4	NA	NA	NA	1.39007e-12	1.39007e-12	1.39007e-12
541	Cetuximab (EGFR)	SUM52PE	1.39529e-07	1.39007e-12	8.06185e-07	NA	NA	NA	NA	NA	NA	2.81816e-08	1.39007e-12	5.38146e-07	NA	NA	NA	0	0	0	0	150.982	5279.98	-3.33568	25.1601	NA	NA	NA	0.296942	5129.3	1.12116	0.000835755	NA	NA	NA	1.39007e-12	2.84609e-10	5.58221e-10
542	Cetuximab (EGFR)	UACC812	1.54573e-07	1.39007e-12	5.43967e-07	4.56428e-08	8.64936e-12	1.18192e-07	NA	NA	NA	4.79461e-08	1.39007e-12	4.70314e-07	NA	NA	NA	0	0	0	0	345.612	6138.61	-7.06352	50.9841	NA	NA	NA	0.256906	5793.26	1.12618	0.0004847	NA	NA	NA	1.39007e-12	1.39007e-12	1.39007e-12
543	Cetuximab (EGFR)	ZR75B	NA	NA	NA	NA	NA	NA	NA	NA	NA	1.61868e-07	2.91643e-12	8.06185e-07	NA	NA	NA	0	0	0	0	1.92045e-06	9612.49	-0.924135	0.173457	NA	NA	NA	7229.72	16884.6	-30.6185	9.44209	NA	NA	NA	1.39007e-12	1.39007e-12	1.39007e-12
544	Cetuximab (EGFR)	ZR75B	NA	NA	NA	NA	NA	NA	NA	NA	NA	1.5746e-07	1.39007e-12	7.18513e-07	4.81e-06	1.81e-05	4.39e-05	0	6790	1.1079	11.2079	3.93676e-05	6795.71	6.99012	1.52995	NA	NA	NA	5.56998e-05	6795.27	-4.63347	0.63807	NA	NA	NA	1.39007e-12	1.39007e-12	1.39007e-12
545	Chloroquine (Autophagy)	HCC1419	6.76201e-06	3.12396e-07	1.03737e-05	1.67192e-05	1.18698e-05	2.0346e-05	5.98271e-05	4.56596e-05	7.82649e-05	1.96988e-05	1.55404e-05	2.32803e-05	6.68e-06	1.82e-05	5.87e-05	0	9210	1.6343	8.92557	0	9127.71	10.2647	2.4293	6.31335e-06	1.8608e-05	5.87437e-05	0	9102.62	-4.40503	0.315496	7.13288e-06	1.78637e-05	5.72257e-05	1.35036e-10	1.35036e-10	4.62256e-06
546	Chloroquine (Autophagy)	HCC38	1.46492e-05	1.18698e-05	1.77816e-05	4.88316e-05	3.99046e-05	5.97791e-05	7.68464e-05	6.97537e-05	7.82649e-05	1.66644e-05	1.39005e-05	2.0346e-05	1.36e-05	1.7e-05	NA	1060	4520	10	8.07439	1069.71	3430.47	46.9557	9.78437	1.37696e-05	1.90781e-05	NA	139.181	4383.7	-4.59621	0.304717	1.56127e-05	4.57873e-05	NA	2.47593e-10	1.77816e-05	3.4875e-05
547	Chloroquine (Autophagy)	HS578T	3.7963e-06	3.53073e-06	4.03992e-06	1.04846e-05	1.03737e-05	1.18698e-05	1.59861e-05	1.55404e-05	1.77816e-05	4.49647e-06	4.03992e-06	4.62256e-06	4.53e-06	1.12e-05	1.45e-05	67.6	5860	2.1701	7.61635	67.9411	5791.02	16.0079	3.1121	4.49609e-06	1.11605e-05	1.44905e-05	3.10502e-06	5841.92	-5.31619	0.213565	4.00016e-06	1.04158e-05	1.53824e-05	4.03992e-06	1.03737e-05	1.39005e-05
548	Chloroquine (Autophagy)	LY2	7.5281e-06	6.92482e-06	7.92351e-06	1.46663e-05	1.39005e-05	1.55404e-05	2.37109e-05	2.0346e-05	2.66377e-05	1.17983e-05	1.03737e-05	1.18698e-05	8.11e-06	1.42e-05	1.99e-05	106	7760	2.8089	8.07833	0.608423	7734.87	19.8273	4.11625	8.2082e-06	1.41439e-05	1.96064e-05	0	7721.05	-4.9111	0.197562	7.9877e-06	1.42669e-05	2.24844e-05	6.05201e-06	1.39005e-05	3.04793e-05
549	Chloroquine (Autophagy)	MDAMB157	1.73817e-06	1.375e-06	2.05982e-06	3.81759e-06	3.53073e-06	4.03992e-06	1.00345e-05	9.06622e-06	1.03737e-05	5.41426e-06	4.62256e-06	6.05201e-06	1.67e-06	3.91e-06	1.03e-05	46.5	4490	1.5088	7.72181	45.7143	4455.25	10.8874	2.14678	1.62785e-06	3.89484e-06	1.02582e-05	0	4470.15	-5.27493	0.323709	1.76337e-06	3.63441e-06	9.56495e-06	1.5733e-06	3.53073e-06	1.03737e-05
550	Chloroquine (Autophagy)	CAMA1	1.19401e-05	1.03737e-05	1.39005e-05	1.90953e-05	1.77816e-05	2.32803e-05	2.99603e-05	2.32803e-05	3.99046e-05	1.82697e-05	1.55404e-05	2.32803e-05	1.25e-05	1.7e-05	2.12e-05	74.5	6690	5.174	8.22587	0.0238376	6639.65	155.574	32.1525	1.309e-05	1.40819e-05	1.4822e-05	0.000110796	6641.42	-4.74499	0.124665	1.23667e-05	1.76981e-05	2.43948e-05	1.03737e-05	2.32803e-05	3.99046e-05
551	Chloroquine (Autophagy)	MCF7	9.75262e-06	9.06622e-06	1.03737e-05	1.65332e-05	1.55404e-05	1.77816e-05	2.78557e-05	2.66377e-05	3.04793e-05	1.6912e-05	1.55404e-05	1.77816e-05	8.48e-06	1.76e-05	3.22e-05	0	10800	1.9961	8.41186	0	10747	13.2235	2.88264	8.50549e-06	1.76482e-05	3.21475e-05	0	10668.8	-4.75667	0.191443	9.87662e-06	1.62575e-05	2.70869e-05	5.28921e-06	1.55404e-05	3.4875e-05
552	Chloroquine (Autophagy)	MDAMB134VI	1.40596e-05	1.18698e-05	1.55404e-05	2.55145e-05	2.0346e-05	3.4875e-05	3.62765e-05	3.04793e-05	5.22445e-05	1.7843e-05	1.55404e-05	2.0346e-05	1.37e-05	1.63e-05	1.76e-05	64	5530	10	8.1084	93.4304	5414.28	1083.24	222.374	1.33239e-05	1.34756e-05	1.3543e-05	2.21143e-06	5510.87	-4.75647	0.127597	1.41467e-05	2.20253e-05	2.86895e-05	1.39005e-05	3.4875e-05	5.22445e-05
553	Chloroquine (Autophagy)	MX1	1.37797e-06	1.35036e-10	1.18698e-05	9.24908e-06	1.35036e-10	4.56596e-05	3.50508e-05	1.44936e-06	7.82649e-05	1.27215e-05	1.35036e-10	5.22445e-05	9.88e-06	1.2e-05	1.47e-05	928	5860	10	8.02813	1217.84	4556.9	64576.4	13243.4	1.32937e-05	1.32982e-05	1.33033e-05	0.000135083	5812.7	-4.76282	0.277866	3.13224e-06	9.16908e-06	2.46429e-05	1.23167e-08	7.92351e-06	3.99046e-05
554	Chloroquine (Autophagy)	ZR751	8.3106e-06	1.35036e-10	2.32803e-05	3.04176e-05	9.06622e-06	6.97537e-05	5.65664e-05	2.66377e-05	7.82649e-05	2.22097e-05	4.62256e-06	5.22445e-05	1.37e-05	1.62e-05	1.84e-05	909	11400	10	8.15187	911.397	10380.4	3741.05	767.534	1.3309e-05	1.33504e-05	1.33831e-05	907.946	10381.9	-4.76998	0.0728123	1.38347e-05	1.72775e-05	2.15768e-05	1.07643e-08	2.0346e-05	3.99046e-05
555	Chloroquine (Autophagy)	184A1	5.5535e-07	1.35036e-10	6.42296e-06	1.24311e-06	1.35036e-10	1.77816e-05	9.94371e-06	1.42677e-09	6.52098e-05	6.79361e-06	4.66673e-10	5.22445e-05	3.77e-08	4.04e-08	4.46e-06	-57.5	2170	0.2588	6.54613	637.677	2808.67	6.7121	0.767489	4.89304e-09	7.47644e-09	NA	545.332	2592.85	-8.98892	0.901744	5.74576e-09	9.76821e-09	2.9642e-06	4.73786e-08	1.21659e-07	6.92482e-06
556	Chloroquine (Autophagy)	BT549	7.57608e-07	1.35036e-10	1.01776e-05	3.12563e-07	1.35036e-10	1.82251e-07	7.57608e-07	1.35036e-10	1.01776e-05	NA	NA	NA	NA	NA	NA	-40.1	177	10	7.86818	0	208.429	1543.53	305.295	NA	NA	NA	153.778	0	-37.3556	-223.366	NA	NA	NA	5.16059e-07	1.35036e-10	1.21659e-07
557	Chloroquine (Autophagy)	HCC1187	2.00593e-07	1.35036e-10	1.08807e-08	1.36412e-10	1.35036e-10	1.35036e-10	3.83709e-07	1.35036e-10	5.71433e-08	3.23093e-06	1.35036e-10	4.23505e-05	NA	NA	NA	932	1530	10	2.76754	0	1314.44	17035	3493.95	NA	NA	NA	571.815	571.815	0	0.0019662	NA	NA	NA	1.35036e-10	1.35036e-10	1.35036e-10
558	Chloroquine (Autophagy)	HCC1806	4.61812e-06	4.03992e-06	5.28921e-06	1.20384e-05	1.03737e-05	1.39005e-05	2.61642e-05	2.0346e-05	3.4875e-05	6.60681e-06	6.05201e-06	7.92351e-06	6.03e-06	1.23e-05	1.84e-05	350	4720	2.3565	7.84997	350.445	4367.54	16.7622	3.36501	6.04512e-06	1.22759e-05	1.8435e-05	222.117	4499.29	-5.12018	0.238082	5.43354e-06	1.20054e-05	2.18945e-05	3.08571e-06	9.06622e-06	1.55404e-05
559	Chloroquine (Autophagy)	HCC2185	3.56967e-08	1.35036e-10	7.31775e-10	1.36991e-10	1.35036e-10	1.35036e-10	3.20132e-07	1.35036e-10	1.8451e-08	4.93083e-06	1.35036e-10	5.22445e-05	NA	NA	NA	1050	2370	10	2.94819	0	1688.58	1380.32	283.317	NA	NA	NA	0	1688.37	-4.85479	0.0209525	NA	NA	NA	1.35036e-10	1.35036e-10	6.3577e-10
560	Chloroquine (Autophagy)	HCC70	1.49521e-07	1.35036e-10	2.05982e-06	1.78894e-07	1.35036e-10	2.59865e-06	2.13963e-05	4.62256e-06	5.97791e-05	1.65796e-05	2.71646e-08	5.22445e-05	NA	NA	1.53e-05	245	3730	4.6187	8.17239	191.272	3499.54	40746.6	8356.48	NA	NA	1.3301e-05	7.19789e-06	3693.75	-4.73235	0.201546	NA	NA	1.68873e-05	4.85604e-10	4.85604e-10	1.77816e-05
561	Chloroquine (Autophagy)	T47D	4.06262e-07	1.35036e-10	2.13409e-06	4.18741e-07	1.35036e-10	2.35688e-06	5.83985e-06	1.35036e-10	5.22445e-05	5.85743e-06	1.35036e-10	5.54467e-05	3.87e-09	2.61e-09	5.65e-09	1300	2900	10	3.08548	0.316354	2205.34	11895.5	2439.63	NA	NA	1.3295e-05	109.043	2084.54	-4.87524	0.0181764	NA	NA	1.30234e-05	6.3577e-10	8.1376e-10	1.5733e-06
562	Chloroquine (Autophagy)	HCC3153	7.45191e-07	1.35036e-10	9.26235e-06	1.35066e-06	1.35036e-10	1.55404e-05	2.69149e-05	1.24694e-09	7.82649e-05	1.97506e-05	1.35036e-10	6.97537e-05	NA	5.71e-06	1.55e-05	153	3040	10	8.12436	0.032894	2999.7	16.6571	3.70862	NA	NA	2.54242e-05	0.000126922	2997.55	-4.67403	0.16312	NA	NA	2.09901e-05	2.79832e-09	4.79659e-09	2.66377e-05
563	Chloroquine (Autophagy)	MCF10A	8.9491e-06	1.35036e-10	5.22445e-05	3.23255e-05	1.33591e-08	7.82649e-05	2.57996e-05	3.53073e-06	5.55433e-05	1.39144e-05	1.35036e-10	6.52098e-05	1.34e-05	1.67e-05	NA	331	2300	10	8.07026	0.000168281	2659.02	2.92212	0.661484	3.83256e-06	0.000162027	0.000601738	0	3469.64	-6.15716	2.43665	1.8218e-06	0.00537798	0.451768	7.92351e-06	4.56596e-05	7.82649e-05
564	Chloroquine (Autophagy)	MCF12A	1.0006e-05	1.4093e-08	2.32803e-05	5.28799e-05	2.32803e-05	7.82649e-05	6.44294e-05	4.56596e-05	7.82649e-05	1.11693e-05	2.19322e-08	2.66377e-05	1.28e-05	1.68e-05	NA	1450	5320	10	8.0405	0.000202186	5312.6	8.23661	1.90079	1.18515e-05	5.48052e-05	NA	1.61074e-05	5282.45	-4.57322	0.367069	1.16551e-05	5.06286e-05	NA	1.35036e-10	7.92351e-06	1.77816e-05
565	Chloroquine (Autophagy)	MDAMB231	5.50199e-06	4.62256e-06	6.92482e-06	2.90434e-05	2.32803e-05	3.4875e-05	4.18536e-05	3.4875e-05	5.22445e-05	6.4761e-06	5.28921e-06	7.92351e-06	5.11e-06	2.96e-05	4.11e-05	0	6780	1.3333	7.89898	0.000151032	6653.32	10.0037	2.0262	5.40245e-06	2.83169e-05	3.8655e-05	0	6616.12	-5.16538	0.349418	4.88847e-06	3.63256e-05	6.66274e-05	4.62256e-06	3.99046e-05	5.22445e-05
566	Chloroquine (Autophagy)	MDAMB415	4.71892e-06	1.35036e-10	9.06622e-06	9.31437e-06	4.03992e-06	1.55404e-05	3.30304e-05	1.55404e-05	6.52098e-05	1.67555e-05	7.92351e-06	3.04793e-05	6.8e-06	1.11e-05	2.01e-05	67.2	5600	2.9893	8.23587	0.0086656	5561.92	22.2649	4.71639	7.95173e-06	1.13039e-05	1.93669e-05	0	5552.64	-4.80252	0.151736	8.66255e-06	1.15276e-05	1.94156e-05	4.03992e-06	7.92351e-06	2.66377e-05
567	Chloroquine (Autophagy)	MDAMB453	1.71105e-06	2.13063e-09	3.53073e-06	4.86168e-06	2.77007e-06	7.92351e-06	1.80812e-05	9.06622e-06	3.4875e-05	6.32002e-06	3.53073e-06	1.03737e-05	1.75e-06	5.2e-06	1.39e-05	-0.5	4910	1.505	7.93361	2.44307e-06	4842.42	11.1438	2.26636	1.85182e-06	5.32779e-06	1.38168e-05	0	4814.98	-5.11376	0.314545	2.07785e-06	5.01047e-06	1.31983e-05	1.20169e-06	4.03992e-06	1.77816e-05
568	Chloroquine (Autophagy)	SUM52PE	1.44704e-06	1.35036e-10	1.77816e-05	2.3987e-06	1.35036e-10	2.32803e-05	2.32899e-05	1.22536e-09	7.82649e-05	1.38759e-05	1.35036e-10	6.01864e-05	8.79e-06	1.01e-05	1.44e-05	241	1430	10	8.04112	12.0596	1436.4	9.76661	2.17237	7.51878e-07	3.08448e-06	2.56306e-05	8.92532	1432.41	-4.72811	0.285814	1.62322e-06	4.39565e-06	2.15129e-05	7.2746e-10	2.44562e-09	1.39005e-05
569	Chloroquine (Autophagy)	184B5	7.6161e-07	1.35036e-10	5.88038e-06	5.94126e-06	1.63253e-09	5.22445e-05	1.20009e-05	9.40755e-09	7.82649e-05	3.46771e-06	8.69047e-10	3.99046e-05	4.8e-09	5.18e-09	NA	876	2600	10	3.05455	872.736	3069.91	11.5887	1.35802	4.6152e-09	1.41374e-08	NA	844.708	2977.69	-8.81089	0.47483	4.15458e-09	1.90276e-08	NA	8.22182e-09	4.03992e-06	5.22445e-05
570	Chloroquine (Autophagy)	MDAMB361	1.43462e-06	1.35036e-10	2.0346e-05	3.4751e-06	1.35036e-10	5.97791e-05	3.51406e-06	1.35036e-10	5.22445e-05	1.74753e-06	1.35036e-10	2.16664e-05	1.25e-05	1.65e-05	1.7e-05	-20.5	2150	10	8.03157	0	2103.09	160.013	32.884	1.28895e-05	1.46785e-05	1.48992e-05	0	2103.17	-4.87802	0.0413374	1.25741e-05	1.74084e-05	1.86449e-05	1.03737e-05	7.82649e-05	7.82649e-05
571	Chloroquine (Autophagy)	SKBR3	7.24896e-07	1.35036e-10	9.06622e-06	1.44083e-10	1.35036e-10	1.35036e-10	7.24896e-07	1.35036e-10	9.06622e-06	NA	NA	NA	NA	NA	NA	0	0	0	0	304.513	344.45	-2.50065	16.1222	NA	NA	NA	292.629	423.261	-5.23023	0.000487338	NA	NA	NA	1.35036e-10	1.35036e-10	1.35036e-10
572	Chloroquine (Autophagy)	SUM159PT	4.63022e-06	1.35036e-10	5.63886e-05	4.20252e-06	1.35036e-10	4.56596e-05	5.30375e-06	1.35036e-10	6.80028e-05	1.21869e-06	1.35036e-10	1.38601e-05	NA	NA	NA	864	1560	10	3.18017	0	1470.21	6319.85	1296.11	1.33089e-05	1.3309e-05	1.33189e-05	0.282863	1138.3	-4.87403	0.0112587	1.35675e-05	1.35666e-05	1.3902e-05	NA	NA	NA
573	Chloroquine (Autophagy)	SUM229PE	9.76107e-06	7.2746e-10	2.66377e-05	4.46404e-05	1.55404e-05	7.82649e-05	6.18742e-05	3.72641e-05	7.82649e-05	1.33748e-05	5.48834e-09	3.4875e-05	1.3e-05	1.6e-05	NA	2110	6360	10	8.05724	2114.33	4196.58	72.569	15.0037	1.27228e-05	1.59122e-05	NA	25.0236	6302.39	-4.45925	0.352838	1.29324e-05	4.17479e-05	NA	1.35036e-10	1.35036e-10	5.28921e-06
574	Chloroquine (Autophagy)	AU565	3.61762e-08	1.35036e-10	6.3577e-10	1.35155e-10	1.35036e-10	1.35036e-10	4.95373e-08	1.35036e-10	7.2746e-10	2.26533e-06	1.35036e-10	3.04793e-05	NA	NA	NA	-43.6	308	10	7.89913	210.905	252.429	1826.05	217.768	NA	NA	NA	267	0	82.5322	-437.733	NA	NA	NA	1.35036e-10	1.35036e-10	1.35036e-10
575	Chloroquine (Autophagy)	HCC1569	9.35061e-07	1.35036e-10	1.18698e-05	7.56625e-06	1.35036e-10	4.56596e-05	1.61951e-05	1.35036e-10	5.97791e-05	5.35059e-06	1.35036e-10	4.56596e-05	1.12e-07	1.99e-06	4.69e-05	-28	5620	0.2838	7.14199	969.456	5686.19	2.70576	0.393429	2.86647e-08	1.41956e-06	0.000252895	989.016	5635.09	-7.93393	1.51226	1.92746e-08	9.20632e-07	0.00530996	3.16269e-08	1.8002e-06	4.56596e-05
576	Chloroquine (Autophagy)	SUM159PT	3.21229e-06	1.35036e-10	4.56596e-05	1.33601e-06	1.35036e-10	2.02178e-05	3.21229e-06	1.35036e-10	4.56596e-05	NA	NA	NA	1.2e-05	9.3e-06	1.22e-05	-40.4	428	10	7.97926	114.718	267.69	-4.41394	32.0931	NA	NA	NA	156.306	309.57	-4.93205	0.000588704	NA	NA	NA	NA	5.28921e-06	NA
577	Chloroquine (Autophagy)	SUM229PE	1.57356e-05	3.83256e-09	5.22445e-05	5.11101e-05	1.55404e-05	7.82649e-05	6.13611e-05	4.10556e-05	7.82649e-05	1.88788e-05	1.20096e-08	5.22445e-05	1.41e-05	1.78e-05	NA	1720	7520	10	8.09799	0.000489327	7486.01	11.5305	2.66174	2.07054e-05	5.39523e-05	NA	6.01761e-06	7479.41	-4.52711	0.278065	1.85298e-05	5.0213e-05	NA	5.48834e-09	2.0346e-05	3.99046e-05
578	Chloroquine (Autophagy)	T47DKBLUC	1.81698e-07	1.35036e-10	1.5928e-07	3.14227e-06	1.35036e-10	3.63839e-05	6.86551e-06	1.35036e-10	5.97791e-05	4.39447e-06	1.35036e-10	4.56596e-05	1.01e-05	1.17e-05	1.48e-05	-18.3	6630	10	8.07939	0.000159747	7744	2.98197	0.638299	1.41688e-11	5.25603e-07	2.55263e-05	1955.43	10134.3	-8.23611	1.78693	2.28163e-09	8.72886e-08	0.000189721	4.79659e-09	2.41567e-08	3.04793e-05
579	Chloroquine (Autophagy)	UACC812	2.46951e-07	1.35036e-10	8.14575e-07	1.43038e-06	1.35036e-10	1.77816e-05	1.31844e-05	3.06756e-10	6.24945e-05	6.85646e-06	1.35036e-10	5.22445e-05	4.12e-09	2.08e-08	7.18e-06	-50.5	6120	0.2598	7.20019	699.298	6260.9	2.26742	0.349347	2.00809e-09	2.01239e-08	6.9216e-06	0	10079.2	-9.13589	2.81505	2.04059e-09	1.27007e-08	6.92837e-06	3.20189e-09	9.40755e-09	1.77816e-05
580	Chloroquine (Autophagy)	600MPE	4.13145e-07	1.35036e-10	4.62256e-06	4.47753e-06	1.35036e-10	4.56596e-05	1.56114e-05	3.66366e-09	6.97537e-05	6.67215e-06	1.35036e-10	5.97791e-05	1.21e-08	3.18e-07	1.95e-05	-60.5	2150	0.291	7.53157	327.125	2266.03	2.36997	0.35509	6.02151e-09	1.88753e-07	3.148e-05	0	3517.45	-8.80048	2.72193	4.95788e-09	1.1905e-07	3.73175e-05	9.40755e-09	3.6188e-08	3.04793e-05
581	Chloroquine (Autophagy)	HCC1143	4.31644e-07	1.35036e-10	7.66785e-07	9.97028e-07	1.35036e-10	1.2995e-05	5.84616e-06	1.35036e-10	5.22445e-05	4.01924e-06	1.35036e-10	4.56596e-05	3.29e-09	7.17e-09	6.78e-06	-65.5	2590	0.1717	6.27454	0	1368.47	1834.47	376.3	NA	NA	1.33023e-05	0.990137	924.505	-4.86667	0.00791576	NA	NA	1.33238e-05	4.37063e-09	3.6188e-08	1.55404e-05
582	Chloroquine (Autophagy)	HCC1428	3.38814e-07	1.35036e-10	7.66785e-07	1.28033e-07	1.35036e-10	2.05035e-08	3.68562e-06	1.35036e-10	4.56596e-05	4.75138e-06	1.35036e-10	5.97791e-05	9.95e-12	7.25e-15	9.18e-08	-83	5090	0.1506	5.90782	702.422	1417.36	-47.3734	302.944	NA	NA	1.38444	2119.78	0	-2226.79	-11980.7	NA	NA	NA	1.35036e-10	1.35036e-10	2.73022e-07
583	Chloroquine (Autophagy)	HCC1937	4.43818e-07	1.35036e-10	9.1786e-07	6.54617e-08	1.35036e-10	1.89113e-10	4.43818e-07	1.35036e-10	9.1786e-07	NA	NA	NA	NA	NA	NA	311	677	10	2.77379	311.405	704.262	20682	2292.58	NA	NA	NA	233.954	233.954	0	0.00204968	NA	NA	NA	7.18553e-09	1.35036e-10	4.79659e-09
584	Chloroquine (Autophagy)	SUM149PT	5.53819e-07	1.35036e-10	3.384e-06	2.01764e-07	1.35036e-10	2.79832e-09	1.70849e-06	1.35036e-10	2.66377e-05	4.3578e-06	1.35036e-10	5.22445e-05	NA	NA	3.63e-09	478	998	10	2.89704	0	750.527	603.986	123.911	NA	NA	NA	616	0	-10132.2	-3569.83	NA	NA	NA	1.42677e-09	1.35036e-10	5.16059e-07
585	Chloroquine (Autophagy)	BT474	2.50222e-06	1.35036e-10	2.66377e-05	1.12529e-05	1.35036e-10	5.22445e-05	3.47919e-05	1.4093e-08	7.82649e-05	1.54879e-05	1.35036e-10	6.12726e-05	1.13e-05	1.39e-05	1.6e-05	153	12100	10	8.09291	2.0874e-05	11872.3	241.498	49.7301	1.26534e-05	1.34666e-05	1.4031e-05	0.000103345	11873.5	-4.82259	0.0667757	1.10536e-05	1.39916e-05	1.70404e-05	1.61255e-08	1.55404e-05	3.99046e-05
586	Chloroquine (Autophagy)	BT483	2.61035e-07	1.35036e-10	2.35688e-06	9.88791e-07	1.35036e-10	1.39005e-05	1.80003e-05	1.70826e-09	6.97537e-05	8.85141e-06	1.35036e-10	5.22445e-05	NA	NA	1.37e-05	74	6070	10	8.06309	87.0259	5865.17	52173	10699.8	NA	NA	1.32997e-05	6.39236e-05	5953.06	-4.85323	0.0544806	NA	NA	1.37166e-05	2.13737e-09	5.48834e-09	2.0346e-05
587	Chloroquine (Autophagy)	HCC202	1.4383e-07	1.35036e-10	7.12315e-08	2.1042e-07	1.35036e-10	6.41421e-07	1.05971e-05	6.66919e-10	5.97791e-05	5.77986e-06	1.35036e-10	5.22445e-05	NA	NA	1.36e-05	-22.3	4180	10	8.08179	1104.45	6270.33	2.41763	0.358233	3.09879e-10	1.41604e-09	2.3743e-06	1116.06	6179.56	-7.85231	1.6885	5.45136e-10	1.73027e-09	1.70451e-06	2.44562e-09	4.79659e-09	1.77816e-05
588	Chloroquine (Autophagy)	SUM185PE	8.52091e-07	1.35036e-10	9.06622e-06	4.04519e-06	1.35036e-10	1.55404e-05	3.42253e-05	1.55404e-05	6.97537e-05	1.89321e-05	7.92351e-06	3.4875e-05	9.1e-06	1.18e-05	1.61e-05	699	6560	10	8.11936	699.322	5794.93	122.508	25.3763	1.0446e-05	1.23797e-05	1.48357e-05	0.00349241	6497.34	-4.61946	0.201845	3.79112e-06	9.13972e-06	2.66449e-05	1.35036e-10	1.35036e-10	1.77816e-05
589	Chloroquine (Autophagy)	ZR7530	1.36638e-07	1.35036e-10	3.19689e-08	6.76073e-08	1.35036e-10	3.67099e-08	1.22022e-05	1.35036e-10	6.52098e-05	1.0863e-05	1.35036e-10	6.14083e-05	NA	NA	4.66e-06	-57	5120	0.4143	8.43684	0	4960	3.06336	0.671203	NA	NA	5.17699e-06	1.92509e-07	4230.89	-4.83246	0.0569591	NA	NA	1.36902e-05	6.3577e-10	1.08977e-09	1.77816e-05
590	Disulfiram (ALDH2)	HCC1419	6.34358e-05	2.33567e-05	7.85015e-05	NA	NA	NA	NA	NA	NA	1.1596e-05	1.3583e-10	5.2407e-05	0.000108	0.000411	0.00188	0	9960	1.0978	11.0112	37.0575	9858.06	5.75148	1.9177	NA	NA	NA	36.9294	9857.93	-3.05547	0.508304	NA	NA	NA	1.3583e-10	1.3583e-10	1.3583e-10
591	Disulfiram (ALDH2)	HCC38	1.89424e-07	1.59974e-07	2.09432e-07	2.98845e-06	4.10699e-07	2.67244e-05	4.74044e-05	3.49865e-05	5.99633e-05	2.31988e-07	2.09432e-07	2.74179e-07	1.1e-06	2.74e-05	0.000139	0	4570	0.4708	8.16456	160.993	4492.12	3.20151	0.655477	9.45222e-07	2.79711e-05	0.000167573	127.338	4452.89	-5.48989	1.12983	7.596e-07	2.97653e-05	0.000405123	1.39815e-07	2.74179e-07	4.10699e-07
592	Disulfiram (ALDH2)	HS578T	6.75199e-06	5.53663e-07	9.09782e-06	1.98691e-05	1.55927e-05	3.05776e-05	3.07878e-05	2.04134e-05	5.99633e-05	8.51992e-06	6.92747e-06	1.04096e-05	3.67e-06	2.46e-05	4.29e-05	0	5430	1.0003	7.86162	0	5413.64	7.19199	1.4472	3.59332e-06	2.44273e-05	4.23476e-05	0	5290.55	-5.21751	0.441777	3.70165e-06	2.62825e-05	5.96017e-05	6.07364e-06	1.7841e-05	3.05776e-05
593	Disulfiram (ALDH2)	LY2	2.7136e-07	6.23126e-08	4.63934e-06	8.91382e-06	6.94936e-06	1.19105e-05	1.49004e-05	1.04096e-05	2.33567e-05	6.74041e-06	2.39629e-07	9.09782e-06	9.81e-06	1.19e-05	1.31e-05	69.1	7330	10	7.94684	0.00209784	7203.14	66.501	13.5361	9.57517e-06	1.17744e-05	1.30887e-05	9.64191e-05	7203.17	-4.95872	0.0578017	9.23341e-06	1.13069e-05	1.29747e-05	1.03359e-07	7.95136e-06	1.19105e-05
594	Disulfiram (ALDH2)	MDAMB157	7.08532e-08	6.23126e-08	8.15771e-08	1.44587e-07	1.22196e-07	1.59974e-07	8.83624e-06	7.95136e-06	1.04096e-05	1.73021e-07	1.39815e-07	2.09432e-07	6.02e-08	5.63e-07	4.83e-06	0	5260	0.553	6.85682	101.549	5375	4.33307	0.747081	5.88329e-08	5.10074e-07	4.7099e-06	0	5264.5	-6.28704	0.858713	6.29824e-08	4.06356e-07	3.8764e-06	7.12972e-08	1.39815e-07	7.95136e-06
595	Disulfiram (ALDH2)	CAMA1	6.54318e-06	1.3583e-10	2.33567e-05	2.4616e-05	5.30826e-06	5.2407e-05	5.37981e-05	2.67244e-05	7.85015e-05	2.48919e-05	5.30826e-06	5.2407e-05	1.41e-05	2.42e-05	3.57e-05	0	5960	3.3647	8.54516	3.37335e-05	5871.45	208.706	43.199	1.35062e-05	1.4274e-05	1.49149e-05	5.52672e-07	5871.8	-4.6817	0.104205	1.43456e-05	1.92296e-05	2.57752e-05	2.39629e-07	2.33567e-05	4.0031e-05
596	Disulfiram (ALDH2)	MCF7	2.60169e-05	1.7841e-05	3.49865e-05	6.89106e-05	5.2407e-05	7.85015e-05	NA	NA	NA	2.61177e-05	1.7841e-05	3.49865e-05	3.53e-05	6.59e-05	0.000103	0	11900	2.4578	9.12728	5.16826e-05	11821	14.8215	3.62558	3.53611e-05	NA	NA	0	11818.3	-4.19198	0.241306	3.33302e-05	NA	NA	1.3583e-10	1.3583e-10	1.59974e-07
597	Disulfiram (ALDH2)	MDAMB134VI	3.40559e-07	2.39629e-07	4.10699e-07	2.30221e-05	1.7841e-05	3.49865e-05	3.2512e-05	2.33567e-05	5.99633e-05	1.55643e-06	4.10699e-07	2.04134e-05	1.33e-06	1.96e-05	7.1e-05	0	5270	0.6062	8.06538	92.2795	5101.22	4.39412	0.907338	1.3643e-06	1.97589e-05	7.17516e-05	87.6108	5091	-5.35126	0.855288	1.0504e-06	1.90776e-05	0.000129445	2.74179e-07	3.05776e-05	4.58029e-05
598	Disulfiram (ALDH2)	MX1	1.23267e-05	1.39815e-07	2.67244e-05	3.70651e-05	3.05776e-05	4.58029e-05	7.62554e-05	5.99633e-05	7.85015e-05	2.69362e-05	2.04134e-05	3.49865e-05	2.87e-05	4.69e-05	7.34e-05	0	7250	2.9793	8.99004	0	7222.45	18.361	4.39067	2.84353e-05	4.7317e-05	NA	2.29826e-08	7219.44	-4.2873	0.191299	2.66595e-05	4.42103e-05	NA	1.3583e-10	1.3583e-10	2.33567e-05
599	Disulfiram (ALDH2)	ZR751	7.3275e-07	1.3583e-10	4.10699e-07	1.00933e-05	6.11348e-08	7.85015e-05	NA	NA	NA	3.67213e-08	1.3583e-10	1.03359e-07	NA	NA	NA	0	0	0	0	8299.44	18992.3	2.42093	0.194246	2.20382e-06	NA	NA	7549.29	18201.4	-13.3429	2.94234	2.93164e-06	NA	NA	1.3583e-10	1.3583e-10	1.3583e-10
600	Disulfiram (ALDH2)	184A1	1.31113e-05	8.66353e-07	5.2407e-05	4.8279e-05	6.56373e-06	7.85015e-05	5.92662e-05	4.09928e-05	7.75397e-05	9.28443e-06	9.33393e-08	3.83915e-05	1.26e-05	NA	NA	1480	3400	1.1838	8.05111	213.274	3247.01	4.52016	1.10338	1.56013e-05	0.000115303	NA	203.803	3237.1	-4.44114	0.719154	1.41471e-05	0.000138634	NA	1.39815e-07	1.55927e-05	NA
601	Disulfiram (ALDH2)	BT549	1.87506e-07	9.33393e-08	3.13712e-07	6.80484e-06	5.17604e-07	5.2407e-05	1.1327e-05	8.17e-07	5.99633e-05	2.22542e-07	1.1056e-07	4.10699e-07	1.28e-07	NA	NA	495	2590	10	5.1526	495.059	2086.14	89.4583	13.055	1.30685e-07	NA	NA	494.913	2086.26	-6.88525	0.059536	1.29194e-07	NA	NA	1.59974e-07	5.17604e-07	4.58029e-05
602	Disulfiram (ALDH2)	HCC1187	7.39722e-07	1.3583e-10	7.95136e-06	2.35485e-05	1.59974e-07	7.85015e-05	NA	NA	NA	4.33877e-06	1.3583e-10	3.05776e-05	3.27e-07	2e-05	0.00323	0	6260	0.2896	10.9107	186.15	5927.18	1.3736	0.459424	4.19905e-07	2.01051e-05	NA	156.762	5897.79	-3.64249	1.82708	3.99548e-07	1.96464e-05	NA	1.3583e-10	1.3583e-10	1.3583e-10
603	Disulfiram (ALDH2)	HCC1806	1.88267e-07	1.59974e-07	2.09432e-07	4.65737e-07	4.10699e-07	5.53663e-07	NA	NA	NA	1.54986e-07	1.39815e-07	1.8304e-07	NA	NA	NA	0	0	0	0	1954.47	7076	2.30888	0.303332	3.93664e-07	NA	NA	2470.05	3035.95	-6.92509	0.015281	1.20868e-07	NA	NA	1.3583e-10	1.8304e-07	2.39629e-07
604	Disulfiram (ALDH2)	HCC2185	1.18049e-09	1.3583e-10	1.41618e-08	2.72318e-09	1.3583e-10	2.19845e-08	NA	NA	NA	1.74867e-08	1.3583e-10	4.15994e-08	NA	1.74e-08	NA	3750	4950	10	4.24223	3809.07	8643.06	2.73929	0.215828	NA	NA	NA	3652.46	8446.62	-13.3095	2.23586	NA	NA	NA	1.3583e-10	1.3583e-10	1.3583e-10
605	Disulfiram (ALDH2)	HCC70	3.19364e-08	1.3583e-10	2.74179e-07	NA	NA	NA	NA	NA	NA	6.02222e-10	1.3583e-10	1.91583e-10	NA	NA	NA	0	0	0	0	16.2595	4926.76	-2.04425	10.0959	NA	NA	NA	7.04855	4917.55	0.225565	0.000392513	NA	NA	NA	1.3583e-10	1.3583e-10	1.3583e-10
606	Disulfiram (ALDH2)	T47D	8.37725e-08	5.44603e-08	1.22196e-07	3.63349e-07	2.09432e-07	5.53663e-07	NA	NA	NA	3.55024e-08	1.90211e-10	6.23126e-08	9.75e-08	NA	NA	3880	5430	10	4.90594	3937.19	9485.43	2.81843	0.237903	NA	NA	NA	3730.9	9181.53	-12.5145	2.14388	NA	NA	NA	1.3583e-10	1.3583e-10	1.3583e-10
607	Disulfiram (ALDH2)	HCC3153	1.10393e-06	1.3583e-10	1.19105e-05	5.827e-06	1.3583e-10	4.0031e-05	5.61293e-05	2.07813e-05	7.85015e-05	1.72181e-05	1.3583e-10	5.99633e-05	1.87e-06	1.75e-05	6.86e-05	0	3470	2.1423	9.10625	1.53288e-05	3408.44	14.2583	3.47365	NA	1.88836e-05	6.83095e-05	0	3406.81	-4.21733	0.246628	NA	1.84328e-05	6.86857e-05	1.3583e-10	1.3583e-10	3.49865e-05
608	Disulfiram (ALDH2)	MCF10A	1.34423e-05	1.3583e-10	7.85015e-05	1.87057e-05	1.10904e-08	7.52573e-05	NA	NA	NA	8.1675e-06	1.3583e-10	5.99633e-05	1.17e-05	0.00238	0.00919	0	4330	0.3543	9.26189	240.49	4199.83	2.02132	0.480933	1.20446e-05	0.00504527	0.0747674	202.48	4161.32	-4.9072	1.61921	1.13167e-05	0.0632998	NA	3.58945e-07	NA	NA
609	Disulfiram (ALDH2)	MCF12A	1.59944e-05	1.88852e-10	6.99645e-05	3.83614e-05	4.81118e-06	7.85015e-05	7.85015e-05	7.85015e-05	7.85015e-05	1.08074e-05	1.3583e-10	5.99633e-05	1.08e-05	0.000782	0.00432	0	6320	0.3976	9.83208	0	6503.47	1.73349	0.491646	1.5022e-05	0.00121101	NA	0	6180	-4.13318	1.40513	1.50183e-05	0.00174854	NA	1.23772e-08	6.54078e-05	NA
610	Disulfiram (ALDH2)	MDAMB231	1.32602e-06	1.39815e-07	5.30826e-06	3.89861e-05	7.07461e-06	7.85015e-05	NA	NA	NA	8.11359e-07	8.15771e-08	3.09719e-06	1.41e-06	NA	NA	1310	5920	0.7869	6.83141	211.105	6051.34	3.78411	0.725071	1.76625e-06	0.000103021	0.000368481	1060.32	4804.19	-6.01207	0.652108	1.22226e-06	NA	NA	1.38035e-06	NA	NA
611	Disulfiram (ALDH2)	MDAMB415	6.54788e-06	1.3583e-10	2.67244e-05	2.38398e-05	1.93349e-09	6.54078e-05	5.33924e-05	1.47105e-05	7.85015e-05	1.89406e-05	1.3583e-10	5.99633e-05	1.29e-05	1.55e-05	NA	2850	5340	10	8.11348	8.42884e-08	5313.49	9.45128	2.37536	1.24137e-05	3.25396e-05	0.000104151	2.57849e-07	5311.24	-4.12483	0.366661	1.22066e-05	3.07354e-05	0.000117136	1.3583e-10	1.3583e-10	7.95136e-06
612	Disulfiram (ALDH2)	MDAMB453	3.06145e-07	1.3583e-10	1.82013e-06	7.76129e-06	4.75974e-08	4.0031e-05	4.10371e-05	8.36944e-07	7.85015e-05	4.43815e-06	2.19845e-08	3.3774e-05	1.45e-07	3.46e-06	9.44e-05	0	5590	0.3782	8.55654	179.102	5695.78	2.24778	0.481165	1.22513e-07	3.08234e-06	0.000115658	92.9009	5608.67	-5.35563	1.52728	1.15578e-07	2.64593e-06	0.00017504	6.23126e-08	3.13712e-07	5.99633e-05
613	Disulfiram (ALDH2)	SUM52PE	1.5859e-05	2.67215e-08	6.15966e-05	5.73085e-05	2.4367e-05	7.85015e-05	NA	NA	NA	1.21339e-05	1.45293e-10	5.99633e-05	1.32e-05	0.000217	0.00149	0	2750	0.5467	10.2567	0.000750638	2701	3.19627	0.931195	1.40035e-05	0.000171053	NA	0	2701.04	-3.69552	1.00127	1.30476e-05	0.000240792	NA	1.3583e-10	1.3583e-10	1.854e-08
614	Disulfiram (ALDH2)	184B5	1.14166e-05	3.09719e-06	2.33567e-05	3.82177e-05	1.7841e-05	7.85015e-05	6.02191e-05	3.49865e-05	7.85015e-05	1.99689e-05	7.95136e-06	4.10411e-05	1.17e-05	2.66e-05	4e-05	-2.5	3290	1.9582	8.39028	0	3288.92	12.9476	2.81269	1.29982e-05	2.6548e-05	3.9841e-05	0.0220388	3241.11	-4.86287	0.019698	1.33427e-05	1.41195e-05	1.4724e-05	1.19105e-05	3.05776e-05	4.58029e-05
615	Disulfiram (ALDH2)	MDAMB361	2.32166e-07	1.3583e-10	9.21512e-07	1.4248e-05	2.72561e-07	7.01779e-05	1.47399e-05	4.10509e-07	7.57269e-05	3.02676e-07	1.3583e-10	1.38035e-06	1.1e-06	0.000283	0.000445	-72.5	3320	0.418	7.34302	229.886	3316.77	3.2428	0.559923	8.55778e-07	NA	NA	0	3495.06	-6.34882	1.28905	6.50119e-07	0.0109237	0.0897623	1.22196e-07	5.99633e-05	6.99645e-05
616	Disulfiram (ALDH2)	SKBR3	1.02408e-07	9.30453e-08	1.22196e-07	1.66225e-07	1.39815e-07	1.8304e-07	7.70462e-07	3.13712e-07	5.17604e-07	1.75571e-07	1.59974e-07	2.09432e-07	8.02e-08	1.75e-06	4.75e-05	0	4460	0.3404	7.84353	572.735	4642.27	2.43	0.407061	5.77224e-08	1.21044e-06	7.81529e-05	377.56	4411.92	-6.47556	1.51991	5.70802e-08	9.9087e-07	8.87373e-05	6.23126e-08	1.39815e-07	2.74179e-07
617	Disulfiram (ALDH2)	SUM159PT	1.54655e-07	1.22196e-07	2.09432e-07	1.10884e-05	9.09782e-06	1.19105e-05	1.45207e-05	1.19105e-05	1.7841e-05	1.87417e-07	1.39815e-07	2.74179e-07	4.6e-07	2.59e-05	5.54e-05	-14	3780	0.5569	7.00218	0	3587.72	4.89592	0.891134	5.85213e-07	2.37419e-05	4.85882e-05	0	3528.27	-6.0014	0.788329	4.5663e-07	3.97322e-05	0.000156906	1.8304e-07	1.19105e-05	1.3924e-05
618	Disulfiram (ALDH2)	SUM229PE	1.42524e-05	1.30171e-05	1.55927e-05	2.2932e-05	2.04134e-05	2.67244e-05	3.19978e-05	2.67244e-05	3.49865e-05	1.85921e-05	1.7841e-05	2.04134e-05	1.48e-05	2.87e-05	4.12e-05	0	7300	2.4368	8.49725	0	7268.09	15.9546	3.52478	1.44759e-05	2.8705e-05	4.11024e-05	4.67711e-07	7222.31	-4.82031	0.0458905	1.3673e-05	1.58524e-05	1.7566e-05	1.3924e-05	3.05776e-05	4.58029e-05
619	Disulfiram (ALDH2)	AU565	1.67031e-07	8.15771e-08	2.74179e-07	4.91858e-07	2.39629e-07	1.05438e-06	1.05438e-06	1.05438e-06	1.05438e-06	1.13222e-07	2.16952e-10	1.8304e-07	1.46e-07	NA	NA	1510	2570	10	5.2132	1461.63	4008.92	2.20722	0.21827	1.59758e-07	NA	NA	1509.56	1072.74	-6.87817	0.0462072	1.36373e-07	NA	NA	1.3583e-10	1.3583e-10	2.17637e-10
620	Disulfiram (ALDH2)	HCC1569	1.58537e-07	3.63572e-08	5.17604e-07	4.97222e-07	3.25835e-07	6.92808e-07	NA	NA	NA	1.16062e-08	1.3583e-10	6.23126e-08	NA	NA	NA	3810	5110	10	4.97098	0.00366265	4976	-0.483846	0.239213	NA	NA	NA	3830.18	8728.68	-12.9673	2.03955	NA	NA	NA	1.3583e-10	1.3583e-10	1.3583e-10
621	Disulfiram (ALDH2)	SUM159PT	1.34059e-07	7.12972e-08	2.39629e-07	1.25315e-05	6.81878e-07	5.33365e-05	NA	NA	NA	8.08376e-08	4.15994e-08	1.39815e-07	1.11e-07	NA	NA	1050	3190	10	5.02054	1054.01	2127.18	218.504	31.3763	1.09393e-07	NA	NA	1054.22	2126.84	-6.97977	0.0405185	1.11756e-07	NA	NA	8.15771e-08	4.10699e-07	6.15194e-07
622	Disulfiram (ALDH2)	SUM229PE	NA	NA	NA	NA	NA	NA	NA	NA	NA	1.11854e-07	1.3583e-10	1.62037e-08	NA	NA	NA	6990	7110	10	7.88761	11.8739	7072.87	2.32346	1.55838	NA	NA	NA	11.8803	7072.88	-1.50509	0.639576	NA	NA	NA	1.3583e-10	1.3583e-10	1.3583e-10
623	Disulfiram (ALDH2)	T47DKBLUC	1.74543e-07	4.75974e-08	2.14716e-07	3.22134e-07	1.89875e-07	5.02312e-07	NA	NA	NA	3.67605e-08	2.17637e-10	7.12972e-08	1.01e-07	NA	NA	7200	9310	10	4.8832	7170.06	16175.9	2.58459	0.204375	NA	NA	NA	6792.89	15752.7	-13.3347	2.45799	NA	NA	NA	1.3583e-10	1.3583e-10	1.3583e-10
624	Disulfiram (ALDH2)	UACC812	5.8347e-08	4.15994e-08	7.12972e-08	1.16743e-07	9.33393e-08	1.39815e-07	6.00411e-07	4.10699e-07	9.21512e-07	7.66097e-08	6.23126e-08	9.33393e-08	9.24e-08	1.09e-07	NA	2580	5970	10	5.0215	2361.68	7868.39	2.9932	0.361288	8.76211e-09	1.04506e-07	NA	2579.45	3356.82	-6.97984	0.0462103	9.44018e-08	1.09006e-07	NA	1.3583e-10	1.3583e-10	4.15994e-08
625	Disulfiram (ALDH2)	600MPE	1.18663e-07	1.3583e-10	3.58945e-07	5.46009e-07	1.1056e-07	2.07511e-06	1.16815e-05	7.03896e-07	5.2407e-05	6.64965e-07	1.22196e-07	2.78045e-06	8.02e-08	6.29e-07	6.97e-06	335	2100	0.6458	6.57062	327.404	1785.24	5.29767	0.901754	8.52976e-08	6.27601e-07	7.10535e-06	612.59	1342.02	-6.82693	0.0324998	1.38079e-07	1.52627e-07	NA	1.59974e-07	2.39629e-07	5.53663e-07
626	Disulfiram (ALDH2)	HCC1143	8.56794e-08	1.3583e-10	2.39629e-07	1.11225e-06	9.33393e-08	6.94936e-06	1.5792e-05	4.10699e-07	7.85015e-05	4.34668e-07	6.23126e-08	1.57938e-06	1.13e-07	1.34e-07	NA	813	2620	10	5.12823	813.33	1788.51	143.594	20.7879	1.10938e-07	1.2545e-07	NA	751.425	1731.38	-6.95314	0.0112908	1.08307e-07	1.12971e-07	NA	1.1056e-07	2.39629e-07	4.0031e-05
627	Disulfiram (ALDH2)	HCC1428	1.99649e-05	1.1056e-07	5.99633e-05	7.27853e-05	5.90187e-05	7.85015e-05	NA	NA	NA	5.81379e-06	4.15994e-08	3.49865e-05	1.08e-05	0.000656	0.0715	0	6790	0.3073	12.8208	93.4713	6630.93	0.811014	0.47752	1.04973e-05	NA	NA	87.5749	6625.34	-2.15566	1.9293	1.01627e-05	NA	NA	1.3583e-10	1.3583e-10	1.3583e-10
628	Disulfiram (ALDH2)	HCC1937	7.97386e-08	1.3583e-10	1.59974e-07	7.42508e-06	6.23126e-08	4.0031e-05	5.3248e-05	2.67244e-05	7.85015e-05	4.93327e-06	4.75974e-08	3.49865e-05	1.29e-07	3.62e-06	0.00011	0	2760	0.3553	8.55691	0	2970.96	1.95763	0.423808	1.05217e-07	3.16181e-06	0.000139161	119.415	2736.97	-5.56443	1.6536	9.41263e-08	2.65739e-06	0.000277183	4.75974e-08	1.22196e-07	4.58029e-05
629	Disulfiram (ALDH2)	SUM149PT	7.18605e-06	1.3583e-10	4.58029e-05	1.95827e-05	2.03949e-08	6.99645e-05	3.35939e-05	1.67768e-06	7.85015e-05	1.32219e-05	1.3583e-10	5.99633e-05	1.07e-05	1.3e-05	NA	859	2580	10	7.9554	4.00109e-05	2682.7	5.12093	1.17232	6.27577e-06	2.1766e-05	8.31353e-05	3.78448e-05	2638.76	-4.70743	0.578132	6.43163e-06	1.95502e-05	8.44824e-05	4.05471e-06	2.67244e-05	NA
630	Disulfiram (ALDH2)	BT474	5.8634e-05	8.61442e-06	7.85015e-05	NA	NA	NA	NA	NA	NA	6.264e-06	1.3583e-10	5.2407e-05	0.000108	0.000325	0.00073	0	13400	1.518	10.3147	0.00131482	13247.9	13.0898	3.6314	NA	NA	NA	0	13247.9	-3.63377	0.269569	NA	NA	NA	1.3583e-10	1.3583e-10	1.3583e-10
631	Disulfiram (ALDH2)	BT483	3.52549e-05	2.70013e-10	7.85015e-05	7.4233e-05	7.01779e-05	7.8288e-05	NA	NA	NA	4.55085e-06	1.3583e-10	5.2407e-05	6.63e-05	7.81e-05	9.45e-05	0	8770	10	9.21729	1.26632e-05	9206.01	-1.10265	0.242058	NA	NA	NA	72.1681	9280.01	5.28744	4.9073	NA	NA	NA	1.3583e-10	1.3583e-10	1.3583e-10
632	Disulfiram (ALDH2)	HCC202	2.67458e-07	1.3583e-10	2.40492e-07	2.23332e-05	2.09432e-07	4.58029e-05	7.32929e-05	5.52406e-05	7.85015e-05	9.38521e-06	1.1056e-07	3.49865e-05	1.46e-05	3.81e-05	8.73e-05	0	6470	2.5528	9.1885	0.0006849	6353.96	19.2672	4.73584	1.72954e-05	4.2331e-05	NA	3.55812e-05	6353.1	-4.13885	0.191157	1.72207e-05	4.05471e-05	NA	1.3583e-10	1.3583e-10	1.3583e-10
633	Disulfiram (ALDH2)	SUM185PE	3.83992e-05	1.3583e-10	7.85015e-05	NA	NA	NA	NA	NA	NA	6.85959e-06	1.3583e-10	5.99633e-05	0.000183	0.00226	0.0489	0	8510	0.5365	12.9542	45.2499	8414.76	1.62891	0.90447	NA	NA	NA	45.162	8414.7	-1.91063	1.08136	NA	NA	NA	1.3583e-10	1.3583e-10	1.3583e-10
634	Disulfiram (ALDH2)	ZR7530	3.0647e-08	1.3583e-10	8.15771e-08	6.18387e-08	1.3583e-10	1.1056e-07	NA	NA	NA	1.06555e-07	3.63572e-08	1.8304e-07	9e-08	1.03e-07	NA	4010	5970	10	5.07459	2794.79	8770.91	1.36137	0.147686	3.41257e-09	1.52999e-08	NA	1568.92	7542.98	-7.72703	4.16	3.60388e-09	1.71463e-08	NA	1.3583e-10	1.3583e-10	1.3583e-10
635	Disulfiram (ALDH2)	HCC1187	1.69382e-10	1.3583e-10	1.3583e-10	2.61669e-10	1.3583e-10	1.3583e-10	7.13303e-06	5.18505e-07	5.99633e-05	9.36803e-08	1.3583e-10	1.8304e-07	NA	NA	NA	1690	2680	10	5.09358	377.245	2986.41	1.00432	0.251786	NA	NA	NA	1733.29	987.891	-6.96682	0.00673798	NA	NA	NA	1.3583e-10	1.3583e-10	1.3583e-10
636	Disulfiram (ALDH2)	HCC1395	4.07685e-06	1.1056e-07	6.99645e-05	NA	NA	NA	NA	NA	NA	1.85751e-07	1.3583e-10	3.58945e-07	NA	NA	NA	5570	6100	10	5.17644	3343.43	9461.87	0.498786	0.0308093	NA	NA	NA	4730.64	10842.9	-28.0518	9.68649	NA	NA	NA	1.3583e-10	1.3583e-10	1.3583e-10
637	Disulfiram (ALDH2)	HCC1954	1.29729e-05	1.3583e-10	7.85015e-05	NA	NA	NA	NA	NA	NA	2.78657e-06	1.3583e-10	4.58029e-05	NA	NA	NA	0	0	0	0	1.39617e-05	6269.4	-0.87596	0.402868	NA	NA	NA	1.21535e-07	6267.22	1.89134	2.40364	NA	NA	NA	1.3583e-10	1.3583e-10	1.3583e-10
638	Disulfiram (ALDH2)	MDAMB361	4.43474e-08	2.42718e-08	6.23126e-08	9.28188e-08	6.23126e-08	1.39815e-07	NA	NA	NA	1.95716e-08	1.3583e-10	4.15994e-08	6.92e-08	NA	NA	3230	4300	10	4.75024	3352.19	7416.8	3.1132	0.255023	NA	NA	NA	3281.37	7325.94	-12.6533	1.74506	NA	NA	NA	1.3583e-10	1.3583e-10	1.3583e-10
639	Disulfiram (ALDH2)	MDAMB453	4.20731e-08	2.77714e-08	5.44603e-08	8.95776e-08	6.23126e-08	1.39815e-07	NA	NA	NA	3.64381e-08	2.42718e-08	4.75974e-08	NA	NA	NA	0	0	0	0	0.00522835	5124	0.748407	0.301429	9.04498e-08	NA	NA	2755.55	7583.49	-11.0332	2.03822	2.12104e-08	NA	NA	1.3583e-10	1.3583e-10	1.3583e-10
640	Disulfiram (ALDH2)	SUM52PE	2.92207e-06	1.3583e-10	4.11854e-05	3.926e-05	1.98061e-06	7.65394e-05	NA	NA	NA	3.93692e-07	1.3583e-10	8.00313e-07	NA	NA	NA	4840	5350	10	4.77493	4820.52	10461.7	2.22583	0.120116	NA	NA	NA	4708.04	10314.5	-18.4732	3.31034	NA	NA	NA	1.3583e-10	1.3583e-10	1.3583e-10
641	Disulfiram (ALDH2)	21NT	1.9956e-05	1.7841e-05	2.33567e-05	3.39578e-05	3.05776e-05	4.0031e-05	4.94587e-05	4.58029e-05	5.2407e-05	2.38684e-05	2.04134e-05	2.67244e-05	1.91e-05	2.29e-05	2.53e-05	511	6350	10	8.3135	28.126	6287.62	26.688	6.16513	3.1916e-05	4.80363e-05	5.8076e-05	0.0122627	6259.52	-4.8001	0.0208756	1.51871e-05	1.63232e-05	1.70708e-05	1.7841e-05	3.49865e-05	4.58029e-05
642	Disulfiram (ALDH2)	BT20	7.03012e-08	4.75974e-08	9.33393e-08	1.65703e-07	1.22196e-07	2.74179e-07	9.79772e-06	2.78045e-06	1.55927e-05	2.24808e-07	1.39815e-07	4.10699e-07	5e-08	4.02e-07	3.44e-06	244	5560	0.6133	6.61013	238.072	5695.94	4.5828	0.769901	4.84232e-08	3.59775e-07	3.49292e-06	96.2919	5571.11	-6.39509	0.798798	5.56533e-08	2.97886e-07	2.71019e-06	7.12972e-08	1.59974e-07	7.95136e-06
643	Disulfiram (ALDH2)	HCC3153	6.25251e-08	4.75974e-08	8.15771e-08	1.78089e-07	1.03359e-07	2.39629e-07	2.53647e-05	2.04134e-05	3.05776e-05	2.06644e-05	1.7841e-05	2.33567e-05	7.48e-06	1.45e-05	3.06e-05	-1	3010	3.4038	8.55571	0	2979.98	22.6881	5.05996	6.02466e-06	1.45619e-05	3.06562e-05	0	2976.08	-4.7083	0.0849319	9.36564e-06	1.40121e-05	2.07941e-05	5.44603e-08	1.1056e-07	3.49865e-05
644	Disulfiram (ALDH2)	MDAMB415	1.24709e-05	1.04096e-05	1.3924e-05	1.75338e-05	1.55927e-05	2.04134e-05	2.91028e-05	2.33567e-05	4.0031e-05	2.03483e-05	1.7841e-05	2.33567e-05	1.3e-05	1.51e-05	1.76e-05	124	5160	10	8.15454	124.609	5006.6	4314.51	885.141	1.32939e-05	1.33267e-05	1.33606e-05	1.44918e-05	5131.92	-4.67671	0.133419	1.26083e-05	1.76085e-05	2.65119e-05	9.09782e-06	1.7841e-05	3.49865e-05
645	Disulfiram (ALDH2)	ZR75B	2.59293e-06	1.39815e-07	2.67244e-05	6.85006e-05	5.2407e-05	7.85015e-05	7.85015e-05	7.85015e-05	7.85015e-05	2.10213e-06	1.22196e-07	2.67244e-05	NA	NA	NA	0	0	0	0	0.00947402	8356.01	3.11037	0.769185	5.66321e-06	NA	NA	248.201	8638.26	-4.71634	1.4251	3.74542e-06	NA	NA	1.3583e-10	1.59974e-07	3.05776e-05
646	Disulfiram (ALDH2)	21MT1	NA	NA	NA	NA	NA	NA	NA	NA	NA	8.97955e-07	1.3583e-10	2.01661e-06	NA	NA	NA	0	0	0	0	1215.26	10106.2	-0.93744	0.0314657	NA	NA	NA	1982.1	10870.5	8.63153	35.4856	NA	NA	NA	1.3583e-10	1.3583e-10	1.3583e-10
647	Disulfiram (ALDH2)	HCC1187	2.12401e-08	1.3583e-10	1.59974e-07	6.26758e-08	1.3583e-10	2.39629e-07	3.10506e-06	1.38653e-07	2.05712e-05	2.45062e-07	1.3583e-10	7.03896e-07	NA	NA	NA	0	0	0	0	1595.36	6039.21	0.989572	0.143963	NA	4.66387e-09	NA	833.046	5277.48	-5.77224	3.97724	NA	5.13584e-09	NA	1.3583e-10	1.3583e-10	1.3583e-10
648	Disulfiram (ALDH2)	HCC3153	7.91624e-06	1.01782e-08	7.85015e-05	NA	NA	NA	NA	NA	NA	1.82737e-08	1.3583e-10	1.03359e-07	NA	NA	NA	6490	7090	10	4.1834	3354.13	10225.4	0.297971	0.0279688	NA	NA	NA	5222.73	12089	-31.2852	12.4049	NA	NA	NA	1.3583e-10	1.3583e-10	1.3583e-10
649	Disulfiram (ALDH2)	MCF10F	4.7174e-05	1.04784e-07	7.85015e-05	NA	NA	NA	NA	NA	NA	2.05094e-06	1.3583e-10	2.67244e-05	NA	NA	NA	4290	5230	0.4833	6.96246	50.9933	5170.84	0.152775	0.424511	NA	NA	NA	45.2008	5164.69	-0.845548	2.1707	NA	NA	NA	1.3583e-10	1.3583e-10	1.3583e-10
650	Disulfiram (ALDH2)	MDAMB175VII	4.01087e-08	1.3583e-10	1.22196e-07	1.66639e-06	4.15994e-08	2.67244e-05	NA	NA	NA	8.1199e-08	1.3583e-10	2.40492e-07	9.59e-08	1.17e-07	NA	3000	4300	10	5.00666	2413.09	6572.33	1.56976	0.14632	1.32594e-08	1.79351e-06	NA	1623.06	5806.54	-9.93671	4.44408	1.44407e-08	1.96944e-06	NA	1.3583e-10	1.3583e-10	1.3583e-10
651	Disulfiram (ALDH2)	SUM1315MO2	1.16101e-06	1.3583e-10	1.55927e-05	5.9703e-06	1.3583e-10	4.58029e-05	NA	NA	NA	4.39824e-06	1.3583e-10	4.0031e-05	4.41e-07	1.24e-05	0.000875	0	7950	1.1219	10.8797	0	7903.75	5.85863	1.91777	NA	1.39847e-05	NA	0	7903.33	-3.11836	0.505627	NA	1.39301e-05	NA	1.3583e-10	1.3583e-10	1.3583e-10
652	Doxorubicin (TOP2A)	AU565	2.66235e-08	2.29186e-08	2.92211e-08	1.16629e-07	9.82121e-08	1.47114e-07	3.83723e-07	2.52139e-07	5.76919e-07	3.29703e-08	2.92211e-08	3.82552e-08	3.28e-08	1.06e-07	2.24e-07	848	7350	1.7789	7.63751	850.423	6436.02	18.743	2.60104	3.21455e-08	1.05679e-07	2.21543e-07	793.896	6477.93	-7.40737	0.263885	2.85399e-08	1.02616e-07	3.75079e-07	1.30232e-08	5.73033e-08	8.58358e-08
653	Doxorubicin (TOP2A)	BT20	4.82828e-10	1.12e-12	5.80417e-09	1.967e-09	1.12e-12	1.70495e-08	5.46059e-08	1.12e-12	3.77684e-07	1.14457e-08	1.12e-12	6.26737e-08	NA	3.92e-09	6.33e-09	513	1600	10	6.18683	513.187	1061.06	160.222	19.421	NA	3.90937e-09	5.87593e-09	513.364	1061.34	-8.25446	0.0509887	NA	3.89766e-09	6.39264e-09	1.12e-12	8.91974e-11	7.50191e-08
654	Doxorubicin (TOP2A)	BT474	7.69959e-08	1.12e-12	5.76919e-07	1.66582e-07	1.12e-12	6.47313e-07	5.95474e-11	5.95474e-11	5.95474e-11	3.77612e-08	1.12e-12	4.94449e-07	NA	NA	NA	0	0	0	0	2.74152e-09	11093	-0.521145	0.118294	0.000824563	NA	NA	4.57602e-05	11093	2.346	7.67257	0.00152988	NA	NA	1.12e-12	NA	NA
655	Doxorubicin (TOP2A)	BT549	1.73095e-08	1.12e-12	2.20365e-07	3.0731e-09	1.12e-12	1.13821e-08	2.2152e-08	1.12e-12	3.3009e-07	3.66716e-08	1.12e-12	3.46748e-07	6.15e-11	NA	6.28e-11	31.4	183	10	3.39569	0	615.404	3.40575	0.299154	3.53145e-10	6.18161e-12	3.02371e-10	4.24609	208.155	-10.4472	0.003814	3.574e-11	NA	3.57158e-11	3.3009e-07	1.97592e-09	2.52139e-07
656	Doxorubicin (TOP2A)	CAMA1	2.90007e-09	1.12e-12	4.3771e-08	7.19093e-10	1.12e-12	1.52875e-10	2.40029e-07	3.54832e-08	5.76919e-07	2.24304e-07	2.29186e-08	5.76919e-07	NA	NA	3.02e-07	0	876	3.4562	8.82223	49.4231	828.832	909.819	145.218	NA	NA	5.37957e-07	1.2211	779.255	-6.83258	3.00956e-05	NA	NA	1.47037e-07	1.12e-12	1.12e-12	2.20365e-07
657	Doxorubicin (TOP2A)	HCC1806	4.88166e-08	3.34344e-08	6.55655e-08	5.04504e-07	3.3009e-07	6.47313e-07	6.20915e-07	5.76919e-07	6.47313e-07	5.044e-08	3.82552e-08	6.55655e-08	5.19e-08	3.94e-07	NA	785	6850	1.2715	7.9496	823.227	5950.9	13.3815	1.91312	5.46772e-08	3.83791e-07	NA	9.50634e-06	6762.21	-7.09269	0.445325	5.21697e-08	4.27769e-07	NA	1.4901e-08	1.68326e-07	2.52139e-07
658	Doxorubicin (TOP2A)	HCC3153	1.07272e-07	8.58358e-08	1.28575e-07	2.95101e-07	2.52139e-07	3.3009e-07	6.45627e-07	6.47313e-07	6.47313e-07	1.54316e-07	1.28575e-07	1.92596e-07	1.11e-07	3.15e-07	6.59e-07	0	6810	1.45	8.86761	1.22913e-07	6784.74	13.3626	2.10431	1.11945e-07	3.16285e-07	NA	0	6762.07	-6.55869	0.359457	1.08104e-07	2.91553e-07	NA	1.12e-12	1.12e-12	7.50191e-08
659	Doxorubicin (TOP2A)	LY2	3.18372e-07	1.68326e-07	5.76919e-07	NA	NA	NA	NA	NA	NA	1.27934e-07	5.73033e-08	2.20365e-07	3.45e-07	1.92e-06	2.68e-06	0	8550	1.2746	9.13005	2.07517e-06	8528.61	11.3583	1.84126	3.34339e-07	NA	NA	0	8508.02	-6.37988	0.44061	3.15968e-07	NA	NA	1.12e-12	7.50191e-08	1.14988e-07
660	Doxorubicin (TOP2A)	MCF7	2.28812e-07	1.12e-12	6.47313e-07	3.99087e-07	1.12e-12	6.47313e-07	NA	NA	NA	1.37647e-07	1.12e-12	6.47313e-07	NA	NA	NA	0	0	0	0	199.434	1069.42	-13.5034	99.0373	NA	NA	NA	199.426	1069.43	0.137592	0.00236913	NA	NA	NA	1.12e-12	1.12e-12	1.12e-12
661	Doxorubicin (TOP2A)	MDAMB453	1.12615e-12	1.12e-12	1.12e-12	1.12e-12	1.12e-12	1.12e-12	1.12641e-12	1.12e-12	1.12e-12	2.74973e-08	1.12e-12	2.92653e-07	NA	NA	NA	46.5	134	10	2.10943	46.156	228.23	19.4608	1.71973	NA	NA	NA	46.4761	151.192	-11.1726	0.0591607	NA	NA	NA	1.12e-12	1.12e-12	1.12e-12
662	Doxorubicin (TOP2A)	ZR75B	3.8161e-08	1.30232e-08	8.58358e-08	4.87897e-07	3.81769e-07	6.35848e-07	NA	NA	NA	2.31709e-08	7.59859e-09	5.00821e-08	3.95e-08	NA	NA	3460	10400	0.8276	7.7159	2.9256e-07	10460.5	5.38917	0.850379	4.73752e-08	NA	NA	4.45794e-05	10305.9	-6.78651	0.877488	4.31985e-08	NA	NA	1.12e-12	1.15288e-09	9.94778e-09
663	Doxorubicin (TOP2A)	BT549	1.46218e-08	1.12e-12	1.47114e-07	2.14646e-08	1.12e-12	1.92596e-07	8.53415e-08	2.06464e-12	4.74199e-07	7.58536e-08	1.12e-12	5.00634e-07	1.57e-08	1.2e-08	6.39e-08	36.7	1010	1.5664	7.71537	0	1696.36	2.9417	0.364014	6.71469e-10	8.09139e-10	6.51803e-08	0	1694.5	-9.24918	1.96431	4.59906e-10	5.52955e-10	8.006e-08	3.92475e-10	5.13813e-10	5.73033e-08
664	Doxorubicin (TOP2A)	HCC1806	4.04777e-08	2.29186e-08	5.73033e-08	9.48071e-08	6.55655e-08	1.28575e-07	2.62736e-07	1.68326e-07	4.32141e-07	9.60066e-08	6.55655e-08	1.29039e-07	3.68e-08	9.59e-08	2.25e-07	0	5090	1.4095	8.24842	0	5097.27	13.6032	2.00463	3.80046e-08	9.56949e-08	2.25153e-07	0	5041.6	-6.99189	0.325085	4.2324e-08	9.02782e-08	2.14387e-07	2.29186e-08	7.50191e-08	2.20365e-07
665	Doxorubicin (TOP2A)	HS578T	1.11653e-07	7.50191e-08	1.47114e-07	5.80064e-07	4.94449e-07	6.47313e-07	NA	NA	NA	1.11332e-07	7.50191e-08	1.47114e-07	1.01e-07	5.79e-07	1.22e-06	0	6190	0.9679	8.81988	0	6178.28	8.91202	1.39586	1.05299e-07	NA	NA	0	6140.85	-6.67407	0.552761	9.63982e-08	NA	NA	1.12e-12	2.55388e-08	1.14988e-07
666	Doxorubicin (TOP2A)	MCF10F	3.72206e-07	1.28575e-07	6.47313e-07	NA	NA	NA	NA	NA	NA	5.85936e-08	1.70495e-08	1.47114e-07	3.67e-07	NA	NA	3590	5830	0.823	8.61363	1.86247e-06	5837.99	4.70257	0.921192	4.07677e-07	NA	NA	3.67605e-07	5828.48	-5.38196	0.980349	4.03222e-07	NA	NA	1.12e-12	1.12e-12	1.12e-12
667	Doxorubicin (TOP2A)	MCF12A	3.42149e-08	1.12e-12	8.58358e-08	1.41961e-07	6.55655e-08	2.52139e-07	4.24949e-07	2.52139e-07	6.47313e-07	1.19874e-07	5.00821e-08	1.92596e-07	5.36e-08	1.55e-07	3.33e-07	0	8880	1.8312	8.58941	0	8703.4	18.2471	2.79257	4.78675e-08	1.60465e-07	3.34201e-07	0	8646.07	-6.70932	0.22216	6.32875e-08	1.51725e-07	2.93753e-07	1.12e-12	7.50191e-08	2.20365e-07
668	Doxorubicin (TOP2A)	MDAMB231	3.3629e-08	1.95078e-08	5.00821e-08	4.28241e-07	2.52139e-07	6.47313e-07	5.78304e-07	4.32141e-07	6.47313e-07	3.93406e-08	2.14259e-08	5.75098e-08	4.17e-08	3.12e-07	5.74e-07	169	5800	1.0261	7.98515	201.602	5576.85	10.4675	1.50073	3.89898e-08	3.08215e-07	5.75079e-07	0	5728.14	-7.23112	0.482699	3.51792e-08	3.5269e-07	8.46901e-07	1.4901e-08	1.92596e-07	3.3009e-07
669	Doxorubicin (TOP2A)	MDAMB361	5.23523e-12	1.12e-12	3.97533e-11	1.12135e-12	1.12e-12	1.12e-12	3.70727e-07	1.28575e-07	6.47313e-07	2.1168e-07	1.80581e-10	5.76919e-07	NA	NA	4.2e-07	0	10400	1.4534	9.40267	42.7499	10287.1	12.8641	2.1486	NA	NA	4.21839e-07	36.9817	10281.3	-6.14096	0.401286	NA	NA	4.10733e-07	1.12e-12	1.12e-12	1.12e-12
670	Doxorubicin (TOP2A)	SUM159PT	2.37308e-08	1.12e-12	1.28575e-07	1.15761e-07	7.59859e-09	5.76919e-07	1.63153e-07	1.837e-08	5.76919e-07	4.75484e-08	1.12482e-11	2.52139e-07	1.22e-08	4.94e-08	1.06e-07	109	1390	1.2609	7.28413	114.737	1268.74	13.8994	1.86214	1.61072e-08	4.8495e-08	1.02916e-07	119.285	1242.34	-7.7027	0.292785	1.55062e-08	3.8956e-08	9.73102e-08	5.80417e-09	6.55655e-08	2.20365e-07
671	Doxorubicin (TOP2A)	T47D	3.41205e-08	1.4901e-08	5.73033e-08	5.46084e-08	2.92211e-08	8.58358e-08	4.39047e-07	2.88494e-07	6.47313e-07	1.32374e-07	8.58358e-08	1.92596e-07	2.89e-08	6.36e-08	4.12e-07	36.7	5830	1.1691	8.86853	0.00664487	5894.36	10.168	1.60129	3.43743e-08	6.17478e-08	4.12323e-07	0	5849.02	-6.60531	0.471043	3.72053e-08	6.17446e-08	4.00453e-07	1.12e-12	1.12e-12	8.91974e-11
672	Doxorubicin (TOP2A)	T47DKBLUC	2.26706e-08	1.12e-12	8.58358e-08	4.90513e-08	1.12e-12	1.28575e-07	6.04227e-07	4.83545e-07	6.47313e-07	1.59098e-07	6.55655e-08	3.3009e-07	2.45e-08	7.03e-08	7.61e-07	0	9940	1.3367	9.36424	147.257	9766.2	11.7575	1.9533	3.40166e-08	7.10964e-08	NA	140.3	9759.26	-6.19463	0.436777	3.72198e-08	7.2479e-08	NA	1.12e-12	1.12e-12	1.12e-12
673	Doxorubicin (TOP2A)	ZR7530	1.12e-12	1.12e-12	1.12e-12	1.12e-12	1.12e-12	1.12e-12	NA	NA	NA	1.14487e-07	1.12e-12	4.94449e-07	NA	NA	1.02e-05	0	7040	0.7415	11.9717	36.2009	7011.16	4.20649	1.02259	NA	NA	NA	35.5462	7010.57	-4.22583	0.948638	NA	NA	NA	1.12e-12	1.12e-12	1.12e-12
674	Doxorubicin (TOP2A)	21MT1	1.41725e-07	2.89403e-10	4.94449e-07	4.00523e-07	5.06237e-08	6.47313e-07	3.3529e-07	1.74831e-07	6.1361e-07	1.56362e-07	2.95977e-09	5.25876e-07	1.45e-07	5.05e-07	8.64e-07	0	2390	1.2118	8.67335	0	2444.66	10.2802	1.58185	1.33856e-07	5.24961e-07	NA	0	2409.46	-6.74661	0.412766	1.30012e-07	5.17708e-07	NA	3.82552e-08	3.3009e-07	6.47313e-07
675	Doxorubicin (TOP2A)	21NT	1.12459e-07	1.31085e-10	2.88494e-07	4.47057e-07	1.68326e-07	6.47313e-07	5.29831e-07	2.66998e-07	6.47313e-07	1.59946e-07	2.55388e-08	4.32141e-07	1.82e-07	4.05e-07	5.9e-07	0	2140	2.1315	8.77828	0	2130.04	20.0766	3.13183	1.779e-07	4.06356e-07	5.87822e-07	0	2120.92	-6.56524	0.220633	1.72286e-07	3.75179e-07	6.01391e-07	1.16774e-10	2.52139e-07	3.77684e-07
676	Doxorubicin (TOP2A)	600MPE	1.66238e-07	1.47114e-07	1.92596e-07	3.41026e-07	2.88494e-07	3.77684e-07	5.87302e-07	4.94449e-07	6.47313e-07	2.04247e-07	1.68326e-07	2.52139e-07	2.17e-07	3.97e-07	5.54e-07	0	4450	2.7007	8.82606	0	4427.66	25.1263	3.93935	2.13844e-07	3.98977e-07	5.53755e-07	0	4423.67	-6.52232	0.191965	1.93963e-07	3.60465e-07	5.55684e-07	1.12e-12	1.68326e-07	2.52139e-07
677	Doxorubicin (TOP2A)	BT549	1.34908e-08	1.12e-12	2.20365e-07	5.29327e-09	1.12e-12	5.36927e-08	1.34908e-08	1.12e-12	2.20365e-07	NA	NA	NA	2.75e-08	NA	2.8e-08	-58.5	204	3.1762	7.65448	0	2718.35	2.60244	0.165715	6.72678e-10	9.04129e-12	4.29017e-10	0.111301	381.597	-10.4244	0.0219366	3.8644e-11	3.48899e-11	3.83444e-11	1.68326e-07	7.69652e-10	1.07499e-07
678	Doxorubicin (TOP2A)	HCC1143	1.16943e-07	9.82121e-08	1.28575e-07	2.75494e-07	2.52139e-07	3.3009e-07	4.64113e-07	4.32141e-07	5.76919e-07	1.56549e-07	1.46651e-07	1.68326e-07	1.11e-07	2.94e-07	4.69e-07	0	6080	1.7052	8.566	0	6053.87	16.1952	2.4686	1.14386e-07	2.94349e-07	4.6821e-07	0	6008.58	-6.74764	0.255582	1.14123e-07	2.61528e-07	4.50978e-07	3.82552e-08	1.92596e-07	2.88494e-07
679	Doxorubicin (TOP2A)	HCC1954	6.45686e-08	3.82552e-08	9.82121e-08	4.08231e-07	2.52139e-07	6.47313e-07	6.11888e-07	4.94449e-07	6.47313e-07	8.05242e-08	5.00821e-08	1.14988e-07	6.37e-08	3.74e-07	7.22e-07	0	8770	1.0386	8.50144	0	8675.41	10.1757	1.54186	6.54555e-08	3.70772e-07	NA	0	8603.34	-6.87569	0.468165	6.15084e-08	3.77362e-07	NA	1.97592e-09	9.82121e-08	1.92596e-07
680	Doxorubicin (TOP2A)	HCC38	4.43195e-09	1.12e-12	1.4901e-08	1.63857e-08	9.94778e-09	2.29186e-08	4.60841e-08	3.34344e-08	7.50191e-08	2.94819e-08	2.14259e-08	4.3771e-08	5.84e-09	1.48e-08	4.6e-08	-4.28	1070	1.6919	7.46644	0	1057	18.4278	2.51378	7.15902e-09	1.50513e-08	4.6e-08	0	1045.95	-7.51504	0.228638	1.02598e-08	1.6853e-08	3.97136e-08	7.59859e-09	1.4901e-08	5.00821e-08
681	Doxorubicin (TOP2A)	MCF10A	9.19955e-08	5.00821e-08	1.47114e-07	5.23372e-07	3.77684e-07	6.47313e-07	6.05086e-07	4.94449e-07	6.47313e-07	9.79199e-08	5.00821e-08	1.47114e-07	9.83e-08	4.83e-07	7.1e-07	0	3770	1.2383	8.35373	0	3796.22	11.6658	1.73705	9.66669e-08	4.88922e-07	7.22722e-07	0	3762.95	-6.96291	0.406148	8.81188e-08	6.25362e-07	1.28184e-06	7.50191e-08	3.77684e-07	4.94449e-07
682	Doxorubicin (TOP2A)	MDAMB157	9.56588e-08	1.69958e-08	1.28575e-07	1.84588e-07	1.47114e-07	2.20365e-07	3.55324e-07	2.88494e-07	5.39345e-07	1.79532e-07	1.47114e-07	2.20365e-07	8.64e-08	1.83e-07	3.56e-07	0	4510	1.865	8.59458	0	4502.11	17.5414	2.68124	8.55313e-08	1.83022e-07	3.55974e-07	0	4452.75	-6.7052	0.2124	1.0254e-07	1.7552e-07	3.13242e-07	1.72692e-09	1.28575e-07	2.52139e-07
683	Doxorubicin (TOP2A)	SKBR3	7.67852e-08	7.50191e-08	8.58358e-08	1.90954e-07	1.68326e-07	2.20365e-07	3.80218e-07	3.3009e-07	4.32141e-07	1.09548e-07	9.82121e-08	1.14988e-07	8.23e-08	1.55e-07	2.35e-07	1360	11600	2.7974	8.13864	1363.01	10185.4	29.4948	4.29566	8.51706e-08	1.52097e-07	2.24121e-07	948.409	10598.3	-6.93354	0.21033	8.22743e-08	1.67948e-07	3.12844e-07	2.92211e-08	9.82121e-08	1.92596e-07
684	Doxorubicin (TOP2A)	SUM229PE	1.90911e-07	1.47114e-07	2.20365e-07	6.13883e-07	5.39345e-07	6.47313e-07	NA	NA	NA	1.83657e-07	1.47114e-07	2.20365e-07	2.12e-07	5.81e-07	8.78e-07	0	8920	1.78	8.93181	6.54912e-06	8852.54	16.5832	2.63057	2.22019e-07	NA	NA	0	8833.64	-6.47309	0.294221	2.06552e-07	NA	NA	1.12e-12	3.82552e-08	1.28575e-07
685	Doxorubicin (TOP2A)	UACC812	1.47532e-07	6.55655e-08	2.52139e-07	3.65187e-07	2.20365e-07	5.76919e-07	6.3615e-07	5.33622e-07	6.47313e-07	2.1547e-07	1.14988e-07	3.3009e-07	2.29e-07	3.94e-07	6.55e-07	0	5770	2.5197	9.01531	0	5765.93	22.5838	3.61406	2.25402e-07	3.94053e-07	NA	3.80303e-05	5759.56	-6.36791	0.225898	2.1537e-07	3.73195e-07	NA	1.12e-12	1.12e-12	1.14988e-07
686	Doxorubicin (TOP2A)	BT20	2.26383e-07	1.92596e-07	2.52139e-07	3.73853e-07	3.3009e-07	4.32141e-07	6.47313e-07	6.47313e-07	6.47313e-07	2.7625e-07	2.52139e-07	3.3009e-07	3.31e-07	4.59e-07	6.34e-07	0	5510	4.2959	9.0465	0.0891303	5491.29	41.4878	6.6602	3.43046e-07	4.65314e-07	NA	4.07308e-06	5491.09	-6.29106	0.13483	3.24889e-07	4.48466e-07	NA	1.12e-12	1.12e-12	1.12e-12
687	Doxorubicin (TOP2A)	BT474	1.96537e-07	1.68326e-07	2.20365e-07	3.4373e-07	2.88494e-07	3.77684e-07	6.47313e-07	6.47313e-07	6.47313e-07	2.5012e-07	2.20365e-07	2.88494e-07	1.59e-07	1.88e-07	NA	4340	11000	10	8.31887	2.0069e-08	10999.8	33.258	5.32451	2.94553e-07	4.34393e-07	NA	1.35937e-09	10999.7	-6.3311	0.166258	2.72591e-07	4.10398e-07	NA	1.12e-12	1.12e-12	1.07499e-07
688	Doxorubicin (TOP2A)	CAMA1	1.06635e-07	7.50191e-08	1.28575e-07	1.9816e-07	1.68326e-07	2.20365e-07	5.04693e-07	4.32141e-07	5.76919e-07	2.028e-07	1.68326e-07	2.52139e-07	1.13e-07	2.22e-07	4.97e-07	0	8360	1.9598	8.88495	0	8349.84	17.8557	2.81659	1.10117e-07	2.22474e-07	4.97307e-07	0	8329.48	-6.50371	0.267972	1.11955e-07	2.06682e-07	4.83534e-07	1.12e-12	1.12e-12	1.28575e-07
689	Doxorubicin (TOP2A)	HCC1395	1.93859e-07	9.82121e-08	2.88494e-07	6.39492e-07	5.90997e-07	6.47313e-07	NA	NA	NA	1.20768e-07	5.00821e-08	1.92596e-07	2.16e-07	9.95e-07	5.96e-06	0	5130	0.8984	10.3777	0	5109.66	7.34669	1.3727	2.10654e-07	NA	NA	0	5104.47	-5.52574	0.664411	2.07223e-07	NA	NA	1.12e-12	1.12e-12	1.12e-12
690	Doxorubicin (TOP2A)	HCC1428	4.85611e-07	2.20365e-07	6.47313e-07	6.47313e-07	6.47313e-07	6.47313e-07	NA	NA	NA	2.08073e-07	1.12e-12	5.34855e-07	5.46e-07	6.19e-07	7.56e-07	10.5	7420	10	9.20031	0	7848.96	-0.796315	0.213733	2.52622e-05	NA	NA	2.29467e-09	7417.38	-6.14345	0.0598801	5.35769e-07	NA	NA	1.12e-12	1.12e-12	1.12e-12
691	Doxorubicin (TOP2A)	HCC1569	2.69476e-07	1.28575e-07	5.39345e-07	NA	NA	NA	NA	NA	NA	6.56449e-08	2.28813e-08	1.28575e-07	3.24e-07	3.36e-06	1.31e-05	0	5150	0.6613	10.2402	1.17437e-05	5136.92	5.24829	0.970046	2.78678e-07	NA	NA	0	5123.23	-5.70288	0.908345	2.71444e-07	NA	NA	1.12e-12	1.12e-12	1.12e-12
692	Doxorubicin (TOP2A)	HCC1937	1.51139e-07	7.50191e-08	2.52139e-07	5.69014e-07	3.77684e-07	6.47313e-07	NA	NA	NA	1.43888e-07	6.55655e-08	2.20365e-07	1.9e-07	5.89e-07	2.65e-06	0	5860	1.0872	9.9005	0	5871.2	8.53094	1.51872	1.62493e-07	5.92081e-07	NA	0	5863.81	-5.79591	0.588238	1.59444e-07	5.9798e-07	NA	1.12e-12	1.12e-12	1.12e-12
693	Doxorubicin (TOP2A)	HCC202	1.38293e-07	3.92475e-10	2.88494e-07	3.84136e-07	2.20365e-07	5.76919e-07	NA	NA	NA	2.19469e-07	8.5295e-08	3.77684e-07	2.89e-07	4.54e-07	1.3e-06	0	6050	3.0109	9.608	9.67431e-08	6038.1	28.5799	4.86004	2.86108e-07	4.62699e-07	NA	2.05945e-08	6038.34	-5.90166	0.203225	2.80452e-07	4.58325e-07	NA	1.12e-12	1.12e-12	1.12e-12
694	Doxorubicin (TOP2A)	HCC2185	1.79532e-10	1.12e-12	1.55404e-11	1.23064e-10	1.12e-12	5.27142e-12	5.25833e-07	4.32141e-07	6.47313e-07	2.38313e-07	1.68326e-07	2.88494e-07	NA	NA	5.27e-07	0	5510	2.5237	9.14106	8.7947e-05	5490.77	22.8763	3.71209	NA	NA	5.26982e-07	0	5488.35	-6.26156	0.234351	NA	NA	5.22561e-07	1.12e-12	1.12e-12	1.12e-12
695	Doxorubicin (TOP2A)	HCC70	5.5705e-08	1.31495e-09	9.82121e-08	1.3964e-07	7.50191e-08	1.92596e-07	NA	NA	NA	1.74308e-07	1.07499e-07	2.52139e-07	5.41e-08	1.6e-07	1.37e-06	0	6340	1.2718	9.6974	0	6321.64	10.8433	1.87487	6.03163e-08	1.6263e-07	NA	0	6316.85	-5.93158	0.478545	6.17556e-08	1.58731e-07	NA	1.12e-12	1.12e-12	1.12e-12
696	Doxorubicin (TOP2A)	HS578T	1.39246e-07	9.82121e-08	1.92596e-07	NA	NA	NA	NA	NA	NA	9.52477e-08	6.55655e-08	1.28575e-07	1.48e-07	1.03e-06	1.82e-06	0	3640	1.0338	8.95104	0	3583.06	9.90399	1.57449	1.46108e-07	NA	NA	0	3566.66	-6.54558	0.495537	1.353e-07	NA	NA	1.12e-12	2.55388e-08	7.50191e-08
697	Doxorubicin (TOP2A)	MDAMB134VI	2.99534e-07	2.52139e-07	3.77684e-07	6.47313e-07	6.47313e-07	6.47313e-07	NA	NA	NA	2.49296e-07	1.92596e-07	2.88494e-07	3.86e-07	6.37e-07	8.79e-07	0	6890	3.1475	9.16567	8.97471e-06	6859.2	30.3841	4.93859	3.94357e-07	NA	NA	0	6858.57	-6.21863	0.185338	3.78692e-07	NA	NA	1.12e-12	1.12e-12	1.12e-12
698	Doxorubicin (TOP2A)	MDAMB157	4.07404e-08	2.55388e-08	5.73033e-08	7.74463e-08	5.73033e-08	9.82121e-08	2.06806e-07	1.68326e-07	2.88494e-07	1.23736e-07	9.82121e-08	1.47114e-07	3.8e-08	7.88e-08	1.92e-07	0	2520	2.0196	8.32958	1.88307e-06	2503.29	19.9023	2.9579	3.88094e-08	7.92557e-08	1.90537e-07	0	2484.88	-6.88052	0.18921	5.4781e-08	8.67648e-08	1.68767e-07	2.92211e-08	6.55655e-08	2.20365e-07
699	Doxorubicin (TOP2A)	MDAMB175VII	8.96192e-08	3.34344e-08	1.28575e-07	1.77416e-07	1.28575e-07	2.20365e-07	5.86549e-07	4.52391e-07	6.47313e-07	1.95581e-07	1.47114e-07	2.52139e-07	1.02e-07	2.08e-07	5.52e-07	0	4040	1.8857	8.99283	0	4026.69	17.0967	2.72935	1.00382e-07	2.0953e-07	5.51626e-07	0	4018.6	-6.42043	0.289	1.03614e-07	1.98678e-07	5.52301e-07	1.12e-12	1.12e-12	5.73033e-08
700	Doxorubicin (TOP2A)	MDAMB415	1.71868e-07	1.47114e-07	2.20365e-07	2.92669e-07	2.52139e-07	3.3009e-07	NA	NA	NA	2.56875e-07	2.20365e-07	2.88494e-07	2.13e-07	3.55e-07	7.49e-07	0	5630	2.5833	9.19451	0	5621.75	23.0366	3.76085	2.18051e-07	3.56703e-07	NA	0	5620.21	-6.21488	0.237196	2.10072e-07	3.41575e-07	NA	1.12e-12	1.12e-12	1.12e-12
701	Doxorubicin (TOP2A)	MX1	1.48564e-07	5.73033e-08	2.88494e-07	5.46148e-07	3.23851e-07	6.47313e-07	NA	NA	NA	1.01908e-07	3.34344e-08	1.92596e-07	1.46e-07	NA	NA	7330	10200	1.9211	8.33698	0.000202512	10568	4.78732	0.939131	1.442e-07	NA	NA	1.55106e-05	10135.6	-5.69744	0.56863	1.89697e-07	NA	NA	1.12e-12	1.12e-12	1.12e-12
702	Doxorubicin (TOP2A)	SUM1315MO2	2.80211e-08	1.4901e-08	5.00821e-08	1.61752e-07	7.50191e-08	3.77684e-07	NA	NA	NA	3.70524e-08	1.95078e-08	6.55655e-08	2.73e-08	1.31e-07	NA	4780	8100	1.1996	7.58265	1.38453e-05	8411.26	3.97795	0.716493	2.91752e-08	2.39175e-07	NA	1.5001e-05	8331.93	-6.01626	1.13824	2.85473e-08	2.27596e-07	NA	1.12e-12	1.12e-12	1.12e-12
703	Doxorubicin (TOP2A)	SUM149PT	9.86935e-08	8.82685e-11	2.20365e-07	3.19369e-07	1.28575e-07	5.76919e-07	5.45402e-07	3.3009e-07	6.47313e-07	1.99283e-07	5.73033e-08	4.32141e-07	1.92e-07	3.16e-07	4.5e-07	0	2240	3.0451	8.75946	4.87231e-06	2236.52	28.413	4.42224	1.83537e-07	3.18131e-07	4.50966e-07	0	2210.36	-6.28748	0.0143288	4.94195e-07	5.16563e-07	5.3542e-07	9.82121e-08	2.20365e-07	4.32141e-07
704	Doxorubicin (TOP2A)	SUM159PT	8.0181e-08	1.12e-12	4.32141e-07	2.28494e-07	3.47157e-09	6.27955e-07	2.60285e-07	1.8257e-08	5.87478e-07	1.04786e-07	8.38764e-12	4.32141e-07	NA	NA	NA	1110	2000	10	3.1453	0	2829.99	2.49957	0.323683	3.65224e-08	2.613e-06	2.17252e-05	0.000530163	1775.94	-7.19559	0.385869	5.68271e-08	2.0044e-07	4.16136e-07	1.4901e-08	1.92596e-07	4.32141e-07
705	Doxorubicin (TOP2A)	SUM52PE	1.93427e-07	1.47114e-07	2.52139e-07	4.88813e-07	3.77684e-07	6.47313e-07	NA	NA	NA	2.1246e-07	1.68326e-07	2.52139e-07	2.52e-07	4.95e-07	8.29e-07	0	7280	2.2561	9.12313	0	7247.22	20.6439	3.34326	2.49508e-07	4.96112e-07	NA	0	7243.4	-6.28917	0.256609	2.36669e-07	4.86365e-07	NA	1.12e-12	1.12e-12	1.12e-12
706	Doxorubicin (TOP2A)	T47D	8.70184e-08	5.00821e-08	1.47114e-07	4.68669e-07	2.88494e-07	6.47313e-07	NA	NA	NA	9.56608e-08	5.00821e-08	1.47114e-07	1e-07	4.63e-07	1.58e-06	0	8570	0.9108	9.297	0	8581.86	7.82813	1.29368	9.91292e-08	4.63435e-07	NA	5.60749e-07	8536.87	-6.33497	0.61921	9.57919e-08	4.55952e-07	NA	1.12e-12	1.12e-12	1.12e-12
707	Doxorubicin (TOP2A)	ZR751	7.598e-08	5.00821e-08	9.82121e-08	2.19013e-07	1.68326e-07	2.52139e-07	NA	NA	NA	1.44134e-07	1.07499e-07	1.92596e-07	7.76e-08	2.4e-07	1.67e-06	3080	13400	1.1708	9.22734	0	13374.2	9.32154	1.58999	8.0733e-08	2.47061e-07	NA	0	13356.1	-6.06233	0.547326	7.95225e-08	2.35947e-07	NA	1.12e-12	1.12e-12	1.12e-12
708	Doxorubicin (TOP2A)	ZR7530	1.70992e-09	1.12e-12	8.66806e-10	4.38e-08	1.12e-12	4.32141e-07	NA	NA	NA	2.98233e-08	1.12e-12	3.77684e-07	1.47e-10	1.93e-10	NA	9300	9670	10	4.03918	0	9759.92	-1.04704	0.270239	3.97566e-15	4.06828e-09	NA	0.000155546	9492.08	-6.15091	0.038529	NA	4.6309e-07	NA	1.12e-12	1.12e-12	1.12e-12
709	Doxorubicin (TOP2A)	21MT1	1.25789e-07	1.12e-12	5.76919e-07	2.64788e-07	4.23852e-08	6.47313e-07	5.06482e-07	3.83523e-07	6.3967e-07	1.14233e-07	1.12e-12	5.76919e-07	1.99e-07	1.64e-06	NA	826	2990	1.0968	8.668	117.965	2918.15	8.11259	1.31737	2.47293e-07	NA	NA	112.547	2912.73	-6.44377	0.617972	2.30451e-07	NA	NA	5.13813e-10	9.82121e-08	5.76919e-07
710	Doxorubicin (TOP2A)	21NT	4.35536e-08	1.12e-12	3.77684e-07	9.03579e-08	1.12e-12	5.39345e-07	1.9522e-07	1.12e-12	5.89238e-07	1.03608e-07	1.12e-12	5.72222e-07	4.39e-08	1.14e-07	3.73e-07	370	1790	1.4613	8.15777	0.0024324	1814.78	9.78683	1.49593	4.71254e-08	1.30684e-07	4.26137e-07	0	1798.17	-6.8271	0.471608	4.76177e-08	1.17717e-07	4.22162e-07	2.26082e-09	2.29186e-08	2.52139e-07
711	Doxorubicin (TOP2A)	HCC38	2.45546e-09	1.12e-12	1.70495e-08	7.15997e-09	1.12e-12	3.34344e-08	6.88713e-08	8.6942e-09	2.88494e-07	3.16117e-08	8.27231e-10	1.07499e-07	4.77e-09	1.14e-08	4.19e-08	-27	587	1.7906	7.50067	0	580.587	20.6863	2.81821	NA	1.20383e-08	4.14849e-08	0	571.108	-7.49943	0.162511	NA	1.72096e-08	3.5835e-08	4.27047e-09	9.94778e-09	9.82121e-08
712	Doxorubicin (TOP2A)	MDAMB134VI	2.91553e-07	1.28575e-07	4.32141e-07	6.31653e-07	5.06795e-07	6.47313e-07	NA	NA	NA	2.35317e-07	9.82121e-08	3.77684e-07	4.14e-07	6.07e-07	8.09e-07	0	7070	3.8252	9.1516	3.79784e-07	7058.13	35.7696	5.80748	4.18985e-07	NA	NA	1.27588e-06	7057.89	-6.21349	0.158288	4.05837e-07	NA	NA	1.12e-12	1.12e-12	1.12e-12
713	Doxorubicin (TOP2A)	MDAMB175VII	1.45632e-08	1.12e-12	1.20762e-07	3.9583e-08	1.12e-12	2.52139e-07	2.393e-07	2.57229e-08	6.47313e-07	9.29836e-08	1.12e-12	4.32141e-07	8.01e-08	9.32e-08	1.38e-07	3010	7700	10	7.9859	3014.16	4260.05	1518.92	241.781	NA	NA	5.29784e-07	1347.9	6388.42	-6.82419	0.358148	NA	NA	3.43754e-07	1.12e-12	1.12e-12	1.12e-12
714	Doxorubicin (TOP2A)	MDAMB415	9.70814e-08	1.12e-12	3.3009e-07	2.49568e-07	3.82552e-08	5.76919e-07	5.26247e-07	2.60319e-07	6.47313e-07	2.37018e-07	2.79323e-08	6.01557e-07	1.79e-07	2.93e-07	5.77e-07	0	5600	2.2152	8.97	141.153	5502.1	19.4963	3.09569	1.75266e-07	2.87754e-07	NA	138.127	5498.99	-6.44687	0.256427	1.65706e-07	2.64206e-07	NA	1.12e-12	1.12e-12	8.58358e-08
715	Doxorubicin (TOP2A)	SUM149PT	5.89583e-08	1.12e-12	4.94449e-07	1.17108e-07	1.12e-12	5.76919e-07	2.08344e-07	1.83323e-10	6.47313e-07	1.04767e-07	1.12e-12	5.76919e-07	7.04e-08	4.36e-07	2.17e-06	0	2100	0.5284	8.85405	0	1891	26.0897	4.07542	2.31573e-07	3.72804e-07	5.15254e-07	0	1883.6	-6.52935	0.166623	2.20385e-07	3.40098e-07	4.97392e-07	1.30232e-08	NA	NA
716	Doxorubicin (TOP2A)	SUM159PT	7.99481e-08	1.12e-12	5.0904e-07	9.26857e-08	1.12e-12	4.94449e-07	9.45198e-08	1.12e-12	6.47313e-07	8.60929e-08	1.12e-12	5.19142e-07	2.56e-08	3.14e-08	NA	154	1070	10	7.11726	0	2405.47	1.74385	0.189565	2.27106e-07	3.37794e-05	NA	0	2376.2	-11.105	3.42909	4.52348e-07	0.000875512	NA	5.00821e-08	1.47114e-07	2.52139e-07
717	Doxorubicin (TOP2A)	T47DKBLUC	1.14635e-07	5.00821e-08	2.20365e-07	5.208e-07	2.52139e-07	6.47313e-07	NA	NA	NA	8.76335e-08	4.3771e-08	1.68326e-07	9.7e-08	NA	NA	4210	8080	2.6798	7.97012	1.68859e-06	8204.6	7.80853	1.30041	1.65804e-07	NA	NA	1.09062e-05	8181.02	-6.2923	0.63051	1.52811e-07	NA	NA	1.12e-12	1.12e-12	1.12e-12
718	Doxorubicin (TOP2A)	21MT1	4.25204e-07	1.92596e-07	6.47313e-07	NA	NA	NA	NA	NA	NA	9.59487e-08	2.92211e-08	1.92596e-07	2.43e-07	NA	NA	6570	9100	2.9566	8.13282	1.07442e-07	9075.53	8.45031	1.52662	4.8321e-07	NA	NA	3.59008e-06	9072.22	-5.69698	0.601197	4.77999e-07	NA	NA	1.12e-12	1.12e-12	1.12e-12
719	Doxorubicin (TOP2A)	21NT	2.60886e-07	1.28575e-07	4.32141e-07	NA	NA	NA	NA	NA	NA	1.38661e-07	6.55655e-08	2.20365e-07	1.81e-07	NA	NA	5550	8120	2.9606	8.27218	24.1038	8084.5	10.7724	1.87399	3.15667e-07	NA	NA	22.9669	8083.34	-5.88927	0.486625	3.05133e-07	NA	NA	1.12e-12	1.12e-12	1.12e-12
720	Doxorubicin (TOP2A)	AU565	3.87053e-08	1.95078e-08	6.55655e-08	9.49251e-08	5.00821e-08	1.92596e-07	2.68975e-07	1.14988e-07	5.76919e-07	7.13591e-08	3.82552e-08	1.28575e-07	5.27e-08	8.67e-08	1.27e-07	327	5970	2.9029	7.90696	326.713	5660.79	28.8525	4.10726	5.49437e-08	8.64955e-08	1.26914e-07	2.43283e-05	5994.82	-7.12679	0.215851	4.90157e-08	8.14884e-08	1.36878e-07	2.92211e-08	6.55655e-08	1.47114e-07
721	Doxorubicin (TOP2A)	HCC38	6.91727e-09	1.12e-12	2.55388e-08	2.09679e-08	2.5892e-10	5.73033e-08	1.22463e-07	2.29186e-08	3.77684e-07	3.5625e-08	4.27047e-09	1.14988e-07	9.39e-09	2.04e-08	5.89e-08	120	1820	1.6534	7.49447	0.000881487	1823.54	15.5705	2.14989	8.51358e-09	2.02552e-08	6.16654e-08	104.278	1695.32	-7.49512	0.255655	1.16775e-08	2.08175e-08	5.1709e-08	2.62013e-10	4.27047e-09	5.73033e-08
722	Doxorubicin (TOP2A)	MDAMB175VII	1.04654e-07	6.55655e-08	1.47114e-07	3.04846e-07	2.20365e-07	4.39929e-07	5.91146e-07	4.32141e-07	6.47313e-07	1.43975e-07	9.82121e-08	1.92596e-07	1.11e-07	1.32e-07	NA	3800	16600	10	8.08292	0.000101403	16654.7	15.198	2.36203	1.26486e-07	3.17608e-07	NA	9.81391e-06	16611.7	-6.64204	0.305334	1.18374e-07	2.82622e-07	NA	1.12e-12	8.58358e-08	2.20365e-07
723	Doxorubicin (TOP2A)	SUM159PT	1.00145e-07	1.30232e-08	3.3009e-07	3.25454e-07	7.82641e-08	6.47313e-07	4.35939e-07	1.61921e-07	6.47313e-07	1.321e-07	2.07066e-08	4.94449e-07	7.21e-08	2.03e-07	3.13e-07	116	2410	1.7128	8.0318	110.076	2330.85	16.1591	2.32884	8.53462e-08	2.07957e-07	3.24905e-07	0	2433.35	-7.09226	0.33374	8.01417e-08	2.33779e-07	4.36164e-07	5.00821e-08	2.20365e-07	3.77684e-07
724	Doxorubicin (TOP2A)	T47DKBLUC	1.35345e-07	7.50191e-08	2.20365e-07	5.41439e-07	3.3009e-07	6.47313e-07	NA	NA	NA	1.31814e-07	7.50191e-08	1.9329e-07	1.16e-07	NA	NA	7880	12100	10	8.0765	3.22107e-07	12089.1	10.6615	1.83702	1.78525e-07	5.56916e-07	NA	1.30491e-06	12083.1	-5.95938	0.48875	1.71699e-07	5.57384e-07	NA	1.12e-12	1.12e-12	1.12e-12
725	Doxorubicin (TOP2A)	HCC1806	7.47922e-08	5.00821e-08	9.82121e-08	2.72256e-07	1.92596e-07	3.77684e-07	5.74133e-07	4.32141e-07	6.47313e-07	1.0282e-07	7.50191e-08	1.47114e-07	8.38e-08	2.38e-07	5.82e-07	799	5190	1.6257	8.26877	0.000150166	5237.27	11.8002	1.79691	8.55599e-08	2.81481e-07	NA	7.38968e-07	5196.82	-6.81539	0.380383	8.19201e-08	2.53346e-07	NA	1.13821e-08	9.82121e-08	1.92596e-07
726	Doxorubicin (TOP2A)	MCF12A	4.62746e-08	2.54733e-08	7.50191e-08	5.42897e-07	2.88494e-07	6.47313e-07	NA	NA	NA	4.1164e-08	2.1378e-08	7.50191e-08	5.79e-08	6.76e-07	1.88e-06	543	9160	0.7929	8.4405	0	9835.97	5.39127	0.818769	4.66538e-08	NA	NA	3.07278e-06	9030	-6.91354	0.66314	5.30696e-08	NA	NA	1.12e-12	2.92211e-08	6.55655e-08
727	Doxorubicin (TOP2A)	MCF7	1.05263e-07	8.58358e-08	1.28575e-07	2.78198e-07	2.52139e-07	3.3009e-07	5.5795e-07	4.94449e-07	6.47313e-07	1.45888e-07	1.28575e-07	1.68326e-07	1.1e-07	3.03e-07	5.33e-07	0	9430	1.5727	8.66937	2.46335e-06	9393.89	14.753	2.27379	1.09848e-07	3.03515e-07	5.3224e-07	0	9348.13	-6.69528	0.304301	1.06509e-07	2.7236e-07	5.39382e-07	1.12e-12	9.82121e-08	1.92596e-07
728	Doxorubicin (TOP2A)	MDAMB415	1.86109e-07	9.82121e-08	2.88494e-07	4.50179e-07	2.88494e-07	6.47313e-07	NA	NA	NA	2.25759e-07	1.28575e-07	3.3009e-07	1.66e-07	2.05e-07	NA	3100	5480	10	8.33349	1.09006e-05	5452.91	36.6882	5.95249	3.41074e-07	4.96779e-07	NA	0	5578.58	-6.25846	0.00524991	5.41022e-07	5.4786e-07	NA	1.12e-12	1.12e-12	1.12e-12
729	Doxorubicin (TOP2A)	MDAMB453	1.10267e-07	2.27512e-10	1.68326e-07	2.01265e-07	1.28575e-07	2.88494e-07	4.46262e-07	2.88494e-07	6.47313e-07	2.1945e-07	1.28575e-07	3.3009e-07	1.42e-07	2.43e-07	3.84e-07	0	4730	3.0797	8.72184	0	4687.88	29.3666	4.555	1.63444e-07	2.47609e-07	3.87949e-07	1.1467e-05	4683.08	-6.88214	0.0328632	1.1761e-07	1.26534e-07	1.39458e-07	8.58358e-08	1.68326e-07	3.3009e-07
730	Doxorubicin (TOP2A)	MX1	1.25321e-07	6.79186e-11	2.2116e-07	5.0754e-07	2.88494e-07	6.47313e-07	NA	NA	NA	1.36372e-07	2.54733e-08	2.52139e-07	1.67e-07	5.23e-07	2.1e-06	0	5000	1.4238	9.84821	0	5594.47	0.414545	0.260949	3.63828e-08	NA	NA	7.95558e-05	4950.82	-5.82436	0.400749	1.78504e-07	NA	NA	1.12e-12	1.12e-12	1.12e-12
731	Doxorubicin (TOP2A)	SUM149PT	1.06034e-07	1.12e-12	5.39345e-07	1.9801e-07	1.12e-12	6.47313e-07	2.62562e-07	3.53689e-10	5.83958e-07	1.65389e-07	1.12e-12	6.47313e-07	1.24e-07	1.4e-07	NA	825	2730	10	8.10663	0	3693.97	1.77778	0.313486	2.04526e-07	4.50144e-06	NA	0.000240828	2796.44	-6.5379	0.304986	1.9426e-07	3.46606e-07	NA	6.72664e-10	8.58358e-08	NA
732	Everolimus (mTOR)	AU565	7.84596e-08	3.17757e-08	1.39815e-07	2.18479e-05	1.7841e-05	3.05776e-05	3.79272e-05	2.67244e-05	6.99645e-05	7.03435e-06	2.09432e-07	1.3924e-05	NA	NA	NA	0	0	0	0	3.45577	5874.01	2.57174	0.477366	1.9461e-07	1.14185e-05	9.81824e-05	0	5447.51	-6.00388	1.35815	1.77129e-07	1.14617e-05	0.000190651	5.44603e-08	2.33567e-05	4.0031e-05
733	Everolimus (mTOR)	HCC1569	4.8506e-07	9.42449e-09	7.98002e-06	2.80525e-05	2.04134e-05	4.0031e-05	5.08346e-05	3.49865e-05	7.85015e-05	1.43811e-05	2.39629e-07	2.04134e-05	7.16e-06	2.61e-05	4.36e-05	0	4320	1.9068	8.51612	0	5247.5	2.62288	0.560289	2.55644e-07	2.30446e-05	0.000192572	0	4101.85	-4.665	0.154176	9.59175e-06	2.29247e-05	3.32423e-05	3.63572e-08	3.05776e-05	4.58029e-05
734	Everolimus (mTOR)	HCC1954	6.19819e-07	8.26289e-09	6.07364e-06	2.50287e-05	1.3924e-05	4.0031e-05	5.34788e-05	3.05776e-05	7.85015e-05	9.1103e-06	1.21725e-07	1.55927e-05	NA	NA	NA	0	0	0	0	0	10250.5	2.35532	0.448754	2.01275e-07	1.56895e-05	0.000157671	0	10250.5	-6.20082	1.70416	1.4335e-07	1.92045e-05	0.000614438	2.77714e-08	2.33567e-05	4.0031e-05
735	Everolimus (mTOR)	HCC2185	8.40485e-09	2.14867e-09	2.42718e-08	1.47671e-07	8.26289e-09	1.57938e-06	4.3819e-05	1.7841e-05	7.85015e-05	2.48363e-06	1.854e-08	1.3924e-05	1.28e-08	1.69e-07	5.11e-05	0	6260	0.2527	8.21013	2.51661e-05	6258	1.78168	0.374738	1.0548e-08	1.88127e-07	4.64077e-05	595.742	6836.96	-7.20384	2.35258	8.38697e-09	9.54158e-08	0.000127793	1.3583e-10	1.3583e-10	2.42718e-08
736	Everolimus (mTOR)	HCC3153	1.27246e-05	1.05438e-06	1.55927e-05	2.4604e-05	2.04134e-05	3.49865e-05	3.5881e-05	3.05776e-05	5.99633e-05	1.9081e-05	1.55927e-05	2.33567e-05	1.42e-05	2.89e-05	4.26e-05	0	5130	2.3865	8.53048	0	5084.64	15.8778	3.52788	1.32789e-05	2.90111e-05	4.24112e-05	0	5047.78	-4.67892	0.138779	1.41697e-05	2.32664e-05	3.20322e-05	1.19105e-05	3.05776e-05	4.58029e-05
737	Everolimus (mTOR)	HCC70	6.31498e-08	3.21853e-09	2.74179e-07	1.56977e-05	5.30826e-06	2.67244e-05	4.72672e-05	2.67244e-05	7.85015e-05	6.01658e-06	6.21163e-08	1.3924e-05	1.17e-07	5.27e-06	6.21e-05	0	7510	0.3897	7.84629	0	7026.5	3.21198	0.660487	8.66249e-08	5.81237e-06	5.31399e-05	0	7026.5	-5.50813	1.23023	7.10421e-08	5.02635e-06	9.70259e-05	1.854e-08	1.55927e-05	3.49865e-05
738	Everolimus (mTOR)	MCF10A	2.25296e-07	1.22196e-07	4.10699e-07	2.99687e-05	2.67244e-05	3.49865e-05	4.20616e-05	3.49865e-05	5.2407e-05	6.16629e-06	4.10699e-07	9.09782e-06	8.28e-07	6.86e-05	0.000236	0	4690	0.4157	7.54993	0	4733.07	3.04256	0.584312	4.68231e-07	6.99535e-05	0.000245276	0	4619.51	-5.87439	1.2493	3.69879e-07	0.000153256	0.00146586	2.09432e-07	4.0031e-05	5.2407e-05
739	Everolimus (mTOR)	MCF7	4.38221e-07	1.62037e-08	3.54376e-06	1.27917e-05	2.00195e-07	5.99633e-05	4.00765e-05	6.94936e-06	7.85015e-05	2.04874e-06	4.15994e-08	1.55927e-05	3.44e-07	6.59e-06	NA	1950	8810	0.4391	6.87925	501.224	9964.44	2.1573	0.396756	2.86543e-07	7.30835e-06	NA	4.12461e-05	9549	-5.89706	1.62166	2.78831e-07	6.67001e-06	NA	2.17637e-10	1.08174e-08	4.10699e-07
740	Everolimus (mTOR)	MDAMB134VI	9.53368e-08	1.3583e-10	2.75168e-07	3.82188e-06	1.854e-08	2.67244e-05	5.04666e-05	9.23808e-06	7.85015e-05	2.37541e-06	1.41618e-08	1.82912e-05	5.48e-08	1.34e-06	0.000614	1050	4940	0.2908	7.43526	895.632	5652.56	1.59313	0.254112	3.00656e-08	9.9718e-07	0.00141031	560.203	5317.22	-6.76454	2.49346	2.91188e-08	9.19083e-07	0.00223885	9.57617e-10	3.63572e-08	2.67244e-05
741	Everolimus (mTOR)	MDAMB361	3.79034e-08	6.39298e-10	2.39629e-07	1.91113e-06	1.41618e-08	1.30171e-05	4.28747e-05	4.20087e-06	7.85015e-05	1.58795e-06	1.23772e-08	1.19105e-05	NA	NA	NA	0	0	0	0	2.99798e-05	4859	1.67636	0.359035	3.66437e-08	8.26338e-07	NA	367.351	5161.3	-6.84816	2.38868	2.46362e-08	4.83523e-07	NA	1.3583e-10	1.3583e-10	2.42718e-08
742	Everolimus (mTOR)	MDAMB415	4.87774e-08	8.26289e-09	1.59974e-07	9.74932e-06	8.15771e-08	6.99645e-05	NA	NA	NA	4.20981e-08	7.22164e-09	1.22196e-07	3.92e-08	NA	NA	3710	6350	2.4383	4.44994	3224.29	9668.4	2.46636	0.255295	3.18796e-08	NA	NA	2492.55	8853.76	-9.85956	2.48017	3.52916e-08	NA	NA	1.3583e-10	1.3583e-10	1.3583e-10
743	Everolimus (mTOR)	MX1	2.3177e-06	1.61526e-08	1.04096e-05	1.42942e-05	6.07364e-06	2.04134e-05	3.97853e-05	2.33567e-05	6.99645e-05	1.79173e-05	9.09782e-06	2.67244e-05	6.24e-06	1.45e-05	3.13e-05	0	4860	2.0687	8.48413	0	4800.35	14.161	3.12513	6.22031e-06	1.48304e-05	3.13022e-05	0	4754.53	-4.70729	0.151209	9.33024e-06	1.50819e-05	2.47099e-05	7.12972e-08	1.55927e-05	3.49865e-05
744	Everolimus (mTOR)	SUM1315MO2	8.97097e-07	7.31475e-10	9.09782e-06	1.1028e-05	1.59974e-07	1.7841e-05	3.41653e-05	2.33567e-05	5.2407e-05	2.04772e-05	1.19105e-05	3.05776e-05	5.18e-06	1.27e-05	2.97e-05	0	5230	2.7679	8.53454	0	5150.76	18.6585	4.14996	4.15926e-06	1.28103e-05	2.98412e-05	0	5234.32	-4.32464	0.000650426	4.71315e-05	4.72542e-05	4.73817e-05	4.15994e-08	1.19105e-05	3.49865e-05
745	Everolimus (mTOR)	SUM159PT	1.41246e-07	1.854e-08	2.74179e-07	5.26824e-05	3.49865e-05	7.85015e-05	6.33473e-05	4.58029e-05	7.85015e-05	4.40687e-07	2.42718e-08	6.07364e-06	4.38e-07	0.000359	0.00119	-30	2660	0.2562	6.29294	0.000276654	2656	2.39696	0.391877	2.28971e-07	0.000304018	0.00112951	0	5951	-10.8855	2.73292	8.778e-08	0.0646845	5.54798	5.44603e-08	5.99633e-05	6.99645e-05
746	Everolimus (mTOR)	SUM229PE	1.59933e-05	1.3924e-05	1.7841e-05	2.97475e-05	2.33567e-05	4.0031e-05	3.99589e-05	3.05776e-05	5.99633e-05	1.92018e-05	1.7841e-05	2.33567e-05	1.77e-05	3.64e-05	4.7e-05	0	6570	2.6982	8.52786	0	6481.92	18.067	4.01339	1.78765e-05	3.63913e-05	4.6604e-05	0	6841.21	-4.86096	0.0124578	1.35269e-05	1.41893e-05	1.45418e-05	1.7841e-05	4.0031e-05	5.2407e-05
747	Everolimus (mTOR)	T47D	1.0855e-06	3.63572e-08	1.04096e-05	2.97409e-05	2.33567e-05	4.58029e-05	4.94858e-05	3.14594e-05	7.85015e-05	1.38343e-05	7.95136e-06	1.7841e-05	1.2e-06	2.66e-05	0.000116	0	5610	0.5121	8.13971	0	6197.99	2.67383	0.541067	4.89043e-07	3.058e-05	0.000197473	0	5661.94	-5.39249	1.16499	5.39332e-07	3.4429e-05	0.000381101	6.23126e-08	3.05776e-05	4.58029e-05
748	Everolimus (mTOR)	HCC1937	7.30265e-07	2.77714e-08	1.04096e-05	2.31642e-05	1.55927e-05	3.05776e-05	4.71587e-05	3.49865e-05	6.99645e-05	1.71409e-05	1.04096e-05	2.33567e-05	7.93e-07	1.14e-05	8.43e-05	0	3930	0.5122	8.3929	0	4009.84	3.16601	0.68489	5.60078e-07	1.10971e-05	9.10449e-05	0	4108.14	-5.29293	1.33385	3.59339e-07	1.06709e-05	0.000248249	4.75974e-08	2.33567e-05	4.0031e-05
749	Everolimus (mTOR)	HCC38	1.67976e-07	3.63572e-08	2.74179e-07	3.06378e-05	2.33567e-05	4.0031e-05	5.29926e-05	4.0031e-05	7.85015e-05	7.2572e-06	1.59974e-07	1.3924e-05	5.67e-07	3.48e-05	0.000197	0	3670	0.3834	7.80037	0.000289968	3618.01	2.84991	0.571668	3.3533e-07	3.37732e-05	0.00018082	0	3618.01	-5.73627	1.38112	2.47253e-07	4.9867e-05	0.000758969	5.44603e-08	3.05776e-05	4.58029e-05
750	Everolimus (mTOR)	SKBR3	2.9071e-08	6.3116e-09	4.75974e-08	1.70388e-05	3.54376e-06	3.49865e-05	5.98663e-05	3.06879e-05	7.85015e-05	1.43447e-06	1.854e-08	1.04096e-05	1.43e-07	5.55e-06	0.000153	0	6330	0.2688	7.70262	1263.88	7448.24	2.22266	0.303497	4.38986e-08	4.26289e-06	NA	962.646	7108.79	-7.99843	2.0124	3.58072e-08	4.16433e-06	0.0271803	4.38696e-09	8.15771e-08	2.67244e-05
751	Everolimus (mTOR)	SUM52PE	1.75851e-09	9.57617e-10	3.6826e-09	1.0337e-05	1.39815e-07	1.55927e-05	3.03047e-05	2.04134e-05	5.2407e-05	4.10962e-07	5.51624e-09	6.07364e-06	1.86e-08	8.89e-07	3.54e-05	0	5210	0.2443	6.63887	4.50121e-05	4983.5	2.15125	0.378696	3.46102e-09	9.54274e-07	3.27016e-05	0	34570.1	-16.7528	3.74679	2.56923e-09	3.69487e-07	0.000191445	1.43443e-09	7.95136e-06	3.05776e-05
752	Everolimus (mTOR)	BT20	1.08711e-07	4.15994e-08	1.39815e-07	3.72796e-05	2.67244e-05	4.61331e-05	7.85015e-05	7.85015e-05	7.85015e-05	2.54964e-06	7.12972e-08	1.55927e-05	NA	NA	NA	0	0	0	0	525.497	6706.26	1.64447	0.347865	4.72911e-07	4.61109e-05	NA	378.158	6558.4	-5.55722	2.06807	4.12739e-07	5.55463e-05	NA	1.3583e-10	5.51624e-09	4.75974e-08
753	Everolimus (mTOR)	BT483	8.69651e-09	1.42992e-09	2.77714e-08	1.19644e-05	4.75974e-08	2.04134e-05	5.8402e-05	4.0031e-05	7.85015e-05	1.45636e-05	3.13712e-07	2.33567e-05	2.84e-06	1.24e-05	5.54e-05	0	5310	1.4496	8.92953	0.00348039	5211.21	9.85373	2.33387	NA	1.37839e-05	5.51414e-05	0	5182.34	-4.39916	0.309594	NA	1.46674e-05	5.30415e-05	1.3583e-10	1.3583e-10	1.55927e-05
754	Everolimus (mTOR)	HCC1428	4.78858e-06	1.03359e-07	1.3924e-05	2.05079e-05	1.55927e-05	2.67244e-05	4.02348e-05	3.05776e-05	5.2407e-05	2.14214e-05	1.7841e-05	2.67244e-05	8.77e-06	2.04e-05	3.73e-05	0	7540	2.3615	8.56798	0	7391.46	16.1513	3.61507	1.00265e-05	2.10164e-05	3.74718e-05	0	7352.32	-4.63833	0.15473	1.17477e-05	1.90481e-05	3.03501e-05	1.59974e-07	1.7841e-05	3.49865e-05
755	Everolimus (mTOR)	SUM149PT	1.23705e-05	9.09782e-06	1.55927e-05	3.97788e-05	2.67244e-05	6.99645e-05	5.24582e-05	3.49865e-05	7.85015e-05	1.52176e-05	1.19105e-05	2.04134e-05	3.8e-06	6.07e-05	0.000125	-3.5	5540	0.7546	8.2345	0	5294.17	6.3403	1.36052	5.8455e-06	5.16973e-05	9.32381e-05	0	5210	-4.93502	0.529407	5.68745e-06	6.65842e-05	0.000177835	1.04096e-05	4.58029e-05	5.99633e-05
756	Everolimus (mTOR)	UACC812	4.12087e-07	1.3583e-10	2.06766e-06	1.91966e-05	4.24991e-08	7.85015e-05	NA	NA	NA	9.75902e-07	1.3583e-10	9.09782e-06	3.23e-08	5.52e-05	NA	4530	8840	0.2385	5.44598	1711.29	8732.43	0.676335	0.159386	1.91931e-08	4.53496e-05	NA	1294.78	8311.88	-5.28564	4.18993	1.89993e-08	4.76222e-05	NA	1.3583e-10	1.3583e-10	1.3583e-10
757	Everolimus (mTOR)	ZR75B	4.98969e-08	2.77714e-08	8.15771e-08	2.04309e-05	1.3924e-05	2.67244e-05	4.18252e-05	3.05776e-05	6.99645e-05	3.45527e-07	8.15771e-08	2.78837e-06	NA	NA	NA	0	0	0	0	445.411	6210.78	2.86012	0.483198	8.26588e-08	7.36714e-06	9.96321e-05	0	6583.7	-6.54088	1.53134	6.7713e-08	7.21648e-06	0.000158361	3.17757e-08	1.7841e-05	3.49865e-05
758	Everolimus (mTOR)	HCC1395	9.16091e-06	1.3583e-10	4.21954e-05	3.80199e-05	6.94936e-06	7.85015e-05	NA	NA	NA	1.51753e-05	9.80574e-09	5.99633e-05	9.53e-06	4.61e-05	0.000225	0	4130	0.9237	9.59531	0	4095.83	5.44087	1.43496	1.04846e-05	NA	NA	8.37238e-06	4079.07	-4.02145	0.578637	1.07461e-05	NA	NA	1.3583e-10	4.69916e-07	7.85015e-05
759	Everolimus (mTOR)	HCC1419	7.61223e-09	1.3583e-10	1.62037e-08	4.28259e-07	8.23686e-09	4.63934e-06	6.6289e-05	3.12068e-05	7.85015e-05	3.51941e-07	7.22164e-09	3.54376e-06	3.97e-09	2e-07	NA	3000	6670	0.3394	6.23604	1.49626e-05	6569.51	1.22048	0.358549	1.47765e-09	3.03666e-07	NA	1105.55	7613.59	-7.19298	3.36944	2.52333e-09	1.3219e-07	NA	1.3583e-10	1.3583e-10	3.17757e-08
760	Everolimus (mTOR)	ZR751	2.41895e-08	8.26289e-09	5.44603e-08	1.63137e-05	5.53663e-07	6.4455e-05	NA	NA	NA	3.71118e-08	1.23772e-08	9.33393e-08	2.84e-08	3.96e-06	NA	3500	7370	0.5031	4.69383	2761.93	9366.91	2.08903	0.237821	2.13725e-08	7.97364e-06	NA	1917.26	8501.22	-8.737	2.62173	2.19176e-08	8.18354e-06	NA	1.3583e-10	1.3583e-10	1.90211e-10
761	Everolimus (mTOR)	BT474	2.68883e-08	1.43443e-09	7.12972e-08	1.56622e-05	1.39815e-07	4.0031e-05	6.5815e-05	4.0031e-05	7.85015e-05	1.58237e-06	9.45428e-09	1.19105e-05	3.04e-08	5.35e-06	0.000945	0	7880	0.1912	8.49381	364.557	7428.01	1.32338	0.278208	2.46459e-08	5.4286e-06	NA	0.000130467	6955	-5.26435	2.30524	2.63984e-08	5.35862e-06	NA	1.3583e-10	8.16955e-10	1.57938e-06
762	Everolimus (mTOR)	CAMA1	5.64373e-09	2.45847e-09	1.08174e-08	1.0364e-07	2.42718e-08	3.13712e-07	1.72093e-05	8.05387e-07	5.95854e-05	2.23434e-08	8.26289e-09	4.75974e-08	7.05e-09	7.32e-08	1.46e-06	1340	7230	0.6149	4.26451	1173.54	7661.26	4.45794	0.573681	4.76363e-09	9.04662e-08	2.33293e-06	760.463	7414.1	-8.09293	1.13059	4.57879e-09	9.17014e-08	3.35086e-06	3.21853e-09	4.15994e-08	5.30826e-06
763	Everolimus (mTOR)	HCC1395	1.06074e-05	2.77592e-06	1.7841e-05	2.97314e-05	1.7841e-05	5.99633e-05	6.01142e-05	4.0031e-05	7.85015e-05	1.81853e-05	9.09782e-06	3.05776e-05	1.15e-05	3e-05	5.35e-05	0	516	1.7626	8.64049	0	510.521	11.5183	2.60556	1.30175e-05	3.03341e-05	5.33261e-05	0	507.616	-4.60659	0.250366	1.32689e-05	2.69514e-05	4.94134e-05	4.63934e-06	2.04134e-05	4.0031e-05
764	Everolimus (mTOR)	SUM225CWN	2.66117e-08	1.64126e-09	6.23126e-08	1.05801e-05	3.58945e-07	2.67244e-05	4.29538e-05	1.55927e-05	7.85015e-05	2.51112e-06	1.62037e-08	1.04096e-05	2.4e-08	2.34e-06	5.52e-05	0	5520	0.2611	6.7859	0.000908956	4740.03	2.56676	0.483963	2.53595e-08	2.75107e-06	4.33167e-05	0	4740.02	-6.20139	1.56293	2.13567e-08	2.21247e-06	7.94644e-05	1.08174e-08	1.04096e-05	3.05776e-05
765	Everolimus (mTOR)	HCC1143	6.08048e-06	6.23126e-08	1.55927e-05	3.98113e-05	2.67244e-05	6.54078e-05	6.2543e-05	4.0031e-05	7.85015e-05	1.4424e-05	6.94936e-06	2.04134e-05	1.47e-06	4.27e-05	0.00015	0	5810	0.5575	8.29096	0	5053.8	10.002	2.2035	7.55578e-06	3.29104e-05	5.42003e-05	0	4932.25	-4.69479	0.191572	1.16515e-05	2.75883e-05	4.1278e-05	9.33393e-08	3.05776e-05	4.58029e-05
766	Everolimus (mTOR)	MDAMB175VII	3.96436e-06	6.37284e-10	1.55927e-05	2.95223e-05	1.7841e-05	4.58029e-05	7.55061e-05	5.99633e-05	7.85015e-05	1.66676e-05	6.07364e-06	2.67244e-05	7.86e-06	3.16e-05	9.21e-05	0	6500	1.5016	9.13828	0.00025328	6347.41	10.6886	2.61155	9.20386e-06	3.44972e-05	NA	0	6329.93	-4.23995	0.303642	1.03444e-05	3.34326e-05	NA	1.3583e-10	1.3583e-10	1.3583e-10
767	Everolimus (mTOR)	MDAMB231	2.85776e-05	1.3583e-10	7.85015e-05	2.89671e-05	5.19775e-10	7.50867e-05	NA	NA	NA	2.67631e-05	1.3583e-10	7.85015e-05	2.34e-05	NA	NA	1020	3600	10	8.34729	9.70168e-05	3633.89	23.2373	5.50732	4.95574e-05	NA	NA	5.38654e-06	3634.72	-4.32323	0.156513	4.51362e-05	NA	NA	2.67244e-05	6.54078e-05	7.85015e-05
768	Everolimus (mTOR)	BT474	2.60642e-07	1.43443e-09	4.05471e-06	1.20322e-05	2.11234e-08	3.49865e-05	6.97883e-05	4.37438e-05	7.85015e-05	6.98069e-06	1.08174e-08	2.67244e-05	6.42e-08	3.49e-06	0.00146	0	9040	0.2373	10.2302	1500.78	10263.3	1.05096	0.202036	5.30935e-08	2.56812e-06	NA	1234.96	10006.3	-6.53729	3.4159	4.66273e-08	2.38231e-06	NA	1.3583e-10	1.3583e-10	3.21853e-09
769	Everolimus (mTOR)	HCC2185	1.07211e-08	3.26003e-10	2.77714e-08	9.02906e-07	1.23772e-08	9.09782e-06	5.20537e-05	2.04134e-05	7.85015e-05	2.2546e-06	1.854e-08	1.3924e-05	1.07e-08	4.53e-07	7.84e-05	0	7600	0.2901	8.63146	0.000225982	7484	1.84904	0.421385	9.00438e-09	4.49217e-07	8.02175e-05	713.406	8244.79	-6.67283	2.3872	7.74038e-09	2.15705e-07	0.000348639	2.81295e-09	3.63572e-08	4.0031e-05
770	Everolimus (mTOR)	MDAMB134VI	1.19827e-07	1.25367e-09	8.19762e-07	1.55231e-05	2.96911e-07	4.58029e-05	5.8892e-05	2.67244e-05	7.85015e-05	5.1729e-06	1.08174e-08	1.7841e-05	5.37e-08	5.23e-06	0.000262	0	5310	0.272	8.52705	4.44751e-06	5130.02	1.81751	0.411339	5.75299e-08	5.42987e-06	0.000249935	0	5130.01	-5.35627	1.97094	4.70911e-08	4.93956e-06	0.000695789	3.6826e-09	9.09782e-06	4.58029e-05
771	Everolimus (mTOR)	MX1	1.03493e-06	1.3583e-10	1.04096e-05	4.57134e-06	1.3583e-10	1.79696e-05	4.76527e-05	1.7841e-05	7.85015e-05	1.93917e-05	7.03896e-07	5.2407e-05	3.48e-06	8.93e-06	4.34e-05	0	2890	1.6594	8.82257	0	2872.21	10.5468	2.45434	2.97035e-06	9.19169e-06	4.35962e-05	0	2849.81	-4.46655	0.27254	4.6636e-06	1.11384e-05	4.09527e-05	1.3583e-10	1.8304e-07	4.0031e-05
772	Everolimus (mTOR)	600MPE	2.21066e-05	3.54376e-06	5.2407e-05	6.21717e-05	1.92199e-05	7.85015e-05	NA	NA	NA	1.4943e-05	1.05438e-06	4.0031e-05	1.99e-05	0.000114	0.000561	0	4350	0.7954	10.0203	32.5664	4308.23	4.05442	1.16343	2.14312e-05	NA	NA	27.3938	4303.26	-3.72675	0.758251	2.07517e-05	NA	NA	1.3583e-10	1.3583e-10	1.3583e-10
773	Everolimus (mTOR)	HCC1806	1.97767e-05	8.15771e-08	5.99633e-05	6.11832e-05	1.6523e-05	7.85015e-05	NA	NA	NA	1.91473e-05	7.12972e-08	5.99633e-05	2.48e-05	7.25e-05	0.000108	0	4370	1.7397	8.89971	0	4326.44	11.2384	2.64932	2.54668e-05	7.16491e-05	0.000104022	202.274	4096.79	-4.43149	0.2545	2.48953e-05	7.26994e-05	0.00013832	1.55927e-05	NA	NA
774	Everolimus (mTOR)	MCF10F	3.26898e-06	1.854e-08	1.7841e-05	4.01969e-05	7.95136e-06	7.85015e-05	6.09843e-05	2.94945e-05	7.85015e-05	8.03524e-06	4.63978e-08	3.49865e-05	9.94e-07	4.47e-05	0.000376	0	2690	0.3807	8.60266	0	2721.29	2.35682	0.527012	1.2441e-06	4.55084e-05	0.000402795	0	2681.98	-5.16932	1.4855	1.03048e-06	5.82592e-05	0.0013996	2.39629e-07	3.49865e-05	NA
775	Everolimus (mTOR)	SUM185PE	4.4946e-07	1.3583e-10	5.30826e-06	8.58373e-06	1.41618e-08	4.0031e-05	3.91438e-05	4.77313e-06	7.85015e-05	4.82281e-06	4.82111e-09	2.9518e-05	1.57e-06	4.8e-06	6.7e-05	0	5380	0.5529	8.72925	717.394	5567.72	2.52613	0.511323	7.91172e-08	3.05146e-06	0.000144465	678.546	5541.15	-5.68991	1.51537	6.51687e-08	2.5563e-06	0.000398507	1.41618e-08	6.07364e-06	5.2407e-05
776	Everolimus (mTOR)	BT474	5.20496e-09	1.3583e-10	2.43593e-08	1.26146e-06	7.22164e-09	1.04096e-05	4.95743e-05	2.03883e-05	7.85015e-05	1.71594e-07	1.87199e-09	1.05438e-06	2.59e-09	1.95e-07	NA	3620	9350	0.2356	4.22626	0.000530906	7573.5	1.10251	0.328979	1.18071e-09	5.28737e-07	NA	2117.41	9488.96	-9.25172	3.39202	2.14016e-09	1.9067e-07	NA	1.3583e-10	1.3583e-10	1.3583e-10
777	Everolimus (mTOR)	BT549	1.89204e-07	6.3116e-09	2.06766e-06	5.62413e-05	2.32831e-05	7.85015e-05	5.99633e-05	5.99633e-05	5.99633e-05	1.44676e-07	6.3116e-09	1.38035e-06	1.32e-07	NA	NA	331	2660	0.2708	5.81054	401.859	2548.82	2.32462	0.333174	1.10574e-07	NA	NA	0	3653.18	-8.63149	2.79745	8.29651e-08	0.00927577	1.08539	3.63572e-08	7.85015e-05	NA
778	Everolimus (mTOR)	LY2	2.92532e-07	1.3583e-10	1.8071e-06	1.01609e-05	4.15994e-08	6.54078e-05	2.49968e-05	2.95141e-07	6.96227e-05	8.62007e-07	1.3583e-10	6.94936e-06	3.04e-08	1.22e-05	0.0665	661	4270	0.1921	5.59283	9.03443e-05	3360.5	1.62423	0.358675	9.30684e-08	1.19185e-05	NA	208.016	3513.76	-6.47814	2.38602	6.02912e-08	1.20061e-05	NA	1.3583e-10	1.3583e-10	4.82111e-09
779	Everolimus (mTOR)	MDAMB415	2.10444e-09	3.26003e-10	6.3116e-09	1.35504e-07	4.10124e-09	7.14777e-07	5.27077e-05	1.9513e-05	7.85015e-05	1.95123e-08	2.14867e-09	7.15542e-08	1.48e-09	2.68e-08	NA	1860	4510	0.3923	3.209	0.00021514	3916.5	1.19769	0.29056	5.81373e-10	1.42917e-07	NA	1589.76	5172.04	-10.4287	1.83184	1.42586e-09	2.66789e-08	NA	1.3583e-10	1.3583e-10	1.90211e-10
780	Everolimus (mTOR)	HS578T	2.29794e-07	1.3583e-10	1.57938e-06	3.50625e-08	1.3583e-10	7.12972e-08	8.05559e-06	1.3583e-10	5.75075e-05	1.23295e-05	1.3583e-10	6.54078e-05	NA	NA	8.9e-06	0	764	1.1611	8.47585	0	782.583	6.53007	1.43152	NA	NA	7.70489e-06	0	757.979	-4.76433	0.390954	NA	NA	9.63462e-06	1.3583e-10	1.3583e-10	1.20641e-06
781	Everolimus (mTOR)	MCF12A	1.5563e-05	1.3924e-05	1.7841e-05	3.15341e-05	2.67244e-05	3.49865e-05	4.11141e-05	3.49865e-05	4.58029e-05	1.95858e-05	1.7841e-05	2.33567e-05	1.35e-05	3.67e-05	5.1e-05	0	6270	2.0435	8.48764	0	6147.99	14.3694	3.17495	1.44425e-05	3.6342e-05	4.94026e-05	0	6090.03	-4.702	0.148585	1.49019e-05	2.78628e-05	3.74428e-05	1.55927e-05	4.0031e-05	5.2407e-05
782	Everolimus (mTOR)	MDAMB361	7.13671e-09	1.3583e-10	2.42718e-08	6.72403e-08	1.08174e-08	3.13712e-07	4.98365e-05	2.33567e-05	7.85015e-05	1.88079e-06	4.75974e-08	1.04096e-05	4.45e-09	1.28e-07	6.08e-05	0	5480	0.2782	8.74043	0.00508194	4836.01	2.30914	0.553595	2.38786e-09	1.75094e-07	5.03359e-05	0	5738.14	-5.54101	2.22664	5.21825e-09	8.83003e-08	0.000104143	1.3583e-10	3.26003e-10	6.07364e-06
783	Everolimus (mTOR)	HCC70	2.42229e-08	1.62037e-08	4.15994e-08	1.69597e-05	1.55927e-05	2.04134e-05	2.78907e-05	2.33567e-05	3.49865e-05	1.06364e-05	7.03896e-07	1.3924e-05	1.04e-07	4.86e-06	5.76e-05	0	6740	0.3603	7.55354	0	6735.5	2.65283	0.511559	1.02195e-07	4.85959e-06	5.87821e-05	0	6735.51	-6.03285	1.50221	7.73471e-08	4.23884e-06	0.000122482	2.05527e-08	1.7841e-05	3.49865e-05
784	Everolimus (mTOR)	MDAMB453	2.35811e-08	8.26289e-09	5.44603e-08	4.12367e-06	5.44603e-08	2.33567e-05	4.08558e-05	9.06916e-06	7.85015e-05	2.16526e-07	2.42718e-08	2.06766e-06	2.58e-08	7.55e-08	NA	2000	6040	1.9143	4.42451	1162.84	6862.13	3.37638	0.474084	2.43087e-08	7.38514e-07	7.28803e-05	785.249	6474.45	-7.43905	1.26307	2.32402e-08	6.3283e-07	5.28668e-05	2.42718e-08	8.15771e-08	3.49865e-05
785	Everolimus (mTOR)	SUM1315MO2	4.37615e-07	2.42718e-08	9.21512e-07	1.65584e-05	1.55927e-05	1.7841e-05	2.65572e-05	2.33567e-05	3.05776e-05	1.80309e-05	1.55927e-05	2.04134e-05	6.83e-06	1.72e-05	3.33e-05	0	5400	2.2354	8.50649	0	5288.55	15.6264	3.46287	6.82448e-06	1.76862e-05	3.3303e-05	0	5252.08	-4.69248	0.141367	9.65762e-06	1.65683e-05	2.57318e-05	7.12972e-08	1.7841e-05	4.0031e-05
786	Everolimus (mTOR)	184A1	1.45124e-07	2.84922e-10	2.78045e-06	1.33848e-05	9.09782e-06	1.7841e-05	3.17434e-05	2.04134e-05	4.58029e-05	1.00243e-05	6.07364e-06	1.30171e-05	6.84e-07	1.11e-05	2.93e-05	0	4700	1.3516	8.32864	0	4389.8	12.1631	2.63938	4.93145e-07	1.30228e-05	2.83553e-05	0	4336.72	-4.7718	0.192474	NA	1.34737e-05	2.39742e-05	9.57617e-10	1.19105e-05	3.05776e-05
787	Everolimus (mTOR)	HCC1569	2.00837e-08	5.51624e-09	6.23126e-08	1.91899e-05	1.3924e-05	2.33567e-05	5.30053e-05	4.0031e-05	6.99645e-05	1.61954e-05	1.19105e-05	2.04134e-05	NA	NA	NA	0	0	0	0	0.00448865	7869.53	10.2573	2.37989	2.18355e-06	1.87207e-05	5.1975e-05	3.26743e-05	7803.23	-4.48364	0.278071	3.63935e-06	1.92875e-05	4.90457e-05	1.3583e-10	1.08174e-08	2.33567e-05
788	Everolimus (mTOR)	MDAMB231	3.09354e-05	1.7841e-05	5.2407e-05	7.11711e-05	5.2407e-05	7.85015e-05	7.3532e-05	6.10522e-05	7.85015e-05	3.13671e-05	1.7841e-05	5.31626e-05	5.41e-05	6.52e-05	6.9e-05	0	2240	10	8.93432	2.19438e-07	2243.47	105.07	25.0038	5.892e-05	6.58853e-05	6.80055e-05	1.54638e-07	2243.96	-4.25575	0.0450722	5.30838e-05	6.47317e-05	7.03383e-05	3.05776e-05	6.54078e-05	7.85015e-05
789	Everolimus (mTOR)	184B5	3.65183e-06	5.51624e-09	9.13062e-06	3.4304e-05	1.30171e-05	7.85015e-05	6.0078e-05	3.05776e-05	7.85015e-05	6.92292e-06	1.38035e-06	1.55927e-05	2.82e-06	3.08e-05	9.11e-05	0	7250	0.8258	8.60687	0	7877.47	3.12	0.703795	1.25651e-06	3.85906e-05	0.000212182	0	6844.8	-4.70475	0.455208	4.42954e-06	2.79748e-05	7.97579e-05	2.36578e-06	2.67244e-05	7.85015e-05
790	Everolimus (mTOR)	MDAMB157	1.13174e-05	4.24101e-10	3.49865e-05	5.035e-05	1.7841e-05	7.85015e-05	6.96682e-05	4.58029e-05	7.85015e-05	1.97157e-05	1.10423e-07	5.99633e-05	2.37e-05	4.86e-05	7.28e-05	0	2740	2.5261	8.90174	6.89653e-07	2696.95	16.6049	3.91909	2.40291e-05	4.9499e-05	7.23129e-05	0	2693.78	-4.3642	0.200231	2.2773e-05	4.60281e-05	7.48689e-05	1.30171e-05	4.58029e-05	NA
791	Everolimus (mTOR)	T47DKBLUC	7.75765e-06	6.21218e-09	2.7206e-05	4.30248e-05	1.19105e-05	7.85015e-05	6.89889e-05	5.2407e-05	7.85015e-05	1.61562e-05	2.43084e-07	5.2407e-05	9.9e-06	3.88e-05	9.29e-05	0	6130	1.293	8.96013	0	5997.13	9.42173	2.2387	1.26944e-05	4.03086e-05	8.43954e-05	0	5943.91	-4.37976	0.302353	1.49092e-05	3.92523e-05	8.61108e-05	4.15994e-08	2.04134e-05	5.99633e-05
792	FR180304 (ERK)	AU565	2.61634e-05	2.61634e-05	2.61634e-05	NA	NA	NA	NA	NA	NA	4.822e-07	6.77562e-11	4.12253e-06	NA	NA	NA	0	0	0	0	101.883	4911.38	0.359866	0.731079	NA	NA	NA	0.259261	4809.76	0.166079	0.00027386	NA	NA	NA	6.77562e-11	6.77562e-11	6.77562e-11
793	FR180304 (ERK)	BT483	3.11775e-05	6.77562e-11	3.91917e-05	NA	NA	NA	NA	NA	NA	3.5486e-06	6.77562e-11	2.9936e-05	NA	NA	NA	0	0	0	0	45.5595	5760.12	371.046	83.4399	NA	NA	NA	1.32784	5715.83	-4.43174	0.0165779	NA	NA	NA	6.77562e-11	6.77562e-11	6.77562e-11
794	FR180304 (ERK)	CAMA1	1.2388e-07	6.77562e-11	1.23101e-09	NA	NA	NA	NA	NA	NA	3.86668e-10	6.77562e-11	1.24222e-10	NA	NA	NA	0	0	0	0	0	8792.44	-5.18831	25.1279	NA	NA	NA	0	8800.81	0.211767	0.000807098	NA	NA	NA	6.77562e-11	6.77562e-11	6.77562e-11
795	FR180304 (ERK)	HCC1187	3.71587e-05	2.68236e-05	3.91917e-05	NA	NA	NA	NA	NA	NA	1.12503e-05	3.02221e-06	1.99846e-05	4.23e-05	0.000119	0.000209	0	5350	1.5674	9.82285	152.74	5128.46	831.919	186.088	NA	NA	NA	172.64	5148.19	-4.04234	0.386953	NA	NA	NA	6.77562e-11	6.77562e-11	6.77562e-11
796	FR180304 (ERK)	HCC1428	NA	NA	NA	NA	NA	NA	NA	NA	NA	6.34613e-06	6.77562e-11	3.49297e-05	NA	NA	NA	7440	7620	10	5.77478	2.11303e-08	7640.07	0.36464	0.775692	NA	NA	NA	0.000106511	7639.82	-0.547754	1.27268	NA	NA	NA	6.77562e-11	6.77562e-11	6.77562e-11
797	FR180304 (ERK)	HCC1569	NA	NA	NA	NA	NA	NA	NA	NA	NA	1.97494e-06	6.77562e-11	1.99846e-05	13.8	3890000	2260000000	0	5900	0.1199	23.7232	86.6626	5459.5	-0.534702	0.362359	NA	NA	NA	83.8354	5456.09	1.04453	2.61627	NA	NA	NA	6.77562e-11	6.77562e-11	6.77562e-11
798	FR180304 (ERK)	HCC1954	NA	NA	NA	NA	NA	NA	NA	NA	NA	4.47632e-06	6.77562e-11	1.99846e-05	0.000729	0.0216	0.101	0	9490	0.4935	12.7501	208.021	8988.07	417.306	93.6524	NA	NA	NA	315.246	9095.25	-2.42659	1.15405	NA	NA	NA	6.77562e-11	6.77562e-11	6.77562e-11
799	FR180304 (ERK)	HCC2185	6.69973e-08	6.77562e-11	5.04418e-07	NA	NA	NA	NA	NA	NA	3.63975e-08	6.77562e-11	1.1959e-07	NA	NA	NA	5430	5530	10	2.78887	4.42635	5462.43	0.0159249	4.73687	NA	NA	NA	4.42595	5462.43	0.23213	0.0209013	NA	NA	NA	6.77562e-11	6.77562e-11	6.77562e-11
800	FR180304 (ERK)	HCC3153	NA	NA	NA	NA	NA	NA	NA	NA	NA	7.43203e-09	6.77562e-11	1.029e-08	NA	NA	NA	6560	5280	10	9.05251	180.687	5145.68	-17.9804	94.1851	NA	NA	NA	180.685	5145.69	0.208107	0.00139346	NA	NA	NA	6.77562e-11	6.77562e-11	6.77562e-11
801	FR180304 (ERK)	HCC70	3.32987e-05	1.88069e-05	3.91917e-05	NA	NA	NA	NA	NA	NA	2.19543e-06	6.77562e-11	1.7466e-05	NA	NA	NA	6580	7510	10	8.10749	91.1067	7366.31	1266.56	283.328	NA	NA	NA	102.78	7377.78	-3.76115	0.365664	NA	NA	NA	6.77562e-11	6.77562e-11	6.77562e-11
802	FR180304 (ERK)	HS578T	NA	NA	NA	NA	NA	NA	NA	NA	NA	5.29325e-06	6.77562e-11	3.8659e-05	NA	NA	NA	6650	7130	0.8763	7.99107	5.93868e-05	7152.94	0.836258	0.779803	NA	NA	NA	5.2364e-07	7152.72	-1.17859	1.25864	NA	NA	NA	6.77562e-11	6.77562e-11	6.77562e-11
803	FR180304 (ERK)	LY2	1.01882e-06	6.77562e-11	1.55777e-05	1.89686e-06	6.77562e-11	2.85386e-05	NA	NA	NA	4.56356e-07	6.77562e-11	4.38737e-07	NA	NA	NA	2220	2030	1.821	6.85645	301.096	1808.09	-11.4962	67.705	NA	NA	NA	301.093	1808.09	0.196956	0.00152939	NA	NA	NA	6.77562e-11	6.77562e-11	6.77562e-11
804	FR180304 (ERK)	MCF10A	NA	NA	NA	NA	NA	NA	NA	NA	NA	1.24274e-05	6.77562e-11	3.49297e-05	NA	NA	NA	5380	5700	10	3.75076	115.414	5490.57	799.291	178.869	NA	NA	NA	114.163	5489.17	-4.36973	0.0717017	NA	NA	NA	6.77562e-11	6.77562e-11	6.77562e-11
805	FR180304 (ERK)	MCF12A	3.91917e-05	3.91917e-05	3.91917e-05	NA	NA	NA	NA	NA	NA	1.45599e-05	8.90625e-06	2.28662e-05	NA	NA	NA	7110	8960	10	8.24344	0.00153963	8943.06	17.5738	4.25342	NA	NA	NA	2.10655e-07	8946.31	-4.16546	0.230775	NA	NA	NA	6.77562e-11	6.77562e-11	6.77562e-11
806	FR180304 (ERK)	MCF7	NA	NA	NA	NA	NA	NA	NA	NA	NA	6.42918e-06	6.77562e-11	2.9936e-05	NA	NA	NA	8060	9090	1.764	7.85323	0	9705.99	-0.590146	0.268166	NA	NA	NA	1.37079e-05	9169.87	-2.33621	1.10899	NA	NA	NA	6.77562e-11	6.77562e-11	6.77562e-11
807	FR180304 (ERK)	MDAMB134VI	1.08339e-09	6.77562e-11	7.42058e-09	NA	NA	NA	NA	NA	NA	1.00707e-07	6.77562e-11	2.40546e-09	NA	NA	NA	5570	4700	0.4052	13.0201	141.557	4597.05	-12.5764	65.1513	NA	NA	NA	0.766712	4456.27	0.199488	0.000868229	NA	NA	NA	6.77562e-11	6.77562e-11	6.77562e-11
808	FR180304 (ERK)	MDAMB175VII	1.02476e-05	6.77562e-11	2.61634e-05	3.0511e-05	1.65856e-05	3.91917e-05	NA	NA	NA	9.52303e-06	6.77562e-11	2.28662e-05	7.88e-06	NA	NA	4040	5220	10	8.14536	0.000155542	5201.26	10.7059	2.69648	1.54786e-05	NA	NA	8.75913e-07	5201.3	-4.0407	0.352995	1.50772e-05	NA	NA	6.77562e-11	6.77562e-11	6.77562e-11
809	FR180304 (ERK)	MDAMB361	2.29243e-05	3.03883e-06	3.91917e-05	NA	NA	NA	NA	NA	NA	5.15151e-06	6.77562e-11	2.9936e-05	NA	NA	NA	3850	4390	10	7.99781	98.8725	4312.37	3.41755	1.19273	7.39023e-05	NA	NA	98.5662	4312.07	-2.99069	0.804038	7.67348e-05	NA	NA	6.77562e-11	6.77562e-11	6.77562e-11
810	FR180304 (ERK)	MDAMB415	8.93438e-07	6.77562e-11	1.52649e-05	3.53001e-06	6.77562e-11	3.1049e-05	NA	NA	NA	1.66205e-07	6.77562e-11	1.93598e-09	NA	NA	NA	0	0	0	0	300.558	5851.05	-29.5894	155.53	NA	NA	NA	300.556	5851.06	0.194059	0.00150896	NA	NA	NA	6.77562e-11	NA	NA
811	FR180304 (ERK)	MX1	1.52953e-05	6.77562e-11	3.91917e-05	NA	NA	NA	NA	NA	NA	4.28772e-07	6.77562e-11	1.38643e-06	NA	NA	NA	0	0	0	0	5.98273e-05	5646.73	-4.22095	0.0775328	NA	NA	NA	219.61	5833.84	212.757	88.9841	NA	NA	NA	6.77562e-11	6.77562e-11	6.77562e-11
812	FR180304 (ERK)	SUM1315MO2	1.16917e-05	3.96913e-06	1.99846e-05	3.44232e-05	2.28662e-05	3.91917e-05	NA	NA	NA	1.03895e-05	3.46893e-06	1.99846e-05	1.54e-05	3.74e-05	9.16e-05	0	7070	1.5423	9.50857	0	7055.89	9.2804	2.24837	1.48169e-05	NA	NA	0	7047.48	-4.2629	0.38805	1.45621e-05	NA	NA	6.77562e-11	6.77562e-11	6.77562e-11
813	FR180304 (ERK)	SUM149PT	1.49402e-05	7.78386e-06	2.61634e-05	NA	NA	NA	NA	NA	NA	9.83729e-06	4.54146e-06	1.52649e-05	1.71e-05	6.22e-05	NA	614	3640	1.7611	8.90432	68.0121	3556.93	10.7563	2.43013	1.77146e-05	NA	NA	65.9034	3554.81	-4.59333	0.337404	1.65107e-05	NA	NA	6.77562e-11	6.77562e-11	1.76887e-06
814	FR180304 (ERK)	SUM159PT	3.57583e-05	1.97957e-05	3.91917e-05	NA	NA	NA	NA	NA	NA	6.16133e-06	6.77562e-11	1.16599e-05	NA	NA	NA	1750	2720	10	8.0866	46.7005	2650.61	10.1396	2.44159	NA	NA	NA	47.0044	2650.95	-4.26949	0.375552	NA	NA	NA	6.77562e-11	6.77562e-11	6.77562e-11
815	FR180304 (ERK)	SUM229PE	3.10814e-05	1.52649e-05	3.91917e-05	NA	NA	NA	NA	NA	NA	8.94488e-06	6.77562e-11	2.61634e-05	NA	NA	NA	5600	7830	3.6884	8.18965	256.93	7560.91	6.71379	1.73312	NA	NA	NA	255.221	7559.08	-4.02142	0.526063	NA	NA	NA	6.77562e-11	6.77562e-11	6.77562e-11
816	FR180304 (ERK)	SUM52PE	3.22337e-05	1.7466e-05	3.91917e-05	NA	NA	NA	NA	NA	NA	8.24574e-06	6.77562e-11	2.61634e-05	NA	NA	NA	2680	3420	2.2405	8.55047	0.000142682	3421.71	8.06258	2.12999	NA	NA	NA	2.26199e-06	3421.55	-3.87139	0.446207	NA	NA	NA	6.77562e-11	6.77562e-11	6.77562e-11
817	FR180304 (ERK)	T47D	NA	NA	NA	NA	NA	NA	NA	NA	NA	1.91514e-07	6.77562e-11	3.23643e-07	NA	NA	NA	0	0	0	0	95.5192	5270.52	-6.06766	43.3424	NA	NA	NA	0.569221	5175.57	0.187535	0.000261633	NA	NA	NA	6.77562e-11	6.77562e-11	6.77562e-11
818	FR180304 (ERK)	UACC812	2.79875e-05	1.52649e-05	3.91917e-05	NA	NA	NA	NA	NA	NA	7.87882e-06	3.02221e-06	1.52649e-05	2.26e-05	NA	NA	520	765	2.3631	8.41128	8.33175e-06	763.229	8.21467	2.05196	2.93939e-05	NA	NA	4.52975e-06	763.187	-4.12755	0.449316	2.90594e-05	NA	NA	6.77562e-11	6.77562e-11	6.77562e-11
819	FR180304 (ERK)	ZR751	3.91917e-05	3.91917e-05	3.91917e-05	NA	NA	NA	NA	NA	NA	2.17586e-07	6.77562e-11	8.47984e-07	27100	19300000000000	1.13e+20	0	13400	0.0663	38.3501	0	12388.9	-2.03947	0.176306	NA	NA	NA	2.50605e-05	12039.2	-1.33346	1.01583	NA	NA	NA	6.77562e-11	6.77562e-11	6.77562e-11
820	FR180304 (ERK)	BT20	3.11814e-05	1.52649e-05	3.91917e-05	NA	NA	NA	NA	NA	NA	5.40924e-06	6.77562e-11	2.9936e-05	6.17e-05	0.00017	0.000326	0	6080	1.5461	10.1579	82.2147	5937.55	1816.9	406.187	NA	NA	NA	94.4346	5949.44	-3.82337	0.380505	NA	NA	NA	6.77562e-11	6.77562e-11	6.77562e-11
821	FR180304 (ERK)	CAMA1	NA	NA	NA	NA	NA	NA	NA	NA	NA	4.31815e-09	6.77562e-11	1.42134e-10	NA	NA	NA	0	0	0	0	165.613	4947.11	-16.5456	85.8792	NA	NA	NA	0.957865	4782.46	0.20144	0.000889452	NA	NA	NA	6.77562e-11	6.77562e-11	6.77562e-11
822	FR180304 (ERK)	HCC1187	2.15046e-05	4.31252e-06	3.91917e-05	NA	NA	NA	NA	NA	NA	7.31542e-06	6.77562e-11	2.28662e-05	1.19e-05	NA	NA	3180	4640	3.4618	8.18814	176.737	4367.3	265.031	59.4107	3.30826e-05	NA	NA	219.279	4409.78	-4.13327	0.49854	2.59173e-05	NA	NA	6.77562e-11	6.77562e-11	6.77562e-11
823	FR180304 (ERK)	HCC3153	NA	NA	NA	NA	NA	NA	NA	NA	NA	3.27384e-07	6.77562e-11	1.54595e-06	NA	NA	NA	8880	8520	10	2.87335	192.297	8587.3	-15.2799	84.6827	NA	NA	NA	0.956999	8395.96	0.186408	0.000208233	NA	NA	NA	6.77562e-11	6.77562e-11	6.77562e-11
824	FR180304 (ERK)	HCC38	NA	NA	NA	NA	NA	NA	NA	NA	NA	7.92506e-07	6.77562e-11	1.24165e-05	NA	NA	NA	3260	3540	10	7.99961	0	3686.33	-2.10816	0.0963504	NA	NA	NA	1.86578e-06	3507.31	-3.05619	0.560561	NA	NA	NA	6.77562e-11	6.77562e-11	6.77562e-11
825	FR180304 (ERK)	MDAMB134VI	NA	NA	NA	NA	NA	NA	NA	NA	NA	8.12675e-11	6.77562e-11	1.42134e-10	NA	NA	NA	0	0	0	0	0.000176309	4318.96	-3.42875	0.0183131	NA	NA	NA	0	4211.99	-1.56315	0.731626	NA	NA	NA	6.77562e-11	6.77562e-11	6.77562e-11
826	FR180304 (ERK)	MDAMB175VII	3.06677e-05	1.7466e-05	3.91917e-05	NA	NA	NA	NA	NA	NA	1.18547e-05	3.06056e-08	2.28662e-05	NA	NA	NA	5570	6740	10	8.15167	0.000226279	6733.72	10.3713	2.68771	NA	NA	NA	2.93143e-07	6733.63	-3.91682	0.357876	NA	NA	NA	6.77562e-11	6.77562e-11	6.77562e-11
827	FR180304 (ERK)	MDAMB361	2.56464e-05	9.44527e-06	3.45551e-05	NA	NA	NA	NA	NA	NA	9.49944e-06	6.77562e-11	2.9936e-05	NA	NA	NA	2720	3040	10	8.0074	30.3966	2994.92	64.7138	14.9544	NA	NA	NA	38.9049	3003.39	-3.44241	0.498161	NA	NA	NA	6.77562e-11	6.77562e-11	6.77562e-11
828	FR180304 (ERK)	MX1	2.61675e-05	1.28492e-10	3.91917e-05	NA	NA	NA	NA	NA	NA	2.81813e-06	6.77562e-11	2.9936e-05	NA	NA	NA	0	0	0	0	45.753	4317.26	21.0049	5.35648	NA	NA	NA	0.208072	4271.71	1.06832	0.000162214	NA	NA	NA	6.77562e-11	6.77562e-11	6.77562e-11
829	FR180304 (ERK)	SUM159PT	3.91917e-05	3.91917e-05	3.91917e-05	NA	NA	NA	NA	NA	NA	3.65579e-07	6.77562e-11	4.5742e-06	NA	NA	NA	1010	1240	10	4.80839	35.9971	1173.49	0.998714	0.514872	NA	NA	NA	35.392	1173	-2.34862	1.8044	NA	NA	NA	6.77562e-11	6.77562e-11	6.77562e-11
830	FR180304 (ERK)	SUM225CWN	3.29867e-05	1.9229e-05	3.91917e-05	NA	NA	NA	NA	NA	NA	1.20719e-05	2.12911e-10	2.61634e-05	NA	NA	NA	0	0	0	0	67.0585	5267.54	8.39211	2.18631	NA	NA	NA	67.5364	5268.02	-3.92299	0.437295	NA	NA	NA	6.77562e-11	6.77562e-11	6.77562e-11
831	FR180304 (ERK)	UACC812	1.95568e-05	6.77562e-11	3.91917e-05	NA	NA	NA	NA	NA	NA	3.4523e-06	6.77562e-11	2.6352e-05	6.99e-05	0.00047	0.0024	0	7250	0.8005	11.3822	0.000344009	7176.29	4.62571	1.46981	NA	NA	NA	0	7175.46	-3.23969	0.65605	NA	NA	NA	6.77562e-11	6.77562e-11	6.77562e-11
832	FR180304 (ERK)	HCC1937	9.64008e-05	5.24485e-05	0.000117692	NA	NA	NA	NA	NA	NA	5.07288e-05	3.51678e-10	0.000104894	NA	NA	NA	3380	4640	10	8.2421	7.42419e-08	4669.8	14.6652	3.94764	NA	NA	NA	1.06367e-06	4670.36	-3.76663	0.243584	NA	NA	NA	2.03348e-10	2.03348e-10	2.03348e-10
833	FR180304 (ERK)	HCC38	4.92454e-05	2.67436e-05	7.85671e-05	NA	NA	NA	NA	NA	NA	2.46369e-05	1.0416e-05	4.00615e-05	5.82e-05	0.000209	0.000323	0	3750	1.4991	9.24301	3.18766	3708.21	8.78292	2.2896	5.71346e-05	NA	NA	0.0376269	3705.04	-3.99297	0.369105	5.4405e-05	NA	NA	2.03348e-10	2.03348e-10	5.31115e-06
834	FR180304 (ERK)	SUM52PE	3.64472e-05	1.36366e-05	6.86654e-05	0.000117692	0.000117692	0.000117692	NA	NA	NA	2.06115e-05	6.95334e-06	4.00615e-05	3.21e-05	NA	NA	3110	6130	2.7016	8.2536	7.95262e-07	6184.3	6.42107	1.69863	4.24886e-05	NA	NA	2.42164e-06	6169.16	-3.99289	0.487256	4.03144e-05	NA	NA	2.03348e-10	2.03348e-10	2.03348e-10
835	FR180304 (ERK)	SKBR3	9.19367e-05	4.45387e-05	0.000117692	NA	NA	NA	NA	NA	NA	3.10116e-05	5.96736e-10	7.85671e-05	0.000147	0.000475	0.000888	0	6690	1.3634	9.9745	36.2336	6635.7	6.80701	2.03462	NA	NA	NA	35.14	6634.63	-3.45276	0.456844	NA	NA	NA	2.03348e-10	2.03348e-10	2.03348e-10
836	FR180304 (ERK)	BT20	7.74248e-05	3.50127e-05	0.000117692	NA	NA	NA	NA	NA	NA	2.53123e-05	2.03348e-10	6.86654e-05	2.8e-05	NA	NA	4340	5950	10	8.0925	218.12	5637.66	236.861	59.5046	9.98162e-05	NA	NA	248.416	5667.93	-3.61463	0.412346	9.36744e-05	NA	NA	2.03348e-10	2.03348e-10	2.03348e-10
837	FR180304 (ERK)	BT483	2.62294e-05	2.03348e-10	0.000104894	8.62181e-05	2.67436e-05	0.000117692	NA	NA	NA	1.58762e-05	2.03348e-10	7.85671e-05	3.54e-05	0.000164	0.000787	0	5870	1.1309	10.2486	9.73334e-05	5793.85	6.62109	2.01993	4.07372e-05	NA	NA	7.33853e-05	5792.71	-3.37635	0.465291	4.00305e-05	NA	NA	2.03348e-10	2.03348e-10	2.03348e-10
838	FR180304 (ERK)	HCC1428	8.24706e-05	4.00615e-05	0.000117692	NA	NA	NA	NA	NA	NA	3.76717e-05	5.61057e-06	8.22492e-05	2.73e-05	NA	NA	5970	7730	10	8.11845	28.5183	7700	8.63731	2.49413	9.1083e-05	NA	NA	28.8334	7700.29	-3.53992	0.381997	9.0396e-05	NA	NA	2.03348e-10	2.03348e-10	2.03348e-10
839	FR180304 (ERK)	SUM149PT	1.98662e-05	1.36366e-05	2.67436e-05	0.000106841	7.85671e-05	0.000117692	NA	NA	NA	1.86174e-05	1.1918e-05	2.67436e-05	1.99e-05	0.000105	0.000165	0	5030	1.2667	8.65098	0.00290342	4939.91	8.1147	1.91734	2.26404e-05	0.000102503	NA	1.35087e-06	4908.66	-4.46739	0.362568	2.11092e-05	0.000105935	NA	1.85386e-08	3.06001e-05	4.58385e-05
840	FR180304 (ERK)	UACC812	2.83226e-05	2.03348e-10	0.000117692	1.0416e-05	1.0416e-05	1.0416e-05	NA	NA	NA	4.67549e-06	2.03348e-10	6.86654e-05	NA	NA	NA	0	0	0	0	293.209	7151.74	190.785	48.1547	9.81156e-05	NA	NA	0.652918	6859.15	0.164853	0.000408696	1.45629	NA	NA	2.03348e-10	2.03348e-10	2.03348e-10
841	FR180304 (ERK)	ZR75B	6.76808e-05	9.72684e-06	0.000117692	NA	NA	NA	NA	NA	NA	1.91018e-05	2.03348e-10	6.86654e-05	2.73e-05	NA	NA	3790	5620	10	8.09164	183.049	5325.45	1931.36	483.076	9.99298e-05	NA	NA	215.923	5357.91	-3.73903	0.386818	8.47137e-05	NA	NA	2.03348e-10	2.03348e-10	2.03348e-10
842	FR180304 (ERK)	HCC1395	2.05132e-05	6.07702e-06	3.50127e-05	8.33565e-05	4.58385e-05	0.000117692	NA	NA	NA	2.44786e-05	9.1033e-06	4.00615e-05	2.07e-05	8.34e-05	0.000302	0	4120	1.1416	9.55821	1.06274e-08	4076.43	6.47442	1.78139	2.38451e-05	8.35502e-05	NA	0	4070.81	-3.81174	0.487873	2.33227e-05	8.23699e-05	NA	2.03348e-10	2.03348e-10	2.03348e-10
843	FR180304 (ERK)	HCC1419	1.9853e-05	2.03348e-10	6.86654e-05	8.00403e-05	2.67436e-05	0.000117692	NA	NA	NA	1.83512e-05	2.03348e-10	6.86654e-05	1.32e-05	0.000123	0.00122	0	6460	0.8245	10.5512	0	6325.8	5.15518	1.61949	2.60645e-05	NA	NA	0	6322.67	-3.3177	0.572893	2.56862e-05	NA	NA	2.03348e-10	2.03348e-10	2.03348e-10
844	FR180304 (ERK)	ZR751	7.4105e-06	5.25573e-07	1.7853e-05	6.01193e-05	1.92897e-05	0.000117692	NA	NA	NA	8.40159e-06	1.3809e-06	2.09049e-05	5.89e-06	5.16e-05	NA	3390	6780	1.3908	7.86091	181.731	6516.96	4.26914	1.13783	8.93478e-06	7.23076e-05	NA	169.699	6503.93	-4.07791	0.716138	8.57965e-06	6.90664e-05	NA	2.03348e-10	2.03348e-10	2.03348e-10
845	FR180304 (ERK)	BT474	1.9682e-05	2.03348e-10	5.24485e-05	8.28638e-05	3.50127e-05	0.000117692	NA	NA	NA	2.09479e-05	2.03348e-10	5.24485e-05	2.06e-05	2.78e-05	NA	3410	6330	10	8.07386	202.595	6082.91	8.35475	2.194	2.92631e-05	9.38365e-05	NA	203.401	6083.51	-3.97182	0.39836	2.7274e-05	9.24459e-05	NA	2.03348e-10	2.03348e-10	2.03348e-10
846	FR180304 (ERK)	CAMA1	1.93463e-05	2.03348e-10	0.000104894	NA	NA	NA	NA	NA	NA	7.35502e-07	2.03348e-10	3.51928e-09	NA	NA	NA	0	0	0	0	209.391	6313.39	-21.2938	113.217	NA	NA	NA	1.39855	6105.4	0.207379	0.000484476	NA	NA	NA	2.03348e-10	2.03348e-10	2.03348e-10
847	FR180304 (ERK)	HCC1395	6.01686e-05	2.33731e-05	0.000117692	NA	NA	NA	NA	NA	NA	2.90541e-05	1.02519e-05	6.00116e-05	3.69e-05	NA	NA	353	597	2.9698	8.3633	28.8321	553.065	102.597	25.8069	9.67078e-05	NA	NA	33.3763	557.4	-3.89033	0.376282	6.6951e-05	NA	NA	2.03348e-10	2.03348e-10	2.03348e-10
848	FR180304 (ERK)	SUM225CWN	2.80025e-05	2.03348e-10	0.000104894	9.81298e-05	7.95452e-05	0.000116714	NA	NA	NA	6.90116e-06	2.03348e-10	6.00116e-05	2.4e-05	NA	NA	3430	4840	10	8.03832	217.165	4483.31	612.004	153.276	9.9318e-05	NA	NA	6.32892	4272.33	-3.98327	0.0119854	9.78431e-05	NA	NA	2.03348e-10	2.03348e-10	2.03348e-10
849	FR180304 (ERK)	HCC1143	7.09608e-05	1.97815e-05	0.000117692	NA	NA	NA	NA	NA	NA	3.14474e-05	2.03348e-10	8.98966e-05	2.53e-05	NA	NA	3220	5120	10	8.07991	4.24103e-05	5080.49	8.17144	2.23447	8.90433e-05	NA	NA	3.07048e-06	5080.17	-3.78891	0.404201	8.7601e-05	NA	NA	2.03348e-10	2.03348e-10	2.03348e-10
850	FR180304 (ERK)	MDAMB175VII	7.43039e-06	2.03348e-10	1.1918e-05	2.051e-05	1.5603e-05	2.67436e-05	9.5038e-05	6.86654e-05	0.000117692	2.06738e-05	1.5603e-05	2.67436e-05	8.69e-06	2.2e-05	7.15e-05	1920	6080	2.2447	8.33046	1962.51	4018.93	17.8635	3.96815	9.79926e-06	2.17106e-05	5.92795e-05	42.5213	5958.32	-4.2782	0.361517	7.49829e-06	2.39506e-05	8.60912e-05	2.03348e-10	2.03348e-10	6.95334e-06
851	FR180304 (ERK)	MDAMB231	3.70689e-06	2.03348e-10	6.00116e-05	4.51842e-06	2.03348e-10	6.00116e-05	8.29523e-06	2.03348e-10	8.09311e-05	3.16052e-06	2.03348e-10	5.24485e-05	0.000221	0.0377	0.112	0	3740	0.4556	11.2589	712.286	2614.77	-31.7079	182.794	NA	NA	NA	0.311307	1902.81	0.199527	0.000914236	NA	NA	NA	2.03348e-10	2.03348e-10	2.03348e-10
852	FR180304 (ERK)	BT474	2.93781e-05	2.03348e-10	9.80612e-05	6.33076e-05	1.28203e-05	0.000117692	NA	NA	NA	3.26668e-05	2.03348e-10	9.80612e-05	2.12e-05	2.74e-05	NA	5440	8220	10	8.0828	278.41	7812.99	629.061	157.486	9.87407e-05	NA	NA	336.544	7871.01	-3.76031	0.407758	4.01496e-05	NA	NA	2.03348e-10	2.03348e-10	2.03348e-10
853	FR180304 (ERK)	HCC2185	2.41506e-05	2.03348e-10	0.000117692	2.10829e-06	5.31614e-08	5.76059e-06	NA	NA	NA	8.57679e-06	2.03348e-10	8.98966e-05	NA	NA	NA	6790	7230	10	7.78516	215.223	6932.22	-15.9589	92.2901	NA	NA	NA	215.222	6932.22	0.194129	0.0191308	NA	NA	NA	2.03348e-10	2.03348e-10	2.03348e-10
854	FR180304 (ERK)	MDAMB134VI	9.94431e-05	5.55399e-05	0.000117692	NA	NA	NA	NA	NA	NA	3.83673e-05	2.03348e-10	0.000117692	NA	NA	NA	0	0	0	0	159.25	4926.28	134.754	34.1423	NA	NA	NA	0.160661	4767.16	1.04561	0.000783841	NA	NA	NA	2.03348e-10	2.03348e-10	2.03348e-10
855	FR180304 (ERK)	MX1	3.31261e-05	2.03348e-10	0.000117692	6.12414e-05	2.03348e-10	0.000117692	NA	NA	NA	4.35038e-05	2.03348e-10	0.000117692	NA	NA	NA	0	0	0	0	8.69665	3226.89	248.448	62.3634	9.67441e-05	9.90544e-05	NA	8.6494	3226.66	-3.96733	0.0399391	9.11522e-05	9.72758e-05	NA	2.03348e-10	2.03348e-10	2.03348e-10
856	FR180304 (ERK)	600MPE	2.58831e-05	1.55539e-05	4.00615e-05	6.23341e-05	4.00615e-05	8.98966e-05	NA	NA	NA	3.55856e-05	2.33731e-05	5.24485e-05	2.24e-05	2.68e-05	NA	1840	3920	10	8.15928	1845.33	2059.94	56.3943	12.3467	2.27726e-05	2.82089e-05	NA	106.312	3802.24	-4.04986	0.282234	3.29861e-05	6.61489e-05	NA	2.03348e-10	2.03348e-10	2.03348e-10
857	FR180304 (ERK)	HCC1806	8.6748e-05	6.86654e-05	0.000104894	NA	NA	NA	NA	NA	NA	5.06785e-05	4.00615e-05	6.00116e-05	NA	NA	NA	0	0	0	0	118.869	4192.98	3381.06	845.398	9.99505e-05	NA	NA	120.337	4193.35	-3.97085	0.128408	9.39714e-05	NA	NA	2.03348e-10	2.03348e-10	2.03348e-10
858	FR180304 (ERK)	MCF10F	4.05062e-05	3.50127e-05	4.58385e-05	6.69808e-05	6.00116e-05	7.85671e-05	0.00010827	9.80612e-05	0.000117692	4.60466e-05	4.00615e-05	5.24485e-05	8.07e-05	9.26e-05	0.0001	0	2650	10	8.94777	490.333	2179.83	1909.8	463.558	7.56915e-05	7.60587e-05	NA	120.093	2550.08	-4.08981	0.0506563	7.70645e-05	8.88599e-05	0.000100916	2.03348e-10	4.58385e-05	6.00116e-05
859	FR180304 (ERK)	SUM185PE	8.79462e-06	2.03348e-10	7.85671e-05	2.00799e-05	2.03348e-10	0.000104894	6.41217e-05	1.14688e-05	0.000117692	1.79761e-05	2.03348e-10	0.000104894	3.69e-05	3.97e-05	NA	2750	4700	10	8.41015	0	5537.99	0.276935	0.304922	8.10427e-06	0.000655474	NA	8.13714e-05	4795.44	-3.9438	0.189589	4.8975e-05	7.85157e-05	NA	2.03348e-10	2.03348e-10	NA
860	FR180304 (ERK)	BT474	1.28802e-05	2.03348e-10	4.00615e-05	4.9783e-05	1.1918e-05	0.000117692	0.000105836	9.0509e-05	0.000117692	2.7234e-05	1.47218e-08	7.85671e-05	1.59e-05	5.65e-05	0.000196	0	7220	1.4512	9.40097	3.8535e-06	7116.35	8.58537	2.29727	2.12824e-05	5.84021e-05	NA	1.62252e-06	7112.11	-3.87782	0.382444	2.09596e-05	5.5976e-05	NA	2.03348e-10	2.03348e-10	2.03348e-10
861	FR180304 (ERK)	BT549	0.000117692	0.000117692	0.000117692	NA	NA	NA	NA	NA	NA	1.59492e-05	3.54552e-06	3.51389e-05	NA	NA	NA	1410	2290	0.9933	8.52319	3.97777e-05	2261.28	3.8359	1.21061	NA	NA	NA	4.37064e-05	2259.69	-3.382	0.751173	NA	NA	NA	2.03348e-10	2.03348e-10	2.03348e-10
862	FR180304 (ERK)	LY2	1.64134e-05	2.03348e-10	0.000117692	5.29388e-05	2.91032e-09	0.000112253	NA	NA	NA	5.7312e-06	2.03348e-10	6.86654e-05	0.000952	2670	49600000	0	4500	0.0767	17.6967	0.00210122	3145.67	11.3601	3.1577	7.80518e-05	NA	NA	6.06631e-07	3145.46	-3.66293	0.299008	7.68728e-05	NA	NA	2.03348e-10	2.03348e-10	2.03348e-10
863	FR180304 (ERK)	MDAMB415	2.0134e-05	2.03348e-10	0.000117692	NA	NA	NA	NA	NA	NA	2.66248e-06	2.03348e-10	5.62301e-05	NA	NA	NA	0	0	0	0	71.6308	3526.13	-8.08743	39.515	NA	NA	NA	1.08822	3455.59	0.212141	0.000438396	NA	NA	NA	2.03348e-10	2.03348e-10	2.03348e-10
864	FR180304 (ERK)	HS578T	5.51294e-08	2.03348e-10	7.04124e-07	1.03948e-08	2.03348e-10	1.58196e-08	1.46289e-07	2.03348e-10	1.70534e-06	9.55944e-09	2.03348e-10	1.39249e-08	5.96e-05	7.64e-05	NA	1690	731	10	8.9459	172.27	661.248	-10.607	51.2614	NA	NA	NA	172.259	661.259	0.226799	0.0312098	NA	NA	NA	2.03348e-10	2.03348e-10	2.03348e-10
865	FR180304 (ERK)	MCF12A	0.000116563	0.000104894	0.000117692	NA	NA	NA	NA	NA	NA	6.65746e-05	4.58385e-05	8.98966e-05	NA	NA	NA	6110	6210	10	4.78817	47.3381	6310.5	2476.07	619.293	NA	NA	NA	47.4732	6310.49	-3.93953	0.0646725	NA	NA	NA	2.03348e-10	2.03348e-10	2.03348e-10
866	FR180304 (ERK)	MDAMB361	2.4634e-05	1.36366e-05	3.50127e-05	4.38495e-05	2.67436e-05	6.86654e-05	NA	NA	NA	4.09814e-05	2.33731e-05	6.00116e-05	2.15e-05	2.44e-05	NA	3130	4840	10	8.13193	119.689	4746.18	8.95096	2.43257	3.47116e-05	5.67629e-05	NA	119.422	4745.9	-3.79789	0.373141	3.32835e-05	5.4434e-05	NA	2.03348e-10	2.03348e-10	2.03348e-10
867	FR180304 (ERK)	HCC70	6.84544e-05	1.7853e-05	0.000117692	NA	NA	NA	NA	NA	NA	3.22986e-05	2.03348e-10	8.98966e-05	2.89e-05	NA	NA	4280	6700	10	8.18064	8.60884e-08	6670.5	11.8827	3.17336	8.15956e-05	NA	NA	3.24998e-08	6670.33	-3.83152	0.2903	7.97705e-05	NA	NA	2.03348e-10	2.03348e-10	2.03348e-10
868	FR180304 (ERK)	MDAMB453	7.30462e-05	2.03348e-10	0.000117692	NA	NA	NA	NA	NA	NA	6.39503e-06	2.03348e-10	6.00116e-05	0.00044	0.00434	0.016	0	6010	0.7309	11.554	141.563	5725.62	290.091	73.0129	NA	NA	NA	170.634	5754.65	-2.77358	0.67019	NA	NA	NA	2.03348e-10	2.03348e-10	2.03348e-10
869	FR180304 (ERK)	SUM1315MO2	2.63295e-05	3.8949e-06	7.85671e-05	8.84804e-05	4.58385e-05	0.000117692	NA	NA	NA	1.91617e-05	6.91387e-07	6.00116e-05	2.45e-05	NA	NA	3770	6070	1.6205	8.21426	3.94645e-07	6123.25	4.29676	1.25956	3.10745e-05	0.000144395	NA	1.63078e-05	6110.25	-3.65575	0.689155	2.98158e-05	0.000150957	NA	2.03348e-10	2.03348e-10	2.03348e-10
870	FR180304 (ERK)	184A1	5.70113e-05	9.1033e-06	0.000117692	9.8613e-05	6.41866e-05	0.000117692	NA	NA	NA	3.95673e-05	2.03348e-10	0.000104894	2.48e-05	NA	NA	3770	6730	10	8.11627	139.77	6617.19	8.96305	2.36685	6.64835e-05	0.000154546	NA	137.939	6615.28	-3.93118	0.367222	6.36827e-05	0.000171531	NA	2.03348e-10	2.03348e-10	2.33731e-05
871	FR180304 (ERK)	HCC1569	NA	NA	NA	NA	NA	NA	NA	NA	NA	1.75489e-05	2.03348e-10	0.000104894	NA	NA	NA	0	0	0	0	0.000329913	11394.4	-2.75792	-0.0153897	NA	NA	NA	10619.4	0	4.27565e+06	1.63035e+06	NA	NA	NA	2.03348e-10	2.03348e-10	2.03348e-10
872	FR180304 (ERK)	MDAMB231	1.38019e-08	2.03348e-10	7.38479e-08	2.40508e-07	2.03348e-10	2.24737e-06	NA	NA	NA	2.36265e-07	2.03348e-10	2.0009e-08	NA	NA	NA	0	0	0	0	50.9269	3372.42	-6.63947	27.8116	NA	NA	NA	50.926	3372.43	0.234198	0.00100269	NA	NA	NA	2.03348e-10	2.03348e-10	2.03348e-10
873	FR180304 (ERK)	184B5	1.71076e-05	2.36686e-06	6.00116e-05	6.81175e-05	2.33731e-05	0.000117692	NA	NA	NA	1.00717e-05	1.05477e-06	3.15929e-05	1.29e-05	NA	NA	3570	6650	1.6641	7.73684	60.7763	6742.41	3.59177	0.979823	2.18245e-05	0.000159785	NA	43.7398	6724.48	-4.03429	0.830433	1.99753e-05	0.000173313	NA	2.03348e-10	2.03348e-10	5.31115e-06
874	FR180304 (ERK)	MDAMB157	NA	NA	NA	NA	NA	NA	NA	NA	NA	5.99691e-06	2.03348e-10	6.00116e-05	NA	NA	NA	0	0	0	0	0.010692	2670.66	2.1545	1.23421	NA	NA	NA	0.000993879	2670.71	-1.80497	0.798225	NA	NA	NA	2.03348e-10	2.03348e-10	2.03348e-10
875	FR180304 (ERK)	T47DKBLUC	0.000104894	0.000104894	0.000104894	NA	NA	NA	NA	NA	NA	3.50235e-05	2.03348e-10	0.000117692	NA	NA	NA	0	0	0	0	189.945	5788.94	-9.61871	35.5699	NA	NA	NA	0.802891	5599.8	0.185154	0.000268164	NA	NA	NA	2.03348e-10	2.03348e-10	2.03348e-10
876	GW5074 (RAF1)	184A1	2.08327e-06	1.03204e-06	3.46893e-06	7.88088e-06	3.96913e-06	1.7466e-05	2.31584e-05	1.01905e-05	3.91917e-05	3.51468e-06	1.76887e-06	5.94559e-06	2.02e-06	6.17e-06	1.52e-05	694	5390	1.3562	7.78615	675.514	4777.52	9.7768	1.83452	2.20801e-06	6.23893e-06	1.58136e-05	4.86122e-06	5445.54	-5.42306	0.476112	2.1004e-06	6.64661e-06	1.89221e-05	6.88963e-07	3.96913e-06	1.16599e-05
877	GW5074 (RAF1)	184B5	2.60979e-06	1.54595e-06	3.96913e-06	1.13255e-05	5.94559e-06	2.28662e-05	3.09775e-05	1.7301e-05	3.91917e-05	3.13267e-06	2.02393e-06	4.54146e-06	3.01e-06	6.76e-06	NA	2900	9020	2.5747	7.73693	0.0166746	9294.02	5.83464	1.22522	2.90843e-06	1.46667e-05	NA	2876.06	6105.22	-5.51218	0.187782	2.75881e-06	6.78977e-06	NA	6.77562e-11	9.13475e-08	2.31577e-06
878	GW5074 (RAF1)	600MPE	2.9936e-05	2.9936e-05	2.9936e-05	NA	NA	NA	NA	NA	NA	3.7058e-06	6.77562e-11	3.49297e-05	NA	NA	NA	4890	4990	10	1.75349	0	5095.18	-3.73631	-0.0637658	NA	NA	NA	4904.37	0	223954	68548.4	NA	NA	NA	6.77562e-11	6.77562e-11	6.77562e-11
879	GW5074 (RAF1)	AU565	3.5859e-05	2.61634e-05	3.91917e-05	NA	NA	NA	NA	NA	NA	9.79218e-06	6.96683e-06	1.33412e-05	NA	NA	NA	3010	5150	10	8.0836	121.285	5036.65	8.71043	2.07376	3.44369e-05	NA	NA	120.247	5035.56	-4.35926	0.422963	3.45435e-05	NA	NA	6.77562e-11	6.77562e-11	6.77562e-11
880	GW5074 (RAF1)	BT474	NA	NA	NA	NA	NA	NA	NA	NA	NA	1.26257e-05	1.8608e-10	3.91917e-05	NA	NA	NA	0	0	0	0	1.28231e-07	6396.9	10.9483	2.96226	NA	NA	NA	4.49935e-07	6396.77	-3.73098	0.329516	NA	NA	NA	6.77562e-11	6.77562e-11	6.77562e-11
881	GW5074 (RAF1)	BT549	NA	NA	NA	NA	NA	NA	NA	NA	NA	2.03655e-10	6.77562e-11	9.3691e-10	NA	NA	NA	3410	3060	1.8038	7.85184	0	3142.15	-0.152827	5.66274	NA	NA	NA	0	3142.15	0.221764	0.0123655	NA	NA	NA	6.77562e-11	6.77562e-11	6.77562e-11
882	GW5074 (RAF1)	HCC1143	NA	NA	NA	NA	NA	NA	NA	NA	NA	1.18902e-05	3.18932e-10	2.9936e-05	NA	NA	NA	3760	4250	10	8.12048	10.1807	4241.68	9.3452	2.5546	NA	NA	NA	10.231	4241.73	-3.69982	0.383043	NA	NA	NA	6.77562e-11	6.77562e-11	6.77562e-11
883	GW5074 (RAF1)	HCC1395	2.9936e-05	2.9936e-05	2.9936e-05	NA	NA	NA	NA	NA	NA	8.98255e-06	6.77562e-11	3.43609e-05	NA	NA	NA	0	0	0	0	154.532	4460.04	13.5703	3.50141	NA	NA	NA	0.202367	4305.7	1.11074	0.000781085	NA	NA	NA	6.77562e-11	6.77562e-11	6.77562e-11
884	GW5074 (RAF1)	HCC1419	3.01214e-06	6.77562e-11	3.20429e-05	4.0403e-06	6.77562e-11	3.91917e-05	NA	NA	NA	3.68891e-06	6.77562e-11	3.49297e-05	1.55e-08	NA	NA	7390	7640	1.8649	3.50119	1.24181e-05	8407.5	-1.71348	0.0588907	5.61747e-05	0.00188424	NA	3411.8	11777.1	-39.6297	50.3387	7.1646e-05	0.00519938	NA	6.77562e-11	6.77562e-11	6.77562e-11
885	GW5074 (RAF1)	HCC1419	3.28287e-05	1.44178e-05	3.91917e-05	NA	NA	NA	NA	NA	NA	1.16799e-05	6.77562e-11	3.49297e-05	NA	NA	NA	0	0	0	0	1.32585	7832.93	137.188	31.1523	NA	NA	NA	4.18365e-05	7834.39	-4.2644	0.0948489	NA	NA	NA	6.77562e-11	6.77562e-11	6.77562e-11
886	GW5074 (RAF1)	HCC1806	NA	NA	NA	NA	NA	NA	NA	NA	NA	1.23337e-05	6.77562e-11	2.9936e-05	NA	NA	NA	0	0	0	0	34.1635	7873.86	1417.37	317.046	NA	NA	NA	34.1908	7873.69	-4.336	0.0652905	NA	NA	NA	6.77562e-11	6.77562e-11	6.77562e-11
887	GW5074 (RAF1)	HCC1937	NA	NA	NA	NA	NA	NA	NA	NA	NA	4.82715e-06	6.77562e-11	3.91917e-05	NA	NA	NA	0	0	0	0	77.4078	4892.91	-4.06005	22.7459	NA	NA	NA	0.702232	4816.2	0.186921	0.000592459	NA	NA	NA	6.77562e-11	6.77562e-11	6.77562e-11
888	GW5074 (RAF1)	HCC202	7.77938e-10	6.77562e-11	6.27713e-10	6.8467e-11	6.77562e-11	6.77562e-11	3.36207e-05	2.61634e-05	3.91917e-05	7.89999e-06	5.11075e-09	2.61634e-05	NA	NA	9.26e-05	0	4560	0.8997	10.3343	36.1381	4508.18	4.93986	1.37066	NA	NA	NA	33.4274	4505.53	-3.78092	0.66256	NA	NA	NA	6.77562e-11	6.77562e-11	6.77562e-11
889	GW5074 (RAF1)	HCC2185	1.03927e-05	3.64921e-10	2.61634e-05	3.2309e-05	1.37259e-05	3.91917e-05	NA	NA	NA	5.8037e-06	6.77562e-11	1.99846e-05	7.09e-06	NA	NA	4270	5080	10	8.03657	8.68198e-08	5067.43	6.57817	1.8578	1.47406e-05	NA	NA	6.49446e-06	5067.52	-3.62447	0.517243	1.44253e-05	NA	NA	6.77562e-11	6.77562e-11	6.77562e-11
890	GW5074 (RAF1)	HCC3153	3.91917e-05	3.91917e-05	3.91917e-05	NA	NA	NA	NA	NA	NA	9.81627e-06	1.45209e-10	3.91917e-05	NA	NA	NA	6330	6750	10	1.92562	0	7603.46	-1.23821	0.0711942	NA	NA	NA	0.00379924	6466.99	-3.59742	0.37957	NA	NA	NA	6.77562e-11	6.77562e-11	6.77562e-11
891	GW5074 (RAF1)	HCC38	2.07686e-05	9.77766e-11	3.91917e-05	3.66517e-05	3.06851e-05	3.91917e-05	NA	NA	NA	8.30182e-06	6.77562e-11	2.9936e-05	NA	NA	NA	0	0	0	0	0.0391958	1641.33	164.318	37.0869	3.26169e-05	NA	NA	0	1641.3	-4.40877	0.0416525	3.2173e-05	NA	NA	6.77562e-11	6.77562e-11	6.77562e-11
892	GW5074 (RAF1)	HCC70	NA	NA	NA	NA	NA	NA	NA	NA	NA	9.29432e-07	6.77562e-11	2.28662e-05	NA	NA	NA	0	0	0	0	96.3156	6101.81	-7.55288	44.6755	NA	NA	NA	96.3148	6101.81	0.189866	0.00103769	NA	NA	NA	6.77562e-11	6.77562e-11	6.77562e-11
893	GW5074 (RAF1)	MCF10A	3.05409e-05	1.7466e-05	3.91917e-05	NA	NA	NA	NA	NA	NA	1.51843e-05	6.77562e-11	2.9936e-05	3.26e-05	4.1e-05	4.27e-05	0	5830	10	9.0361	577.098	5241.48	1761.41	393.433	NA	NA	NA	414.816	5078.74	-533.29	-27.0178	NA	NA	NA	6.77562e-11	2.9936e-05	3.26546e-05
894	GW5074 (RAF1)	MCF12A	3.313e-05	1.99846e-05	3.91917e-05	NA	NA	NA	NA	NA	NA	1.21505e-05	4.54146e-06	2.28662e-05	NA	NA	NA	4720	7700	10	8.17996	9.97427e-05	7698.44	13.2049	3.10873	NA	NA	NA	8.67461e-07	7697.79	-4.34283	0.292772	NA	NA	NA	6.77562e-11	6.77562e-11	3.18932e-10
895	GW5074 (RAF1)	MCF7	NA	NA	NA	NA	NA	NA	NA	NA	NA	1.08046e-09	6.77562e-11	5.46636e-10	NA	NA	NA	3510	3150	1.906	8.09611	45.9452	3178.94	-4.95865	24.9359	NA	NA	NA	1.23955	3134.24	0.21203	0.000550913	NA	NA	NA	6.77562e-11	6.77562e-11	6.77562e-11
896	GW5074 (RAF1)	MDAMB157	NA	NA	NA	NA	NA	NA	NA	NA	NA	2.13472e-08	6.77562e-11	1.22659e-09	NA	NA	NA	0	0	0	0	105.501	4951	-7.68714	41.4821	NA	NA	NA	105.5	4951	0.198673	0.00167618	NA	NA	NA	6.77562e-11	6.77562e-11	6.77562e-11
897	GW5074 (RAF1)	MDAMB361	4.76495e-08	2.64103e-09	8.93567e-08	NA	NA	NA	NA	NA	NA	5.85181e-07	6.77562e-11	1.21683e-06	NA	NA	NA	5750	5950	10	3.9573	1.73844e-05	6488.99	-1.96742	0.0352234	NA	NA	NA	3370.65	9817.45	-91.1247	76.2151	NA	NA	NA	6.77562e-11	6.77562e-11	6.77562e-11
898	GW5074 (RAF1)	MDAMB453	3.15415e-05	1.40202e-05	3.91917e-05	NA	NA	NA	NA	NA	NA	9.52763e-06	1.08567e-10	2.9936e-05	5.01e-05	0.00012	0.00019	0	4590	1.8865	9.80522	7.5458e-05	4565.05	12.4476	3.12432	NA	NA	NA	0	4564.48	-4.04325	0.302994	NA	NA	NA	6.77562e-11	6.77562e-11	6.77562e-11
899	GW5074 (RAF1)	SKBR3	3.3709e-05	2.28662e-05	3.91917e-05	NA	NA	NA	NA	NA	NA	1.00182e-05	2.64969e-06	1.99846e-05	3.85e-05	0.000125	0.00019	0	7560	1.5541	9.61122	1.05788e-05	7514.59	9.55442	2.34888	NA	NA	NA	1.70392e-05	7512.35	-4.17936	0.388786	NA	NA	NA	6.77562e-11	6.77562e-11	6.77562e-11
900	GW5074 (RAF1)	SUM149PT	NA	NA	NA	NA	NA	NA	NA	NA	NA	4.33534e-08	6.77562e-11	5.15332e-08	NA	NA	NA	4990	4530	10	7.05012	120.89	4538.89	-11.7059	58.1803	NA	NA	NA	120.889	4538.89	0.19487	0.01928	NA	NA	NA	6.77562e-11	6.77562e-11	6.77562e-11
901	GW5074 (RAF1)	SUM159PT	3.84602e-05	3.49297e-05	3.91917e-05	NA	NA	NA	NA	NA	NA	1.86602e-05	1.33412e-05	2.28662e-05	NA	NA	NA	1650	1780	0.7609	3.7268	2.20637	1767.82	231.674	51.9048	NA	NA	NA	2.13036	1767.72	-4.44987	0.0572731	NA	NA	NA	6.77562e-11	6.77562e-11	6.77562e-11
902	GW5074 (RAF1)	ZR751	3.26546e-05	3.26546e-05	3.26546e-05	NA	NA	NA	NA	NA	NA	1.14144e-05	6.77562e-11	3.91917e-05	NA	NA	NA	0	0	0	0	29.7496	8056.86	715.936	160.384	NA	NA	NA	29.8685	8056.87	-4.33665	0.0659381	NA	NA	NA	6.77562e-11	6.77562e-11	6.77562e-11
903	GW5074 (RAF1)	ZR7530	1.05574e-10	6.77562e-11	7.24768e-11	6.77562e-11	6.77562e-11	6.77562e-11	2.70799e-05	2.24527e-06	3.91917e-05	7.93561e-06	6.77562e-11	3.91917e-05	NA	NA	NA	0	0	0	0	12.519	481.518	0.491024	3.7391	NA	NA	NA	12.5187	481.518	1.14055	0.0115854	NA	NA	NA	6.77562e-11	6.77562e-11	6.77562e-11
904	IKK 16 (IKK2)	HS578T	3.02191e-06	2.78045e-06	3.54376e-06	5.50277e-06	4.63934e-06	6.94936e-06	7.19586e-06	6.07364e-06	9.09782e-06	3.42456e-06	3.09719e-06	4.05471e-06	2.98e-06	4.69e-06	5.46e-06	55.3	5570	3.9702	7.22614	27.9483	5563.52	41.2722	7.56554	2.87056e-06	4.06024e-06	4.54015e-06	41.4167	5544.02	-5.49364	0.117038	2.8934e-06	4.69423e-06	5.90433e-06	3.09719e-06	7.95136e-06	1.04096e-05
905	IKK 16 (IKK2)	LY2	3.66496e-06	3.09719e-06	4.05471e-06	5.23653e-06	4.63934e-06	6.07364e-06	6.87673e-06	6.07364e-06	7.95136e-06	4.37425e-06	4.05471e-06	5.30826e-06	5.45e-06	7.52e-06	8.98e-06	45.1	4950	4.594	7.62505	54.1663	4925.22	161.694	29.5059	3.10328e-06	3.33623e-06	3.47068e-06	1.09257	4692.07	-4.88207	0.00155474	1.30815e-05	1.31473e-05	1.31914e-05	4.63934e-06	6.94936e-06	1.04096e-05
906	IKK 16 (IKK2)	SUM1315MO2	1.96141e-06	1.57938e-06	2.36578e-06	3.0249e-06	2.78045e-06	3.54376e-06	4.61637e-06	4.05471e-06	5.30826e-06	3.08261e-06	2.78045e-06	3.54376e-06	1.54e-06	3.18e-06	5.78e-06	0	5190	1.8431	7.29894	0	5216.17	13.9141	2.59279	1.59035e-06	3.17034e-06	5.80818e-06	0	5168.49	-5.52248	0.229257	1.78437e-06	3.02533e-06	5.38962e-06	1.38035e-06	3.09719e-06	6.07364e-06
907	IKK 16 (IKK2)	BT20	3.18024e-06	2.78045e-06	3.54376e-06	3.8711e-06	3.54376e-06	4.63934e-06	5.89599e-06	5.30826e-06	6.94936e-06	4.75321e-06	4.05471e-06	5.30826e-06	4.08e-06	5.51e-06	8.1e-06	20.5	3430	3.9039	7.65326	20.505	3425.06	28.1976	5.50541	4.19445e-06	5.44967e-06	8.03972e-06	1.41132e-05	3443.57	-5.28954	0.11425	3.65461e-06	4.43763e-06	6.27871e-06	3.54376e-06	4.63934e-06	7.95136e-06
908	IKK 16 (IKK2)	HCC38	2.82789e-06	2.36578e-06	3.09719e-06	3.68764e-06	3.09719e-06	4.05471e-06	5.23046e-06	4.63934e-06	6.07364e-06	3.82772e-06	3.54376e-06	4.63934e-06	2.94e-06	4.75e-06	7.05e-06	-5	2260	2.7762	7.48364	0	2272.18	20.7491	3.95973	3.12625e-06	4.72704e-06	7.0162e-06	0	2547.96	-4.97892	9.7136e-05	1.04957e-05	1.04979e-05	1.05e-05	3.09719e-06	4.63934e-06	7.95136e-06
909	IKK 16 (IKK2)	MDAMB134VI	3.66962e-06	3.09719e-06	4.63934e-06	5.28209e-06	4.62472e-06	6.07364e-06	1.05918e-05	7.95136e-06	1.3924e-05	6.99388e-06	6.07364e-06	9.09782e-06	6.17e-06	8.02e-06	1.14e-05	30.7	4070	4.4904	7.87577	30.9084	4057.98	30.6174	6.16413	5.92405e-06	7.85418e-06	1.13014e-05	2.29471e-05	4088.75	-5.07774	0.132911	5.26368e-06	6.87295e-06	1.04222e-05	4.05471e-06	5.30826e-06	9.09782e-06
910	IKK 16 (IKK2)	UACC812	1.88993e-06	1.3583e-10	4.06933e-06	4.54043e-06	2.77592e-06	6.94936e-06	1.242e-05	6.94936e-06	3.05776e-05	6.27994e-06	4.05471e-06	1.04096e-05	7.77e-06	9.08e-06	1.08e-05	55.4	5050	10	7.86597	54.5165	4963.96	73.7217	14.8447	7.93217e-06	9.16035e-06	1.08961e-05	0.00856482	5042.98	-5.37159	0.000175778	4.24729e-06	4.24856e-06	4.25144e-06	3.54376e-06	4.63934e-06	7.95136e-06
911	IKK 16 (IKK2)	HCC1428	3.20846e-06	3.09719e-06	3.54376e-06	4.38559e-06	4.05471e-06	4.63934e-06	6.03192e-06	5.30826e-06	6.94936e-06	4.21425e-06	3.54376e-06	4.63934e-06	3.82e-06	5.77e-06	7.58e-06	58.2	6370	3.8622	7.54781	68.4014	6259.12	59.4626	11.0592	3.28209e-06	3.969e-06	4.5561e-06	62.1634	6265.22	-5.39638	0.0835598	3.29361e-06	4.11721e-06	5.07274e-06	3.54376e-06	5.30826e-06	7.95136e-06
912	IKK 16 (IKK2)	HCC1569	3.03552e-06	2.78045e-06	3.54376e-06	5.04475e-06	4.63934e-06	6.07364e-06	6.76647e-06	6.07364e-06	7.95136e-06	3.76872e-06	3.54376e-06	4.05471e-06	3.28e-06	6.25e-06	8.33e-06	0	4020	2.6694	7.48152	0	3990.68	20.4215	3.89995	3.29688e-06	6.23359e-06	8.26987e-06	2.4627	3972.9	-5.42311	0.122343	3.03795e-06	4.64251e-06	5.9998e-06	3.09719e-06	6.94936e-06	9.09782e-06
913	IKK 16 (IKK2)	MDAMB231	4.48789e-06	4.05471e-06	5.30826e-06	7.26715e-06	6.07364e-06	9.09782e-06	8.76715e-06	6.94936e-06	1.04096e-05	4.76696e-06	4.05471e-06	5.30826e-06	9.38e-06	1.12e-05	1.17e-05	17.2	4270	10	7.81792	21.5002	4326.24	2077.52	404.546	7.30903e-06	7.35202e-06	7.36444e-06	0.250736	4110.74	-5.046	0.000609347	8.99442e-06	9.01875e-06	9.02924e-06	6.94936e-06	1.19105e-05	1.3924e-05
914	IKK 16 (IKK2)	ZR751	3.35815e-06	3.09719e-06	3.54376e-06	4.71638e-06	4.05471e-06	5.30826e-06	6.7002e-06	6.07364e-06	7.95136e-06	4.46965e-06	4.05471e-06	5.30826e-06	5.17e-06	7.44e-06	9.57e-06	94.4	8500	4.4109	7.71163	95.0753	8336.87	33.6109	6.63217	5.29087e-06	7.60804e-06	9.68502e-06	1.58236e-05	8430.67	-5.21572	0.106126	4.46053e-06	6.11105e-06	7.9816e-06	4.05471e-06	6.07364e-06	9.09782e-06
915	IKK 16 (IKK2)	HCC1954	1.60545e-06	1.20641e-06	1.8071e-06	3.88134e-06	3.09719e-06	4.63934e-06	7.16848e-06	4.63934e-06	1.19105e-05	2.38163e-06	2.06766e-06	2.78045e-06	1.78e-06	3.34e-06	4.58e-06	46	5450	2.5538	7.10048	77.8061	5312.13	167.848	30.1625	2.54447e-06	2.74555e-06	2.85476e-06	81.6363	5328.82	-5.60794	0.194861	1.82644e-06	3.39948e-06	5.2504e-06	1.38035e-06	4.05471e-06	6.94936e-06
916	IKK 16 (IKK2)	HCC202	3.66898e-06	3.09719e-06	4.05471e-06	4.31952e-06	4.05471e-06	4.63934e-06	8.21763e-06	7.95136e-06	9.09782e-06	7.14689e-06	6.94936e-06	7.95136e-06	8.49e-06	9.43e-06	1.2e-05	50.1	4920	10	7.9441	36.8638	4900.29	62.716	12.7483	8.06379e-06	9.04037e-06	1.18261e-05	12.1245	4926.8	-4.96129	0.0560851	8.26647e-06	9.02534e-06	1.14808e-05	3.54376e-06	4.63934e-06	9.09782e-06
917	IKK 16 (IKK2)	MDAMB175VII	1.71178e-10	1.3583e-10	2.84922e-10	1.46749e-10	1.3583e-10	1.74378e-10	4.23689e-06	4.05471e-06	4.63934e-06	4.41515e-06	4.05471e-06	4.63934e-06	4.5e-06	NA	7.97e-06	58.8	5800	5.9042	7.77082	59.725	5987.9	31.4561	6.17042	NA	NA	6.71336e-06	58.9649	5988.59	-5.2761	0.102652	NA	NA	5.13125e-06	1.45293e-10	1.3583e-10	5.30826e-06
918	IKK 16 (IKK2)	MDAMB361	3.00204e-06	2.59936e-06	3.54376e-06	3.69954e-06	3.54376e-06	4.05471e-06	5.53838e-06	4.63934e-06	6.07364e-06	4.39729e-06	4.05471e-06	5.30826e-06	3.86e-06	5.35e-06	7.89e-06	12	2900	3.8988	7.63871	11.8848	2888.57	28.574	5.57118	3.87805e-06	5.33302e-06	7.86704e-06	2.16266e-05	2900.04	-5.30297	0.11129	3.41174e-06	4.2932e-06	6.03638e-06	3.09719e-06	4.63934e-06	7.95136e-06
919	IKK 16 (IKK2)	HCC3153	5.13314e-06	3.09719e-06	6.94936e-06	9.53999e-06	6.94936e-06	1.30171e-05	2.19406e-05	1.3924e-05	4.0031e-05	9.77528e-06	6.94936e-06	1.30171e-05	8.72e-06	1.13e-05	1.43e-05	92.7	8320	5.1589	7.98366	0.352992	8344.28	33.2967	6.81474	8.45059e-06	1.11089e-05	1.42843e-05	2.34246e-05	8345.1	-4.96468	0.136643	7.59624e-06	1.03952e-05	1.49067e-05	4.63934e-06	7.95136e-06	1.7841e-05
920	IKK 16 (IKK2)	HCC38	3.43719e-06	3.09719e-06	4.05471e-06	5.16861e-06	4.63934e-06	6.07364e-06	6.80433e-06	5.30826e-06	7.95136e-06	4.16687e-06	3.54376e-06	4.63934e-06	4.31e-06	6.87e-06	8.55e-06	-8.84	3200	3.569	7.56229	0	3190.7	27.294	5.26228	4.38399e-06	6.77892e-06	8.39637e-06	0	3188.08	-5.39407	0.0900165	3.49455e-06	4.65821e-06	5.63294e-06	4.05471e-06	6.94936e-06	9.09782e-06
921	IKK 16 (IKK2)	SUM225CWN	2.96963e-06	2.78045e-06	3.09719e-06	3.9918e-06	3.54376e-06	4.63934e-06	5.75548e-06	4.63934e-06	6.94936e-06	4.11342e-06	3.54376e-06	4.63934e-06	3.09e-06	5.02e-06	7.38e-06	29	5300	3.0253	7.53012	40.5569	5246.7	22.9845	4.41452	3.24315e-06	4.99826e-06	7.31508e-06	34.7165	5241.06	-5.53346	0.0257796	2.74116e-06	2.91447e-06	3.11894e-06	3.09719e-06	4.63934e-06	7.95136e-06
922	IKK 16 (IKK2)	UACC812	3.52761e-06	3.07145e-06	4.05471e-06	4.64989e-06	4.05471e-06	6.07364e-06	6.85464e-06	5.30826e-06	9.09782e-06	5.06455e-06	4.05471e-06	6.07364e-06	8.16e-06	9.54e-06	1.1e-05	92.4	6900	10	7.85855	94.6257	6762.56	7342.55	1505.52	1.32371e-05	1.32569e-05	1.32743e-05	0	7192	-4.95573	0.0224879	1.0334e-05	1.08909e-05	1.15988e-05	4.05471e-06	5.30826e-06	7.95136e-06
923	IKK 16 (IKK2)	CAMA1	2.6769e-06	2.36578e-06	3.09719e-06	4.13143e-06	3.54376e-06	4.63934e-06	5.8274e-06	5.30826e-06	6.94936e-06	3.52914e-06	3.09719e-06	4.05471e-06	2.71e-06	5.12e-06	7.31e-06	21.9	5890	2.579	7.43945	8.91555e-06	5825.89	50.7223	9.3125	2.71676e-06	3.48339e-06	4.0118e-06	0	6801.44	-4.91031	0.00778117	1.219e-05	1.24327e-05	1.2641e-05	2.36578e-06	5.30826e-06	9.09782e-06
924	IKK 16 (IKK2)	HCC1187	3.31406e-06	3.09719e-06	3.54376e-06	4.77109e-06	4.05471e-06	5.30826e-06	6.23918e-06	5.30826e-06	6.94936e-06	4.05465e-06	3.54376e-06	4.63934e-06	5.36e-06	7.45e-06	8.85e-06	25.9	5060	5.296	7.65374	27.3214	4979.58	42.3395	8.29564	5.51047e-06	7.66926e-06	8.99595e-06	0	4992.55	-5.07072	8.97191e-05	8.49437e-06	8.49791e-06	8.5002e-06	4.05471e-06	6.94936e-06	9.09782e-06
925	IKK 16 (IKK2)	MDAMB134VI	3.42358e-06	3.09719e-06	4.05471e-06	4.47981e-06	4.05471e-06	5.30826e-06	6.16481e-06	5.30826e-06	6.94936e-06	4.47571e-06	4.05471e-06	5.30826e-06	4.9e-06	6.66e-06	8.5e-06	29.9	4220	4.5582	7.64385	29.7713	4193.32	33.354	6.50763	4.9337e-06	6.64417e-06	8.48185e-06	4.21724e-05	4222.28	-5.29335	0.0961614	4.04801e-06	5.11499e-06	6.5127e-06	4.05471e-06	6.07364e-06	7.95136e-06
926	IKK 16 (IKK2)	SUM159PT	1.19572e-06	9.21512e-07	1.57938e-06	5.54489e-06	3.54376e-06	9.29459e-06	8.63185e-06	4.87346e-06	1.7841e-05	1.28765e-06	9.21512e-07	1.8071e-06	2.21e-06	2.77e-06	2.86e-06	-30.3	1070	10	6.94518	0	1062.39	390.774	70.0014	2.55471e-06	2.69404e-06	2.71626e-06	0	934.143	-5.11955	0.00155672	7.57064e-06	7.65395e-06	7.67458e-06	1.38035e-06	5.30826e-06	7.95136e-06
927	IKK 16 (IKK2)	184A1	9.14395e-07	6.15194e-07	1.21076e-06	2.73609e-06	2.36578e-06	3.09719e-06	5.11204e-06	4.05471e-06	6.97441e-06	2.00108e-06	1.57938e-06	2.36578e-06	9e-07	2.59e-06	5.03e-06	0	5410	1.3018	6.99978	0	5491.89	9.97895	1.78692	9.13806e-07	2.57847e-06	5.10237e-06	0	5450.19	-5.84693	0.392427	8.24316e-07	2.2704e-06	5.37594e-06	7.03896e-07	2.59936e-06	6.07364e-06
928	IKK 16 (IKK2)	184B5	1.34588e-06	1.05438e-06	1.8071e-06	3.22292e-06	2.59352e-06	4.05471e-06	6.86837e-06	4.63934e-06	1.04096e-05	2.42509e-06	1.8071e-06	3.09719e-06	1.49e-06	3.06e-06	5.05e-06	80	9010	1.8849	7.14281	55.5599	9052.69	13.9686	2.55255	1.46004e-06	3.07882e-06	5.18736e-06	0.000154067	9010.5	-5.62586	0.269813	1.47099e-06	2.9467e-06	5.46525e-06	1.20641e-06	3.09719e-06	6.07364e-06
929	IKK 16 (IKK2)	600MPE	3.03374e-06	2.84922e-10	3.54376e-06	3.88205e-06	3.54376e-06	4.63934e-06	5.44509e-06	4.63934e-06	6.07364e-06	4.39928e-06	4.05471e-06	5.30826e-06	7.75e-06	9.01e-06	1.05e-05	45.3	5070	10	7.83657	45.956	4995.06	1695.28	347.332	1.30087e-05	1.30848e-05	1.31692e-05	0	5117.47	-4.99557	0.0286795	9.13104e-06	9.7407e-06	1.06268e-05	3.54376e-06	5.30826e-06	7.95136e-06
930	IKK 16 (IKK2)	AU565	2.58917e-06	2.36578e-06	3.09719e-06	6.06637e-06	5.30826e-06	6.94936e-06	8.5579e-06	6.94936e-06	1.04096e-05	3.14223e-06	2.78045e-06	3.54376e-06	2.61e-06	7.3e-06	1.01e-05	0	3780	1.7582	7.35319	0	3790.22	13.2765	2.4916	2.55094e-06	7.32544e-06	1.0183e-05	0	3739.82	-5.4922	0.227341	2.57913e-06	6.6346e-06	1.01462e-05	2.36578e-06	7.95136e-06	1.04096e-05
931	IKK 16 (IKK2)	BT20	3.08165e-06	2.78045e-06	3.54376e-06	4.7855e-06	4.05471e-06	5.30826e-06	6.88413e-06	6.07364e-06	7.95136e-06	4.09119e-06	3.54376e-06	4.63934e-06	3.48e-06	6.12e-06	8.51e-06	56.2	5450	2.8335	7.54665	0.00305438	5425.92	20.6353	3.9867	3.53609e-06	6.26827e-06	8.72095e-06	2.31103e-05	5416.42	-5.35431	0.147775	3.2197e-06	5.0211e-06	7.03024e-06	3.09719e-06	6.07364e-06	9.09782e-06
932	IKK 16 (IKK2)	BT474	3.53342e-06	3.09719e-06	4.05471e-06	4.55025e-06	4.05471e-06	5.30826e-06	6.38939e-06	5.30826e-06	6.94936e-06	4.72452e-06	4.05471e-06	5.30826e-06	5.41e-06	7.1e-06	9.11e-06	69.6	6350	4.6372	7.69138	69.0773	6324.23	32.7508	6.42334	5.30595e-06	6.96672e-06	8.99495e-06	2.83935e-05	6392.25	-5.25487	0.104343	4.38988e-06	5.51722e-06	7.2031e-06	4.05471e-06	6.07364e-06	9.09782e-06
933	IKK 16 (IKK2)	BT549	3.36785e-06	3.09719e-06	4.05471e-06	7.11919e-06	6.07364e-06	7.98002e-06	9.09472e-06	6.94936e-06	1.19105e-05	3.67941e-06	3.09719e-06	4.05471e-06	3.98e-06	8.77e-06	1.06e-05	-11	2920	2.4671	7.45751	0	2934.37	18.4372	3.50503	3.93077e-06	8.7709e-06	1.06301e-05	8.50827e-06	2915.97	-5.44265	0.130695	3.38998e-06	6.37746e-06	8.03044e-06	4.05471e-06	1.04096e-05	1.19105e-05
934	IKK 16 (IKK2)	HCC1143	3.64864e-06	3.09719e-06	4.05471e-06	5.6881e-06	4.63934e-06	6.94936e-06	7.29967e-06	6.07364e-06	9.09782e-06	4.19362e-06	3.54376e-06	4.63934e-06	5.01e-06	7.65e-06	9.04e-06	22.1	4560	4.0461	7.57714	30.0669	4536.75	80.3694	14.8389	3.42929e-06	4.02988e-06	4.30223e-06	3.69775	4408.56	-5.56524	0.00296196	2.71058e-06	2.7401e-06	2.7562e-06	4.63934e-06	7.95136e-06	1.04096e-05
935	IKK 16 (IKK2)	HCC1187	3.81937e-06	1.3583e-10	1.04096e-05	1.68781e-05	4.63934e-06	5.2407e-05	3.2911e-05	9.09782e-06	7.85015e-05	7.00023e-06	7.2987e-07	2.04134e-05	5.84e-06	9.01e-06	1.11e-05	29.4	4420	4.0916	7.74883	0.583927	4370.17	31.2755	6.21109	6.43257e-06	9.24796e-06	1.12273e-05	1.65565e-06	4348.84	-4.95622	0.0306451	1.04603e-05	1.14964e-05	1.22911e-05	4.05471e-06	7.95136e-06	1.19105e-05
936	IKK 16 (IKK2)	HCC1395	1.75144e-06	1.38035e-06	2.06766e-06	3.16593e-06	2.78045e-06	3.54376e-06	4.92096e-06	4.05471e-06	6.07364e-06	2.70727e-06	2.36578e-06	3.09719e-06	1.39e-06	3.32e-06	5.83e-06	0	5190	1.6357	7.20053	18.7598	5190.98	12.6006	2.31674	1.39942e-06	3.31609e-06	5.85311e-06	0	5167.48	-5.61484	0.287085	1.4345e-06	3.10668e-06	5.9737e-06	1.20641e-06	3.54376e-06	6.94936e-06
937	IKK 16 (IKK2)	HCC1419	1.43504e-06	1.45293e-10	3.09719e-06	2.7808e-06	4.86788e-10	3.54376e-06	6.58891e-06	5.30826e-06	7.95136e-06	5.81511e-06	4.63934e-06	6.94936e-06	3.25e-06	4.28e-06	8.45e-06	84.7	8090	4.6143	7.75928	7.0266e-05	8084.68	33.1694	6.58786	3.54852e-06	4.32443e-06	8.56283e-06	7.04333e-06	8085.07	-5.18487	0.110829	3.27954e-06	3.81292e-06	6.9052e-06	2.78045e-06	3.09719e-06	6.94936e-06
938	IKK 16 (IKK2)	HCC1419	1.07684e-06	1.3583e-10	5.30826e-06	2.19006e-06	1.3583e-10	6.94936e-06	1.85612e-05	6.94936e-06	4.58029e-05	1.24941e-05	4.63934e-06	2.8073e-05	7.69e-06	9.1e-06	1.28e-05	62.6	6410	10	7.99507	0.819301	6382.01	91.3881	18.7359	9.19635e-06	9.89586e-06	1.2866e-05	7.51434e-05	6384.74	-4.90745	0.053368	8.62156e-06	9.29793e-06	1.26492e-05	1.05438e-06	1.57938e-06	1.3924e-05
939	IKK 16 (IKK2)	HCC1419	3.25103e-06	2.36578e-06	4.05471e-06	4.46597e-06	3.54376e-06	5.30826e-06	9.33344e-06	7.95136e-06	1.19105e-05	6.64917e-06	5.30826e-06	7.95136e-06	4.37e-06	6.12e-06	1.03e-05	90.2	7960	3.4101	7.82188	9.36109e-06	7984.65	23.8735	4.77764	4.35611e-06	6.08052e-06	1.0283e-05	6.38912e-06	7982.75	-5.13346	0.161455	3.98051e-06	5.32765e-06	9.22617e-06	3.09719e-06	4.63934e-06	9.09782e-06
940	IKK 16 (IKK2)	HCC1428	3.15686e-06	2.78045e-06	3.54376e-06	4.40689e-06	4.05471e-06	4.63934e-06	6.58059e-06	6.07364e-06	7.95136e-06	4.61419e-06	4.05471e-06	5.30826e-06	4.11e-06	6.11e-06	8.6e-06	63.2	6100	3.7221	7.65594	58.8991	6019.2	27.6198	5.40318	4.08138e-06	6.16153e-06	8.64006e-06	58.0905	6018.6	-5.28792	0.116467	3.55284e-06	4.85104e-06	6.69936e-06	3.54376e-06	5.30826e-06	7.95136e-06
941	IKK 16 (IKK2)	HCC1806	8.19473e-07	7.03896e-07	9.21512e-07	1.83278e-06	1.57938e-06	2.06766e-06	2.69618e-06	2.36578e-06	3.09719e-06	9.9119e-07	9.21512e-07	1.20641e-06	1.03e-06	2.05e-06	2.58e-06	81.9	8200	2.816	6.69163	83.2356	8035.56	24.0099	4.15231	1.04889e-06	2.06479e-06	2.58021e-06	77.3724	8029.35	-5.94543	0.163516	9.0647e-07	1.80753e-06	2.51556e-06	9.21512e-07	1.8071e-06	2.36578e-06
942	IKK 16 (IKK2)	HCC1937	2.38153e-06	2.06766e-06	2.59936e-06	4.04089e-06	3.54376e-06	4.63934e-06	5.85112e-06	5.30826e-06	6.94936e-06	3.07329e-06	2.78045e-06	3.54376e-06	2.56e-06	2.97e-06	3.21e-06	52	5140	10	7.0516	196.024	5008.56	7067.22	1268.09	2.66901e-06	2.67334e-06	2.67574e-06	179.706	4980.7	-5.5662	0.0496302	2.577e-06	3.00744e-06	3.38421e-06	2.06766e-06	5.30826e-06	7.95136e-06
943	IKK 16 (IKK2)	HCC1954	1.94541e-06	2.84922e-10	2.36578e-06	3.5033e-06	3.09719e-06	4.05471e-06	5.18454e-06	4.63934e-06	6.07364e-06	3.04825e-06	2.59936e-06	3.54376e-06	1.71e-06	3.94e-06	6.15e-06	51.8	5950	2.2168	7.31998	70.3531	5763.99	18.8345	3.51461	1.93466e-06	3.86131e-06	5.82542e-06	0	5803.56	-5.48089	0.173071	2.10117e-06	3.59786e-06	5.42859e-06	1.38035e-06	4.05471e-06	7.95136e-06
944	IKK 16 (IKK2)	HCC1954	1.12175e-06	9.21512e-07	1.38035e-06	3.28928e-06	2.36578e-06	4.63934e-06	6.69767e-06	4.63934e-06	1.05222e-05	1.61538e-06	1.20641e-06	2.06766e-06	1.37e-06	2.84e-06	4e-06	71.2	6740	2.1498	6.93139	70.8446	6728.54	16.7149	2.97127	1.3297e-06	2.85491e-06	4.05905e-06	0	6785.95	-5.77801	0.261519	1.21876e-06	2.87325e-06	4.87391e-06	1.05438e-06	3.09719e-06	5.30826e-06
945	IKK 16 (IKK2)	HCC202	3.54043e-09	1.3583e-10	5.58736e-10	1.36029e-10	1.3583e-10	1.3583e-10	5.60319e-06	5.30826e-06	6.07364e-06	6.25123e-06	5.30826e-06	6.94936e-06	5.39e-06	NA	1.07e-05	77.6	4990	10	7.90906	81.9369	4944.77	89.4522	18.1568	NA	NA	1.11989e-05	0.0281605	4380.54	-5.49971	7.39005e-05	NA	NA	3.16399e-06	1.3583e-10	1.3583e-10	6.94936e-06
946	IKK 16 (IKK2)	HCC202	3.00306e-06	3.26003e-10	3.54376e-06	3.38381e-06	3.09719e-06	4.05471e-06	5.43588e-06	4.63934e-06	6.07364e-06	5.21688e-06	4.63934e-06	6.07364e-06	7.57e-06	8.08e-06	1.05e-05	29	4590	10	7.86593	3.8849e-08	4625.64	1614.85	330.914	1.30024e-05	1.30258e-05	1.31706e-05	0	4899.62	-5.56483	0.000543558	2.71864e-06	2.71926e-06	2.72523e-06	3.54376e-06	4.05471e-06	6.94936e-06
947	IKK 16 (IKK2)	HCC2185	3.00608e-06	3.26003e-10	3.54376e-06	3.67172e-06	3.09719e-06	4.05471e-06	5.2799e-06	4.63934e-06	6.07364e-06	4.57505e-06	4.05471e-06	5.30826e-06	7.38e-06	8.32e-06	1e-05	54.3	5450	10	7.82148	58.7733	5397.18	1966.89	402.969	1.30119e-05	1.30671e-05	1.31543e-05	61.6475	5394.11	-5.01919	0.0180517	8.87527e-06	9.1881e-06	9.80429e-06	3.54376e-06	4.63934e-06	7.95136e-06
948	IKK 16 (IKK2)	HCC3153	2.86411e-06	2.36578e-06	3.09719e-06	4.1169e-06	3.54376e-06	4.63934e-06	5.68396e-06	4.63934e-06	6.94936e-06	3.76015e-06	3.54376e-06	4.05471e-06	2.91e-06	5.35e-06	7.7e-06	0	4700	2.6909	7.50224	0.547984	4665.17	20.6441	3.95408	3.05966e-06	5.36191e-06	7.65767e-06	1.89546e-06	4647.64	-5.40733	0.124122	2.92978e-06	4.18639e-06	5.61329e-06	3.09719e-06	5.30826e-06	7.95136e-06
949	IKK 16 (IKK2)	HCC3153	2.99144e-06	2.78045e-06	3.09719e-06	3.81604e-06	3.54376e-06	4.05471e-06	5.48644e-06	4.63934e-06	6.07364e-06	4.06906e-06	3.54376e-06	4.63934e-06	3.3e-06	4.79e-06	6.7e-06	74.9	6330	3.7636	7.50075	81.5324	6242.59	80.2787	14.7438	2.90219e-06	3.31075e-06	3.74559e-06	70.0672	6254.81	-5.41479	0.0872576	3.00371e-06	3.6896e-06	4.69697e-06	3.09719e-06	4.63934e-06	7.95136e-06
950	IKK 16 (IKK2)	HCC38	3.12355e-06	2.78045e-06	3.54376e-06	4.71277e-06	4.05471e-06	5.30826e-06	6.38677e-06	5.30826e-06	7.95136e-06	4.00969e-06	3.54376e-06	4.63934e-06	3.54e-06	6.07e-06	8.13e-06	-20.5	3020	2.9856	7.53249	0	3002.36	23.1461	4.44223	3.57998e-06	5.97423e-06	7.94971e-06	0.897131	2943.43	-5.52576	0.0284011	2.80375e-06	3.06277e-06	3.26518e-06	3.54376e-06	6.07364e-06	9.09782e-06
951	IKK 16 (IKK2)	HCC70	2.77031e-06	2.36578e-06	3.09719e-06	3.99886e-06	3.54376e-06	4.63934e-06	5.69e-06	4.63934e-06	6.94936e-06	3.83193e-06	3.54376e-06	4.06933e-06	2.89e-06	4.97e-06	7.36e-06	9.72	5910	2.721	7.49797	0.270425	5901.9	20.4002	3.90541	2.89296e-06	4.9859e-06	7.37535e-06	0	6273.86	-5.56628	0.00699859	2.67734e-06	2.72332e-06	2.76912e-06	2.78045e-06	5.30826e-06	7.95136e-06
952	IKK 16 (IKK2)	HS578T	5.44863e-08	1.3583e-10	1.05438e-06	2.43626e-07	1.3583e-10	1.38035e-06	1.91746e-06	1.57938e-06	2.36578e-06	1.73478e-06	1.38035e-06	2.06766e-06	1.8e-06	1.93e-06	2.41e-06	-17.4	1060	10	6.94822	0	1072.68	102.076	18.2126	1.98215e-06	2.07694e-06	2.46409e-06	0	1072.64	-5.64111	0.0429961	1.93031e-06	2.01003e-06	2.38597e-06	6.3116e-09	1.38035e-06	3.09719e-06
953	IKK 16 (IKK2)	HS578T	1.46627e-05	1.3583e-10	5.99633e-05	2.09303e-05	1.3583e-10	6.99645e-05	2.98477e-05	1.3583e-10	7.85015e-05	2.1975e-05	1.3583e-10	7.85015e-05	9.52e-06	1.04e-05	1.12e-05	-16.5	2030	10	7.83634	0	2114.67	1536.51	306.989	9.86048e-06	9.8922e-06	9.92812e-06	0.0725618	1762.09	-5.53017	0.000505677	2.94916e-06	2.95163e-06	2.95502e-06	7.95136e-06	1.04096e-05	1.19105e-05
954	IKK 16 (IKK2)	MCF10A	2.68319e-06	2.36578e-06	3.09719e-06	7.7289e-06	6.94936e-06	9.09782e-06	9.96996e-06	7.95136e-06	1.19105e-05	2.89978e-06	2.59936e-06	3.09719e-06	2.76e-06	7.79e-06	9.45e-06	38.1	5380	2.2546	7.25467	47.2379	5251.14	8353.88	1498.97	2.67006e-06	2.67634e-06	2.67759e-06	3.98193e-05	5311.16	-5.51929	0.175156	2.73124e-06	7.79241e-06	1.05019e-05	2.59936e-06	9.09782e-06	1.19105e-05
955	IKK 16 (IKK2)	MCF10F	3.30681e-06	2.78045e-06	4.05471e-06	4.56374e-06	4.05471e-06	5.30826e-06	6.48058e-06	5.30826e-06	7.95136e-06	4.4793e-06	4.05471e-06	5.30826e-06	4.27e-06	6.25e-06	8.5e-06	-16.8	2070	3.3542	7.6143	0	2082.38	24.867	4.81805	4.16528e-06	6.08558e-06	8.27277e-06	0	2079.45	-5.34594	0.115705	3.56485e-06	4.68515e-06	6.20221e-06	4.05471e-06	6.07364e-06	9.09782e-06
956	IKK 16 (IKK2)	MCF12A	3.38071e-06	3.09719e-06	3.54376e-06	6.2402e-06	5.30826e-06	6.94936e-06	8.08181e-06	6.94936e-06	1.04096e-05	3.81438e-06	3.54376e-06	4.05471e-06	4.04e-06	7.67e-06	9.32e-06	38.7	6730	3.0072	7.49116	24.3562	6681.12	22.5846	4.32135	4.07424e-06	7.70273e-06	9.34414e-06	70.8495	6617.88	-5.4805	0.0663096	3.08996e-06	4.12324e-06	4.70804e-06	4.05471e-06	7.95136e-06	1.04096e-05
957	IKK 16 (IKK2)	MDAMB157	1.77797e-06	1.38035e-06	2.06766e-06	2.97397e-06	2.59936e-06	3.09719e-06	5.01622e-06	4.05471e-06	6.94936e-06	3.00683e-06	2.78045e-06	3.54376e-06	1.81e-06	2.92e-06	4.3e-06	51.3	5250	2.9769	7.1849	0.301754	5247.73	23.4397	4.30693	1.84964e-06	2.92363e-06	4.26817e-06	4.59405e-06	5232.99	-5.52898	0.165651	1.93218e-06	2.90727e-06	4.44656e-06	1.38035e-06	3.09719e-06	6.07364e-06
958	IKK 16 (IKK2)	MDAMB231	1.35084e-06	1.05438e-06	1.57938e-06	5.83581e-06	4.63934e-06	7.95136e-06	8.56726e-06	6.94936e-06	1.19105e-05	1.49207e-06	1.20641e-06	1.8071e-06	1.41e-06	4.85e-06	6.14e-06	20.3	3710	1.8339	6.87656	20.402	3679.42	14.9113	2.63496	1.46645e-06	4.84682e-06	6.12548e-06	0	3692.04	-5.84173	0.2854	1.31037e-06	6.63283e-06	1.07934e-05	1.20641e-06	9.09782e-06	1.30171e-05
959	IKK 16 (IKK2)	MDAMB361	3.60237e-06	3.09719e-06	4.05471e-06	4.61406e-06	4.05471e-06	5.30826e-06	6.33329e-06	5.30826e-06	6.97441e-06	4.6923e-06	4.05471e-06	5.30826e-06	8.51e-06	9.65e-06	1.08e-05	54.4	5710	10	7.83619	55.3325	5694.99	908.174	185.91	1.28426e-05	1.29726e-05	1.30874e-05	2.39616e-05	5667.01	-4.88677	0.00255032	1.28964e-05	1.29753e-05	1.30605e-05	4.05471e-06	6.07364e-06	9.09782e-06
960	IKK 16 (IKK2)	MDAMB453	2.62882e-06	2.49017e-10	3.54376e-06	4.50123e-06	4.05471e-06	5.30826e-06	6.0166e-06	4.63934e-06	6.94936e-06	3.92213e-06	3.54376e-06	4.63934e-06	3.7e-06	6.4e-06	8.4e-06	10.5	5020	3.6241	7.59739	3.56984	4898.25	28.9418	5.62987	3.93432e-06	6.59218e-06	8.51811e-06	0.000686172	4896.95	-5.33073	0.0984106	3.41632e-06	4.88101e-06	6.17503e-06	3.54376e-06	6.07364e-06	9.09782e-06
961	IKK 16 (IKK2)	MDAMB453	2.87812e-06	2.59936e-06	3.09719e-06	4.11861e-06	3.54376e-06	4.63934e-06	5.69811e-06	4.63934e-06	6.94936e-06	3.65048e-06	3.09719e-06	4.05471e-06	2.81e-06	3.3e-06	3.62e-06	28.5	4290	10	7.14342	29.5616	4241.69	4200.27	753.876	2.673e-06	2.68076e-06	2.68565e-06	0	4371.52	-5.54023	0.0269044	2.73818e-06	2.95127e-06	3.13741e-06	3.09719e-06	5.30826e-06	9.09782e-06
962	IKK 16 (IKK2)	MDAMB453	2.52824e-06	2.36578e-06	2.78045e-06	4.35164e-06	4.05471e-06	5.30826e-06	6.15003e-06	5.30826e-06	7.95136e-06	3.39088e-06	3.09719e-06	4.05471e-06	2.58e-06	5.2e-06	7.54e-06	-3	4810	2.2279	7.40169	39.6696	4757.28	17.4448	3.28972	2.52818e-06	5.13685e-06	7.40368e-06	0	4767.84	-5.46068	0.151595	2.61438e-06	4.238e-06	5.88359e-06	2.36578e-06	5.30826e-06	7.95136e-06
963	IKK 16 (IKK2)	SKBR3	2.80514e-06	2.36578e-06	3.09719e-06	5.50424e-06	4.63934e-06	6.07364e-06	7.98638e-06	6.94936e-06	9.09782e-06	3.58198e-06	3.09719e-06	4.05471e-06	2.98e-06	6.52e-06	9.07e-06	50.8	6490	2.2152	7.45372	55.7559	6412.78	16.9041	3.21566	2.94171e-06	6.49601e-06	9.00971e-06	0	6443.49	-5.42004	0.179047	2.85598e-06	5.45847e-06	7.8523e-06	2.78045e-06	6.94936e-06	9.09782e-06
964	IKK 16 (IKK2)	SUM149PT	1.39176e-06	1.05438e-06	1.8071e-06	4.52383e-06	3.09719e-06	7.95136e-06	9.20148e-06	4.63934e-06	2.67244e-05	1.79462e-06	1.38035e-06	2.36578e-06	1.53e-06	3.4e-06	4.52e-06	34.3	4690	2.1789	6.94946	12.7194	4720.43	16.865	3.00643	1.52072e-06	3.42579e-06	4.57112e-06	0	4714.96	-5.75997	0.255819	1.40491e-06	3.70671e-06	6.01722e-06	1.20641e-06	4.05471e-06	6.94936e-06
965	IKK 16 (IKK2)	SUM159PT	8.0827e-07	7.03896e-07	9.21512e-07	2.37154e-06	2.06766e-06	3.09719e-06	3.20822e-06	2.59936e-06	4.05471e-06	8.58722e-07	7.03896e-07	1.05438e-06	1.15e-06	2.32e-06	2.61e-06	-10.8	2090	3.1936	6.63443	0	2084.25	26.9918	4.62627	1.13273e-06	2.30476e-06	2.60463e-06	7.35521	2071.27	-6.01596	0.129071	9.07882e-07	1.99218e-06	2.51413e-06	1.05438e-06	2.78045e-06	3.09719e-06
966	IKK 16 (IKK2)	SUM229PE	8.78554e-07	6.15194e-07	1.20641e-06	1.78195e-06	1.38035e-06	2.06766e-06	4.01532e-06	3.09719e-06	5.30826e-06	1.89495e-06	1.57938e-06	2.36578e-06	1.01e-06	1.91e-06	3.34e-06	54.6	6360	2.2707	7.02188	54.7216	6282.28	18.3799	3.30733	1.0202e-06	1.92356e-06	3.32818e-06	0	6322.34	-5.68289	0.239108	9.94612e-07	1.82381e-06	3.49831e-06	8.05387e-07	1.57938e-06	4.05471e-06
967	IKK 16 (IKK2)	SUM52PE	9.40785e-07	4.69916e-07	1.57938e-06	4.3148e-06	2.35833e-06	7.95136e-06	1.36276e-05	5.30826e-06	3.49865e-05	1.66702e-06	9.18609e-07	2.59936e-06	1.16e-06	3.76e-06	6.4e-06	0	4260	1.5728	7.202	4.04622	4173.77	13.0169	2.39932	1.16825e-06	3.75366e-06	6.23292e-06	0	4152.13	-5.60641	0.295477	1.17836e-06	3.54457e-06	6.7725e-06	8.05387e-07	4.05471e-06	7.95136e-06
968	IKK 16 (IKK2)	T47D	2.89047e-06	2.59936e-06	3.09719e-06	4.25384e-06	4.05471e-06	4.63934e-06	5.89256e-06	5.30826e-06	6.94936e-06	3.67613e-06	3.54376e-06	4.05471e-06	2.81e-06	3.29e-06	3.61e-06	51.5	5090	10	7.13979	51.4533	5022.91	33676.3	6042.49	2.67003e-06	2.67133e-06	2.67176e-06	133.581	4896.53	-5.52294	0.0388906	2.75542e-06	3.11472e-06	3.42641e-06	3.09719e-06	5.30826e-06	7.95136e-06
969	IKK 16 (IKK2)	T47DKBLUC	3.0784e-06	2.78045e-06	3.54376e-06	4.39133e-06	4.05471e-06	5.30826e-06	6.05527e-06	5.30826e-06	6.94936e-06	4.0549e-06	3.54376e-06	4.63934e-06	3.01e-06	3.53e-06	3.92e-06	62.2	5860	10	7.20022	93.3714	5729.41	181.506	32.9332	2.80977e-06	3.02456e-06	3.16888e-06	6.79188	5647.44	-5.54689	0.0116896	2.73862e-06	2.84298e-06	2.92727e-06	3.54376e-06	5.30826e-06	7.95136e-06
970	IKK 16 (IKK2)	T47DKBLUC	3.60061e-06	3.09719e-06	4.05471e-06	5.03357e-06	4.05471e-06	6.07364e-06	6.94617e-06	6.07364e-06	7.95136e-06	4.63194e-06	4.05471e-06	5.30826e-06	5.79e-06	8.02e-06	9.78e-06	72.3	7020	5.048	7.72191	72.6046	6887.32	39.3742	7.78711	6.21337e-06	8.27372e-06	9.96843e-06	0.00178591	6959.43	-5.2028	0.0914374	5.05094e-06	6.55254e-06	8.1451e-06	4.05471e-06	6.94936e-06	9.09782e-06
971	IKK 16 (IKK2)	UACC812	2.19502e-06	1.3583e-10	5.30826e-06	8.24955e-06	2.36578e-06	2.04134e-05	2.28567e-05	7.95136e-06	5.99633e-05	5.32128e-06	1.05438e-06	1.19105e-05	8.12e-06	9.75e-06	1.09e-05	78.6	5340	10	7.84273	79.0085	5185.2	171.61	34.8713	1.07776e-05	1.16794e-05	1.22556e-05	0.000786618	5264.19	-5.0302	0.0410573	8.07201e-06	9.26762e-06	1.03054e-05	3.54376e-06	6.07364e-06	9.09782e-06
972	IKK 16 (IKK2)	ZR751	3.58001e-06	3.09719e-06	4.05471e-06	5.17767e-06	4.63934e-06	6.07364e-06	7.61634e-06	6.94936e-06	9.09782e-06	4.84655e-06	4.05471e-06	5.30826e-06	5.1e-06	7.62e-06	9.99e-06	101	8430	3.9099	7.71829	101.506	8280.54	29.1755	5.75756	5.25972e-06	7.70621e-06	1.00395e-05	100.856	8278.51	-5.22727	0.118763	4.42342e-06	6.16368e-06	8.29815e-06	4.05471e-06	6.07364e-06	9.09782e-06
973	IKK 16 (IKK2)	ZR7530	1.36656e-10	1.3583e-10	1.3583e-10	1.3583e-10	1.3583e-10	1.3583e-10	3.68175e-06	2.78045e-06	4.63934e-06	5.34078e-06	4.05471e-06	6.94936e-06	NA	NA	4.74e-06	-28.1	518	3.2105	7.70266	0	519.696	181.896	33.0172	NA	NA	2.8811e-06	0	519.671	-5.32318	0.12101	NA	NA	3.74747e-06	1.3583e-10	1.3583e-10	4.63934e-06
974	Imatinib (BCR-ABL)	HS578T	2.32845e-05	2.00455e-05	2.62423e-05	5.24843e-05	4.49747e-05	5.88778e-05	6.94719e-05	5.88778e-05	7.70788e-05	2.68866e-05	2.62423e-05	3.00257e-05	2.27e-05	6.31e-05	8.24e-05	0	6310	2.0415	7.37163	9.42772e-06	6222.75	13.4478	3.06737	2.38945e-05	6.17078e-05	7.96845e-05	0	6170	-4.54493	0.168185	2.34934e-05	5.09226e-05	6.93933e-05	2.35468e-05	6.73664e-05	8.81915e-05
975	Imatinib (BCR-ABL)	LY2	2.08977e-05	2.00455e-05	2.35468e-05	3.3797e-05	3.00257e-05	3.93076e-05	4.78966e-05	4.49747e-05	5.14588e-05	2.69839e-05	2.62423e-05	3.00257e-05	2.2e-05	2.57e-05	2.79e-05	44.5	4820	10	7.0734	44.4878	4790.52	355.665	76.7115	2.25066e-05	2.31445e-05	2.35066e-05	2.52385e-08	4835.46	-4.63558	0.0209697	2.24162e-05	2.38477e-05	2.49442e-05	2.00455e-05	4.49747e-05	6.73664e-05
976	Imatinib (BCR-ABL)	SUM1315MO2	2.37268e-05	2.20133e-05	2.62423e-05	3.90193e-05	3.43546e-05	4.49747e-05	5.69411e-05	5.14588e-05	6.73664e-05	3.11913e-05	3.00257e-05	3.43546e-05	2.33e-05	2.71e-05	2.96e-05	127	6930	10	7.11062	206.319	6732.93	1044.16	224.983	2.26349e-05	2.2864e-05	2.29947e-05	107.087	6838.86	-4.53842	0.115044	2.37107e-05	3.37265e-05	4.38956e-05	2.35468e-05	4.49747e-05	6.73664e-05
977	Imatinib (BCR-ABL)	184A1	1.67313e-05	1.53121e-05	2.00455e-05	2.68306e-05	2.62423e-05	3.00257e-05	4.22151e-05	3.93076e-05	4.49747e-05	2.60463e-05	2.35468e-05	3.00257e-05	1.38e-05	2.81e-05	4.67e-05	0	4830	1.8699	7.21436	0	4878.88	11.5259	2.56286	1.52371e-05	2.81995e-05	4.76487e-05	0	4835.04	-4.65531	0.256981	1.53529e-05	2.67057e-05	4.8348e-05	1.33827e-05	3.00257e-05	5.14588e-05
978	Imatinib (BCR-ABL)	184B5	2.19512e-05	2.00455e-05	2.35468e-05	3.70957e-05	3.43546e-05	3.93076e-05	5.23181e-05	4.49747e-05	5.88778e-05	2.93875e-05	2.62423e-05	3.00257e-05	2.21e-05	4.27e-05	5.96e-05	24.2	6990	2.565	7.39398	45.7573	6885.62	17.7118	4.03439	2.21763e-05	4.07628e-05	5.53668e-05	1.91452e-06	6909.14	-4.52787	0.136391	2.22994e-05	3.49322e-05	4.71211e-05	2.00455e-05	4.49747e-05	6.73664e-05
979	Imatinib (BCR-ABL)	184B5	2.4062e-05	2.20133e-05	2.62423e-05	3.7073e-05	3.43546e-05	3.93076e-05	5.3878e-05	4.49747e-05	5.88778e-05	3.29428e-05	3.00257e-05	3.43546e-05	2.54e-05	4.38e-05	6.22e-05	96.2	8670	2.7825	7.46477	143.568	8492.47	344.23	74.3725	2.2734e-05	2.34191e-05	2.38699e-05	212.078	8411.46	-4.5435	0.0888526	2.36554e-05	3.06425e-05	3.81955e-05	2.35468e-05	4.49747e-05	6.73664e-05
980	Imatinib (BCR-ABL)	600MPE	2.35943e-05	2.00455e-05	2.62423e-05	2.9387e-05	2.62423e-05	3.43546e-05	4.34158e-05	3.93076e-05	5.14588e-05	3.4765e-05	3.00257e-05	3.93076e-05	2.42e-05	2.76e-05	3.22e-05	43.3	4980	10	7.20735	43.2619	4940.47	1211.33	261.176	2.26863e-05	2.28477e-05	2.30434e-05	94.2702	4885.42	-4.57803	0.0338701	2.34435e-05	2.52152e-05	2.80919e-05	2.62423e-05	3.43546e-05	5.88778e-05
981	Imatinib (BCR-ABL)	AU565	1.65198e-05	1.33827e-05	2.00455e-05	3.34091e-05	3.00257e-05	3.93076e-05	4.85106e-05	3.93076e-05	5.88778e-05	2.07378e-05	1.75197e-05	2.35468e-05	1.71e-05	2.96e-05	3.67e-05	28.3	4410	3.2108	7.07819	80.5197	4291.05	6994.87	1505.66	2.25826e-05	2.26205e-05	2.26336e-05	0	4393.32	-4.67106	0.174549	1.69902e-05	3.18493e-05	4.50398e-05	1.33827e-05	3.93076e-05	6.73664e-05
982	Imatinib (BCR-ABL)	AU565	2.03149e-05	1.75197e-05	2.20517e-05	5.09725e-05	4.49747e-05	5.88778e-05	6.90547e-05	5.88778e-05	8.81915e-05	2.39201e-05	2.20133e-05	2.62423e-05	2.15e-05	4.52e-05	5.55e-05	27.6	4700	2.6111	7.19209	27.4764	4644.54	2477.99	533.482	2.25892e-05	2.27112e-05	2.27418e-05	32.5345	4506.73	-4.64425	0.00626634	2.25531e-05	2.32371e-05	2.35184e-05	2.00455e-05	6.73664e-05	8.81915e-05
983	Imatinib (BCR-ABL)	BT20	2.42699e-05	2.20133e-05	2.62423e-05	3.61172e-05	3.43546e-05	3.93076e-05	5.22561e-05	4.49747e-05	5.88778e-05	3.34644e-05	3.00257e-05	3.93076e-05	2.61e-05	4.54e-05	6.61e-05	8.61	4040	2.6821	7.51542	57.9907	3959.33	145.785	31.6852	2.3076e-05	2.46877e-05	2.58575e-05	111.349	3896.9	-4.55157	0.0730088	2.38996e-05	2.93125e-05	3.53052e-05	2.62423e-05	4.49747e-05	6.73664e-05
984	Imatinib (BCR-ABL)	BT20	1.21129e-05	5.96475e-06	1.75197e-05	2.1253e-05	1.75197e-05	2.62423e-05	3.91522e-05	3.43546e-05	4.49747e-05	2.55575e-05	2.20133e-05	3.00257e-05	8.92e-06	2.18e-05	4.44e-05	10.3	3880	1.8179	7.29105	70.5033	3662.02	1187.09	255.643	2.24186e-05	2.25967e-05	2.27711e-05	0	3803.03	-4.59456	0.249109	1.19756e-05	2.10943e-05	4.24599e-05	7.80865e-06	1.75197e-05	5.14588e-05
985	Imatinib (BCR-ABL)	BT20	1.57641e-05	1.16964e-05	2.00455e-05	2.58793e-05	2.35468e-05	3.00257e-05	4.14123e-05	3.43546e-05	5.14588e-05	2.65775e-05	2.35468e-05	3.00257e-05	1.3e-05	2.75e-05	5.12e-05	0	3460	1.9309	7.36345	0	3451.58	12.2595	2.79207	1.28238e-05	2.76045e-05	5.1067e-05	0	3411.55	-4.54821	0.189687	1.5846e-05	2.63211e-05	4.36299e-05	1.16964e-05	2.62423e-05	5.14588e-05
986	Imatinib (BCR-ABL)	BT474	2.55473e-05	2.35468e-05	3.00257e-05	3.22834e-05	3.00257e-05	3.43546e-05	5.11693e-05	4.49747e-05	5.88778e-05	3.95026e-05	3.43546e-05	4.49747e-05	2.9e-05	4.17e-05	6.57e-05	48.9	6130	3.1925	7.60845	66.7944	6103.95	19.1745	4.53458	2.94115e-05	4.12018e-05	6.48987e-05	46.5729	5661.46	-4.63638	0.00350388	2.27932e-05	2.29738e-05	2.32366e-05	2.62423e-05	3.43546e-05	6.73664e-05
987	Imatinib (BCR-ABL)	BT474	2.67033e-05	2.35468e-05	3.00257e-05	3.60313e-05	3.43546e-05	3.93076e-05	5.32402e-05	4.49747e-05	5.88778e-05	3.7966e-05	3.43546e-05	4.49747e-05	3.14e-05	4.75e-05	6.87e-05	30.5	6220	3.1767	7.5943	28.6296	6221.35	19.022	4.49434	3.16933e-05	4.72826e-05	6.85694e-05	62.3799	5990.1	-4.63372	0.0059264	2.28754e-05	2.32019e-05	2.35754e-05	3.00257e-05	4.49747e-05	6.73664e-05
988	Imatinib (BCR-ABL)	BT483	1.80181e-05	1.61286e-09	2.62423e-05	3.1535e-05	3.00257e-05	3.43546e-05	5.195e-05	4.49747e-05	5.88778e-05	4.13921e-05	3.93076e-05	4.49747e-05	4.11e-05	5.65e-05	8.14e-05	43.3	6910	5.3465	7.79661	6.01006	6835.59	38.1325	9.39487	4.8206e-05	6.42487e-05	8.68961e-05	0	6854.43	-3.96263	0.00561627	0.000105715	0.000107443	0.000109706	2.62423e-05	3.43546e-05	6.73664e-05
989	Imatinib (BCR-ABL)	BT549	2.9254e-05	2.62423e-05	3.43546e-05	6.97567e-05	5.88778e-05	8.81915e-05	8.67291e-05	6.73664e-05	0.000118132	3.14203e-05	2.62423e-05	3.93076e-05	3.44e-05	7.91e-05	9.3e-05	-11.5	2460	2.4531	7.43624	0	2487.49	14.9639	3.44143	3.3375e-05	7.99087e-05	9.48747e-05	0	2470.31	-4.52413	0.133295	2.88484e-05	5.99374e-05	7.53049e-05	3.43546e-05	8.81915e-05	0.000100906
990	Imatinib (BCR-ABL)	BT549	3.22571e-05	2.62423e-05	3.93076e-05	6.58437e-05	5.14588e-05	7.70788e-05	8.07841e-05	6.73664e-05	0.000100906	3.51321e-05	3.00257e-05	3.93076e-05	3.65e-05	7.7e-05	9.05e-05	-6.5	3120	2.7811	7.49698	7.92313	3100.27	190.788	41.3753	2.38033e-05	2.55221e-05	2.594e-05	69.7202	3028.15	-4.56285	0.0635733	2.67389e-05	3.75565e-05	4.35615e-05	3.93076e-05	8.81915e-05	0.000100906
991	Imatinib (BCR-ABL)	CAMA1	2.0395e-05	2.00455e-05	2.20133e-05	3.12743e-05	3.00257e-05	3.43546e-05	4.73615e-05	4.49747e-05	5.14588e-05	2.99767e-05	2.62423e-05	3.43546e-05	2.19e-05	2.53e-05	2.81e-05	95.2	7390	10	7.0947	95.8018	7308.08	119.153	25.8499	2.22628e-05	2.4051e-05	2.54921e-05	5.76796e-05	7407.43	-4.53763	0.142401	2.11774e-05	3.04179e-05	4.29533e-05	2.00455e-05	3.43546e-05	5.88778e-05
992	Imatinib (BCR-ABL)	HCC1143	2.61761e-05	2.35468e-05	3.00257e-05	4.39541e-05	3.93076e-05	5.14588e-05	5.92045e-05	5.14588e-05	6.73664e-05	3.19577e-05	3.00257e-05	3.43546e-05	2.92e-05	5.21e-05	6.69e-05	11	4000	2.9025	7.44756	24.4018	3962.4	9485.42	2041.96	2.26116e-05	2.26383e-05	2.26498e-05	5.51949	3878.41	-4.6239	0.017042	2.3146e-05	2.45661e-05	2.54447e-05	3.00257e-05	5.88778e-05	7.70788e-05
993	Imatinib (BCR-ABL)	HCC1187	2.45147e-05	2.20133e-05	2.62423e-05	3.19487e-05	3.00257e-05	3.43546e-05	4.61933e-05	3.93076e-05	5.14588e-05	3.45162e-05	3.00257e-05	3.93076e-05	2.52e-05	3.94e-05	6.13e-05	0	4460	2.6625	7.51037	4.8918	4494.77	15.9559	3.71606	2.5497e-05	3.91362e-05	6.12557e-05	8.93708	4322.72	-4.62354	0.015291	2.28986e-05	2.36633e-05	2.4649e-05	2.62423e-05	3.93076e-05	6.73664e-05
994	Imatinib (BCR-ABL)	HCC1187	2.48175e-05	2.20133e-05	2.62423e-05	3.54778e-05	3.00257e-05	3.93076e-05	5.15354e-05	4.49747e-05	5.88778e-05	3.51272e-05	3.00257e-05	3.93076e-05	2.66e-05	4.46e-05	6.52e-05	-10.5	3360	2.9772	7.55504	0	3342.46	18.6245	4.37225	2.69616e-05	4.45332e-05	6.47355e-05	1.46743e-05	3334.96	-4.44639	0.121	2.53851e-05	3.52664e-05	4.81297e-05	2.62423e-05	4.49747e-05	6.73664e-05
995	Imatinib (BCR-ABL)	HCC1187	1.57256e-05	1.01903e-05	2.00455e-05	3.49548e-05	3.00257e-05	3.93076e-05	5.07493e-05	4.49747e-05	5.88778e-05	2.57485e-05	2.35468e-05	3.00257e-05	1.24e-05	3.86e-05	6.87e-05	-3.5	4390	1.454	7.32487	0	4359.42	9.40109	2.12947	1.18487e-05	3.87469e-05	6.82809e-05	0	4311.45	-4.60761	0.319545	1.2218e-05	3.65597e-05	7.3562e-05	1.16964e-05	4.49747e-05	6.73664e-05
996	Imatinib (BCR-ABL)	HCC1395	2.25783e-05	2.00455e-05	2.62423e-05	3.48818e-05	3.00257e-05	3.93076e-05	4.9645e-05	4.49747e-05	5.88778e-05	3.03528e-05	2.62423e-05	3.43546e-05	2.3e-05	2.67e-05	2.93e-05	42.5	5030	10	7.11551	42.3428	4993.87	14857.9	3198.33	2.26002e-05	2.26177e-05	2.26268e-05	2.13471	4741.07	-4.62879	0.0137346	2.26457e-05	2.36755e-05	2.44601e-05	2.20133e-05	4.49747e-05	6.73664e-05
997	Imatinib (BCR-ABL)	HCC1395	1.44337e-05	1.02225e-05	1.75197e-05	2.15458e-05	1.75197e-05	2.62423e-05	4.0874e-05	3.43546e-05	5.14588e-05	2.97844e-05	2.62423e-05	3.43546e-05	1.26e-05	2.2e-05	4.34e-05	-28.5	1620	2.4385	7.38845	0	1614.59	16.562	3.76605	1.34528e-05	2.20579e-05	4.17255e-05	0	1605.96	-4.5911	0.0717839	1.92526e-05	2.24745e-05	2.85123e-05	1.33827e-05	2.35468e-05	5.14588e-05
998	Imatinib (BCR-ABL)	HCC1419	1.57305e-05	1.61286e-09	2.00455e-05	2.41342e-05	2.20133e-05	2.62423e-05	3.90995e-05	3.43546e-05	4.49747e-05	3.31037e-05	3.00257e-05	3.43546e-05	1.61e-05	2.6e-05	5.05e-05	37.9	7480	3.1584	7.51203	71.5843	7350.66	422.864	91.3769	2.22212e-05	2.2768e-05	2.35432e-05	6.73856	7083.54	-4.62305	0.0121466	2.19261e-05	2.28565e-05	2.40739e-05	1.75197e-05	2.62423e-05	5.14588e-05
999	Imatinib (BCR-ABL)	HCC1419	2.20059e-07	1.15178e-09	2.03076e-06	1.96839e-06	1.15178e-09	1.53121e-05	3.23298e-05	3.00257e-05	3.43546e-05	3.11819e-05	3.00257e-05	3.43546e-05	4.8e-06	7.52e-06	3.98e-05	0	6130	2.5691	7.46582	0	6128.02	15.8859	3.67706	4.83142e-06	7.51815e-06	3.97874e-05	0	6118.05	-4.62023	0.0235075	1.9608e-05	2.04242e-05	2.41038e-05	1.39144e-08	3.48037e-06	3.93076e-05
1000	Imatinib (BCR-ABL)	HCC1419	1.29391e-09	1.15178e-09	1.61286e-09	5.50143e-08	1.15178e-09	3.12187e-08	3.42889e-05	3.00257e-05	3.93076e-05	3.28314e-05	3.00257e-05	3.43546e-05	NA	7.69e-06	4.36e-05	49.4	7350	3.3297	7.50764	53.9893	7266.3	20.9152	4.87166	NA	7.02735e-06	4.3468e-05	13.7252	7304.12	-4.46777	0.108485	NA	1.18987e-05	3.43418e-05	1.15178e-09	1.15178e-09	4.49747e-05
1001	Imatinib (BCR-ABL)	HCC1419	1.90342e-05	1.84539e-09	2.35468e-05	2.50304e-05	2.35468e-05	2.62423e-05	3.99929e-05	3.43546e-05	4.49747e-05	3.51947e-05	3.00257e-05	3.93076e-05	2.01e-05	2.83e-05	5.34e-05	49.5	7160	3.4303	7.55097	49.0144	7115.95	20.8543	4.89428	2.04448e-05	2.82713e-05	5.34352e-05	104.863	7047.74	-4.50788	0.0756563	2.1761e-05	2.48408e-05	3.37217e-05	2.00455e-05	2.62423e-05	5.14588e-05
1002	Imatinib (BCR-ABL)	HCC1428	1.92395e-05	1.75197e-05	2.00455e-05	2.69785e-05	2.62423e-05	3.00257e-05	4.35878e-05	3.93076e-05	4.49747e-05	3.07774e-05	3.00257e-05	3.43546e-05	1.93e-05	2.7e-05	3.75e-05	72.8	5830	4.1148	7.25769	72.7486	5746.53	27.7104	6.19348	1.96814e-05	2.67824e-05	3.65769e-05	11.7657	5808.01	-4.51818	0.141808	1.966e-05	2.71384e-05	4.05538e-05	1.75197e-05	3.00257e-05	5.88778e-05
1003	Imatinib (BCR-ABL)	HCC1428	1.59137e-05	1.33827e-05	1.75197e-05	2.6341e-05	2.35468e-05	3.00257e-05	4.36777e-05	3.93076e-05	5.14588e-05	2.73309e-05	2.62423e-05	3.00257e-05	1.53e-05	2.82e-05	4.83e-05	29.4	4140	2.3267	7.35753	33.2278	4098.02	14.9311	3.39417	1.4385e-05	2.81473e-05	4.78197e-05	43.9881	4057.4	-4.55308	0.148877	1.71721e-05	2.60227e-05	3.92855e-05	1.33827e-05	2.62423e-05	5.14588e-05
1004	Imatinib (BCR-ABL)	HCC1428	1.78263e-05	1.53121e-05	2.00455e-05	2.58291e-05	2.35468e-05	3.00257e-05	4.10315e-05	3.43546e-05	4.49747e-05	2.99131e-05	2.62423e-05	3.43546e-05	1.53e-05	2.76e-05	5.13e-05	0	4990	2.2263	7.42558	51.6571	4894.81	385.201	83.1263	2.22709e-05	2.28019e-05	2.33595e-05	0	4953.17	-4.5169	0.161511	1.79434e-05	2.60024e-05	4.15412e-05	1.33827e-05	2.62423e-05	5.14588e-05
1005	Imatinib (BCR-ABL)	HCC1569	1.89296e-05	1.53121e-05	2.20133e-05	4.09604e-05	3.43546e-05	4.49747e-05	6.04617e-05	5.14588e-05	7.70788e-05	2.5855e-05	2.35468e-05	3.00257e-05	1.89e-05	4.39e-05	6.27e-05	-1	3520	1.9714	7.29399	0	3521.62	12.4798	2.81021	1.90424e-05	4.39589e-05	6.28671e-05	0	3490.14	-4.58852	0.217021	1.93672e-05	4.08917e-05	6.32951e-05	1.75197e-05	5.14588e-05	7.70788e-05
1006	Imatinib (BCR-ABL)	HCC1806	3.44868e-05	1.15178e-09	0.000443943	3.38094e-05	1.15178e-09	0.000362336	3.44868e-05	1.15178e-09	0.000443943	NA	NA	NA	NA	NA	NA	0	0	0	0	900.704	1087.3	-76.5314	442.645	NA	NA	NA	1988	0	143.469	-5003.06	NA	NA	NA	0.000388004	0.000172936	0.000507948
1007	Imatinib (BCR-ABL)	HCC1806	5.73348e-06	5.21315e-06	5.96475e-06	1.28737e-05	1.16964e-05	1.33827e-05	2.02712e-05	1.75197e-05	2.35468e-05	6.92842e-06	5.96475e-06	7.80865e-06	7.02e-06	1.51e-05	2e-05	181	8140	2.4365	6.57234	180.905	7926.35	17.36	3.51256	7.18145e-06	1.51546e-05	1.9969e-05	3.84944e-05	8103.38	-5.10479	0.193268	6.31916e-06	1.33772e-05	1.93879e-05	5.96475e-06	1.53121e-05	2.00455e-05
1008	Imatinib (BCR-ABL)	HCC1937	2.02984e-05	1.75197e-05	2.35468e-05	3.56207e-05	3.00257e-05	3.93076e-05	5.16352e-05	4.49747e-05	5.88778e-05	2.71272e-05	2.62423e-05	3.00257e-05	2.05e-05	3.26e-05	4.07e-05	36.2	4740	3.657	7.2044	10.392	4705.68	29.7341	6.56486	2.1412e-05	3.02678e-05	3.61105e-05	5.54175e-06	4709.35	-4.57143	0.139989	2.12627e-05	3.29841e-05	4.4469e-05	2.00455e-05	4.49747e-05	6.73664e-05
1009	Imatinib (BCR-ABL)	HCC1954	1.06856e-05	5.96475e-06	1.53121e-05	2.16647e-05	1.75197e-05	2.62423e-05	3.64365e-05	3.00257e-05	4.49747e-05	1.83765e-05	1.53121e-05	2.20133e-05	7.83e-06	2.08e-05	3.73e-05	73.1	5750	1.7497	7.06696	82.0618	5579.87	12.4029	2.69766	8.34054e-06	2.08378e-05	3.61995e-05	0	5635.05	-4.74366	0.277617	8.39056e-06	1.99784e-05	3.90474e-05	5.21315e-06	2.00455e-05	5.88778e-05
1010	Imatinib (BCR-ABL)	HCC1954	9.85037e-06	8.93444e-06	1.16964e-05	2.03993e-05	2.00455e-05	2.20133e-05	3.44647e-05	3.00257e-05	3.93076e-05	1.3394e-05	1.16964e-05	1.53121e-05	1.27e-05	2.14e-05	2.76e-05	116	6390	3.0149	6.89792	120.372	6308.38	19.7256	4.17823	1.24929e-05	2.13497e-05	2.78173e-05	114.975	6307.28	-4.85148	0.191895	1.1171e-05	2.08248e-05	3.17672e-05	8.93444e-06	2.00455e-05	3.43546e-05
1011	Imatinib (BCR-ABL)	HCC1954	4.24906e-06	3.98215e-06	4.6935e-06	1.1529e-05	1.02225e-05	1.16964e-05	2.05686e-05	2.00455e-05	2.35468e-05	6.26793e-06	5.96475e-06	6.82471e-06	4.85e-06	1.26e-05	1.92e-05	119	7250	1.8091	6.51749	147.048	7058.44	13.1184	2.63171	4.90305e-06	1.25599e-05	1.91178e-05	128.728	7046.52	-5.18825	0.241884	4.51145e-06	1.0656e-05	1.81392e-05	3.98215e-06	1.16964e-05	2.20133e-05
1012	Imatinib (BCR-ABL)	HCC202	1.20791e-09	1.15178e-09	1.38234e-09	1.18187e-09	1.15178e-09	1.38234e-09	3.45376e-05	3.00257e-05	3.93076e-05	3.47084e-05	3.00257e-05	3.93076e-05	NA	NA	4.33e-05	60.2	5140	2.9799	7.54181	41.2973	5093.64	17.9912	4.22257	NA	NA	4.36964e-05	36.6884	5089.61	-4.44013	0.133276	NA	NA	3.54697e-05	1.15178e-09	1.15178e-09	3.93076e-05
1013	Imatinib (BCR-ABL)	HCC202	1.4049e-05	3.46941e-06	1.75197e-05	2.13932e-05	2.00455e-05	2.35468e-05	3.93663e-05	3.43546e-05	4.49747e-05	2.98775e-05	2.62423e-05	3.43546e-05	1.12e-05	2.13e-05	4.68e-05	2.09	4950	2.1926	7.42936	6.7037	4926.41	13.8439	3.1856	1.1211e-05	2.13481e-05	4.67353e-05	0.000263949	4898.37	-4.51293	0.166123	1.48007e-05	2.19408e-05	3.86904e-05	8.93444e-06	2.00455e-05	4.49747e-05
1014	Imatinib (BCR-ABL)	HCC202	1.69987e-09	1.15178e-09	6.93753e-09	3.64123e-09	1.15178e-09	1.06287e-08	2.85177e-05	2.62423e-05	3.00257e-05	2.76113e-05	2.62423e-05	3.00257e-05	2.17e-07	1.12e-06	3.06e-05	0	3920	1.9369	7.36751	0	3917.05	12.2337	2.78772	NA	NA	3.06125e-05	0	3877.41	-4.54742	0.201355	NA	NA	2.83817e-05	1.15178e-09	1.15178e-09	3.00257e-05
1015	Imatinib (BCR-ABL)	HCC2185	1.75054e-05	2.03076e-06	2.00455e-05	2.41449e-05	2.00455e-05	2.62423e-05	4.03225e-05	3.43546e-05	4.49747e-05	3.26186e-05	3.00257e-05	3.44784e-05	1.53e-05	2.48e-05	5.04e-05	0	4380	2.4404	7.47661	179.906	4181.45	17.1266	3.93167	1.61819e-05	2.47649e-05	4.73593e-05	3.02322	4005.49	-4.62398	0.0148877	2.19062e-05	2.28396e-05	2.41691e-05	1.33827e-05	2.62423e-05	5.14588e-05
1016	Imatinib (BCR-ABL)	HCC2185	5.9972e-06	1.15178e-09	2.35468e-05	2.04923e-05	9.11544e-08	3.93076e-05	7.6774e-05	3.43546e-05	0.000172936	3.62591e-05	1.53121e-05	6.73664e-05	1.56e-05	2.62e-05	5.08e-05	27.1	5110	3.2183	7.51881	0.00371621	5065.68	19.5607	4.58255	1.42869e-05	2.64069e-05	5.2097e-05	1.52104e-05	5059.63	-4.45335	0.116829	1.73825e-05	2.48066e-05	3.95728e-05	8.01415e-08	2.20133e-05	5.14588e-05
1017	Imatinib (BCR-ABL)	HCC3153	2.63886e-05	2.35468e-05	3.00257e-05	3.98748e-05	3.43546e-05	4.49747e-05	5.61195e-05	5.14588e-05	5.88778e-05	3.49232e-05	3.00257e-05	3.93076e-05	3.01e-05	5.13e-05	7.03e-05	4.59	6430	2.9552	7.55152	7.11631	6402.63	18.1939	4.27158	3.03514e-05	5.132e-05	7.02927e-05	17.4062	6379.87	-4.44458	0.127496	2.72735e-05	3.97186e-05	5.33569e-05	3.00257e-05	5.14588e-05	7.70788e-05
1018	Imatinib (BCR-ABL)	HCC3153	2.7007e-05	2.62423e-05	3.00257e-05	3.72915e-05	3.43546e-05	3.93076e-05	5.50676e-05	5.14588e-05	5.88778e-05	3.83415e-05	3.43546e-05	4.49747e-05	3.56e-05	5.3e-05	7.44e-05	52	6610	3.5456	7.65738	38.8557	6560.53	21.1941	5.06615	3.53649e-05	5.32371e-05	7.47971e-05	37.3525	6559.26	-4.35726	0.125479	3.08045e-05	4.23585e-05	5.91733e-05	3.00257e-05	4.49747e-05	6.73664e-05
1019	Imatinib (BCR-ABL)	HCC3153	2.65989e-05	2.20133e-05	3.00257e-05	4.36959e-05	3.93076e-05	5.14588e-05	6.69793e-05	5.88778e-05	7.70788e-05	3.91657e-05	3.43546e-05	4.49747e-05	2.97e-05	5.56e-05	8.04e-05	10.5	4350	2.8551	7.65815	14.6458	4263.98	17.9034	4.28718	3.12203e-05	5.66602e-05	8.10678e-05	1.61856e-06	4270.95	-4.33769	0.1527	2.90787e-05	4.72337e-05	6.88861e-05	2.62423e-05	5.14588e-05	7.70788e-05
1020	Imatinib (BCR-ABL)	HCC38	3.07329e-05	2.62423e-05	3.43546e-05	5.06909e-05	4.49747e-05	5.88778e-05	6.58239e-05	5.14588e-05	7.70788e-05	3.58736e-05	3.00257e-05	3.93076e-05	3.87e-05	6.39e-05	7.77e-05	8.89	3390	3.3443	7.54317	7.23787	3397.89	20.1014	4.71118	3.89527e-05	6.41036e-05	7.80565e-05	0	3532	-4.62796	0.0119309	2.3346e-05	2.4327e-05	2.48909e-05	3.93076e-05	6.73664e-05	8.81915e-05
1021	Imatinib (BCR-ABL)	HCC38	2.75814e-05	2.62423e-05	3.00257e-05	4.23692e-05	3.43546e-05	5.14588e-05	5.69987e-05	4.49747e-05	6.73664e-05	3.50337e-05	3.00257e-05	3.93076e-05	3.22e-05	5.44e-05	7.13e-05	0	3210	3.1094	7.54256	0.000300014	3193.82	19.203	4.50249	3.29584e-05	5.44576e-05	7.1216e-05	36.1244	3151.58	-4.5117	0.0811199	2.66445e-05	3.42853e-05	4.11724e-05	3.00257e-05	5.88778e-05	7.70788e-05
1022	Imatinib (BCR-ABL)	HCC70	1.8463e-05	1.53121e-05	2.00455e-05	2.92162e-05	2.62423e-05	3.43546e-05	4.43978e-05	3.93076e-05	5.14588e-05	2.93919e-05	2.62423e-05	3.43546e-05	1.71e-05	3.23e-05	5.34e-05	0	5510	2.2824	7.3996	0	5494.43	14.3569	3.28812	1.70828e-05	3.22934e-05	5.32781e-05	0	5457.45	-4.52727	0.159084	1.9056e-05	2.89106e-05	4.36337e-05	1.53121e-05	3.43546e-05	5.88778e-05
1023	Imatinib (BCR-ABL)	HS578T	4.10626e-05	3.43546e-05	5.14588e-05	6.80076e-05	5.14588e-05	8.81915e-05	8.51512e-05	6.73664e-05	0.000118132	4.40436e-05	3.43546e-05	5.16443e-05	8.04e-05	9.44e-05	9.84e-05	-22.2	1300	10	7.82179	0	1330.95	435.196	102.633	5.72756e-05	5.84528e-05	5.88302e-05	0.251094	1005.27	-4.20449	0.000873185	6.24051e-05	6.26482e-05	6.27473e-05	5.88778e-05	0.000100906	0.000118132
1024	Imatinib (BCR-ABL)	HS578T	3.61996e-05	3.00257e-05	4.49747e-05	6.09713e-05	4.49747e-05	7.70788e-05	7.74219e-05	5.88778e-05	0.000100906	3.9428e-05	3.43546e-05	5.14588e-05	8.01e-05	9.42e-05	9.9e-05	-10.1	1420	10	7.82832	0	1450.33	130.82	32.4024	8.9119e-05	9.58572e-05	9.80456e-05	0	1448.86	-4.31982	0.000765534	4.78749e-05	4.8026e-05	4.80923e-05	5.14588e-05	0.000100906	0.000118132
1025	Imatinib (BCR-ABL)	HS578T	4.17933e-05	3.43546e-05	5.14588e-05	4.96221e-05	3.93076e-05	5.88778e-05	5.99107e-05	4.49747e-05	7.70788e-05	4.80057e-05	3.93076e-05	5.88778e-05	NA	NA	NA	0	0	0	0	0	2180.17	878.859	203.725	4.83396e-05	4.86204e-05	4.88733e-05	0.342555	1499.85	-4.60182	0.000895491	2.49642e-05	2.50239e-05	2.50768e-05	7.70788e-05	8.81915e-05	0.000100906
1026	Imatinib (BCR-ABL)	HS578T	4.60695e-05	3.93076e-05	5.88778e-05	6.33691e-05	5.14588e-05	7.70788e-05	7.41169e-05	5.88778e-05	8.81915e-05	4.87792e-05	3.93076e-05	5.88778e-05	NA	NA	NA	0	0	0	0	0	2196.76	6573.85	1501.22	4.17693e-05	4.18226e-05	4.18433e-05	0.0963563	1772.11	-4.41343	0.000242946	3.85937e-05	3.86329e-05	3.8648e-05	7.70788e-05	0.000100906	0.000100906
1027	Imatinib (BCR-ABL)	HS578T	2.32716e-06	1.15178e-09	5.96475e-06	4.25442e-06	1.15178e-09	8.93444e-06	2.07849e-05	7.78405e-06	5.14588e-05	1.13131e-05	4.6935e-06	2.35468e-05	2.06e-06	4.49e-06	1.58e-05	-5.49	1090	1.6613	6.81318	0	1088.16	11.4474	2.39508	2.83014e-06	4.49028e-06	1.58067e-05	0	1087.59	-5.0005	0.307092	2.86923e-06	4.17965e-06	1.38237e-05	2.65853e-06	3.98215e-06	2.00455e-05
1028	Imatinib (BCR-ABL)	LY2	2.339e-05	1.75197e-05	3.01339e-05	3.71275e-05	2.62423e-05	6.73664e-05	6.82573e-05	3.93076e-05	0.000151145	3.46051e-05	2.62423e-05	5.88778e-05	2.27e-05	2.55e-05	2.79e-05	-17.7	996	10	7.08839	0	1013.89	4343.35	935.057	2.26062e-05	2.26427e-05	2.26737e-05	0.092644	825.628	-4.61731	0.0215857	2.2907e-05	2.41994e-05	2.55387e-05	2.62423e-05	4.49747e-05	8.81915e-05
1029	Imatinib (BCR-ABL)	LY2	6.06765e-06	1.15178e-09	3.43546e-05	4.55865e-07	1.15178e-09	8.96665e-06	4.54177e-05	2.27207e-08	0.000151145	9.30347e-05	2.00455e-05	0.000339113	1.22e-05	NA	2.41e-05	-15.7	1430	10	7.11639	0	1495.13	1162.08	250.352	NA	NA	2.26771e-05	0	1494.8	-4.59693	0.0580738	NA	NA	2.40211e-05	1.20042e-07	1.15178e-09	3.00257e-05
1030	Imatinib (BCR-ABL)	MCF10A	3.45259e-05	3.00257e-05	3.93076e-05	7.55352e-05	6.73664e-05	8.81915e-05	0.000100136	8.81915e-05	0.000118132	3.72499e-05	3.43546e-05	4.49747e-05	5.09e-05	9.23e-05	0.000106	40.5	3430	3.7015	7.66608	41.0394	3362.44	22.6251	5.41886	5.27193e-05	9.25955e-05	0.000105957	43.0575	3358.73	-4.34939	0.116975	4.17394e-05	7.74594e-05	9.82044e-05	4.49747e-05	8.81915e-05	0.000100906
1031	Imatinib (BCR-ABL)	MCF10A	3.4195e-05	3.00257e-05	3.93076e-05	7.8447e-05	6.73664e-05	8.81915e-05	9.78135e-05	8.81915e-05	0.000110439	3.58284e-05	3.00257e-05	3.93076e-05	4.33e-05	9.02e-05	0.000102	10.5	5620	3.19	7.57056	59.2897	5530.42	540.561	116.755	2.32424e-05	2.38995e-05	2.40311e-05	177.026	5392.58	-4.539	0.0595983	2.85912e-05	4.29133e-05	5.41636e-05	4.49747e-05	0.000100906	0.000100906
1032	Imatinib (BCR-ABL)	MCF10F	9.56462e-06	6.82471e-06	1.16964e-05	2.38358e-05	2.00455e-05	2.62423e-05	4.74986e-05	3.93076e-05	5.16443e-05	2.06776e-05	1.75197e-05	2.35468e-05	8.97e-06	2.44e-05	4.98e-05	-15.6	2160	1.3845	7.21153	0	2169.63	8.88873	1.97077	8.90788e-06	2.41488e-05	4.97258e-05	0	2148.81	-4.73169	0.346553	8.90154e-06	2.18342e-05	4.98649e-05	7.80865e-06	2.62423e-05	5.88778e-05
1033	Imatinib (BCR-ABL)	MCF12A	3.75776e-05	3.43546e-05	3.93076e-05	8.64486e-05	7.70788e-05	8.81915e-05	0.000123346	0.000110439	0.0001321	4.27152e-05	3.93076e-05	4.49747e-05	5.48e-05	9.75e-05	0.000115	63.7	7580	3.5009	7.74428	63.6318	7473.69	21.1242	5.12587	5.55951e-05	9.78417e-05	0.000114535	57.5916	7479.29	-4.27615	0.140722	4.61267e-05	8.83623e-05	0.000116059	3.93076e-05	8.81915e-05	0.000118132
1034	Imatinib (BCR-ABL)	MCF7	2.06983e-05	1.75197e-05	2.35468e-05	3.50985e-05	3.00257e-05	3.93076e-05	4.93651e-05	4.49747e-05	5.88778e-05	2.83299e-05	2.62423e-05	3.43546e-05	1.86e-05	4.26e-05	6.64e-05	0	4340	1.905	7.39265	0	4334.97	11.964	2.73715	1.8847e-05	4.25916e-05	6.63163e-05	24.9165	4157.01	-4.62636	0.0268675	2.23831e-05	2.4383e-05	2.5903e-05	1.75197e-05	4.49747e-05	6.73664e-05
1035	Imatinib (BCR-ABL)	MCF7	1.32696e-05	1.16964e-05	1.53121e-05	2.47787e-05	2.20133e-05	2.62423e-05	4.0833e-05	3.43546e-05	4.49747e-05	2.28844e-05	2.00455e-05	2.62423e-05	1.24e-05	2.52e-05	4.23e-05	-0.694	3200	2.0073	7.203	0	3200.72	12.8185	2.84608	1.23578e-05	2.51685e-05	4.24647e-05	0	3172.06	-4.64063	0.222738	1.35477e-05	2.42975e-05	4.18645e-05	1.16964e-05	2.62423e-05	5.14588e-05
1036	Imatinib (BCR-ABL)	MDAMB157	1.83639e-05	1.53121e-05	2.00455e-05	2.92345e-05	2.62423e-05	3.43546e-05	4.45582e-05	3.93076e-05	5.14588e-05	2.89302e-05	2.62423e-05	3.00257e-05	1.72e-05	3.28e-05	5.38e-05	5.83	5160	2.3444	7.41036	0.4765	5131.85	14.7966	3.39592	1.67717e-05	3.28527e-05	5.37066e-05	0	5120.57	-4.63114	0.0182817	2.21276e-05	2.32918e-05	2.44275e-05	1.53121e-05	3.43546e-05	5.88778e-05
1037	Imatinib (BCR-ABL)	MDAMB157	8.15729e-07	1.15178e-09	8.93444e-06	5.7264e-07	1.15178e-09	4.6935e-06	3.78851e-05	1.15178e-09	0.000279577	4.07487e-05	1.15178e-09	0.000259036	NA	NA	7.86e-05	-29.7	1270	10	7.87339	0	1276.04	269.975	67.988	NA	NA	0.000103541	0.14936	1157.18	-4.11295	0.000836392	NA	NA	7.6939e-05	1.15178e-09	1.15178e-09	1.53121e-05
1038	Imatinib (BCR-ABL)	MDAMB157	1.69141e-05	1.53121e-05	1.75197e-05	2.89139e-05	2.62423e-05	3.00257e-05	4.52014e-05	3.93076e-05	5.14588e-05	2.62275e-05	2.35468e-05	3.00257e-05	1.73e-05	2.83e-05	4.04e-05	44.3	5120	2.7796	7.20329	43.4851	5107.88	16.7584	3.72613	1.72405e-05	2.86785e-05	4.1848e-05	0	5127.33	-4.59848	0.178234	1.79516e-05	2.80154e-05	4.25775e-05	1.53121e-05	3.00257e-05	5.88778e-05
1039	Imatinib (BCR-ABL)	MDAMB175VII	1.23933e-05	8.93444e-06	1.53121e-05	1.86835e-05	1.53121e-05	2.00455e-05	3.45842e-05	3.00257e-05	3.93076e-05	2.43175e-05	2.00455e-05	2.62423e-05	1.39e-05	1.97e-05	3.04e-05	61.2	3960	3.5217	7.138	61.2221	3907.04	21.9529	4.82867	1.33839e-05	1.96355e-05	3.07393e-05	7.8839e-05	3966.69	-4.61216	0.183821	1.2969e-05	1.92541e-05	3.37056e-05	8.93444e-06	1.53121e-05	3.93076e-05
1040	Imatinib (BCR-ABL)	MDAMB231	4.07918e-05	3.43546e-05	5.14588e-05	6.43272e-05	5.14588e-05	7.70788e-05	7.95241e-05	5.88778e-05	0.000100906	4.40853e-05	3.43546e-05	5.14588e-05	NA	NA	NA	0	0	0	0	0	1908.07	541.93	127.684	5.65089e-05	5.75693e-05	5.79099e-05	0	1908.07	-4.28875	0.00127855	5.14129e-05	5.16737e-05	5.17939e-05	5.88778e-05	8.81915e-05	0.000100906
1041	Imatinib (BCR-ABL)	MDAMB231	1.35566e-05	1.16964e-05	1.53121e-05	5.55152e-05	4.49747e-05	6.73664e-05	8.34758e-05	6.73664e-05	0.000118132	1.50198e-05	1.33827e-05	1.75197e-05	1.49e-05	3.77e-05	4.52e-05	38.1	3580	2.5545	6.95948	103.202	3437.65	17.8782	3.82074	1.6345e-05	3.82769e-05	4.84551e-05	362.439	3078.46	-4.67295	0.0282415	2.12849e-05	NA	NA	1.33827e-05	7.70788e-05	0.000110439
1042	Imatinib (BCR-ABL)	MDAMB361	2.31297e-05	2.00455e-05	2.62423e-05	2.98114e-05	2.62423e-05	3.43546e-05	4.49075e-05	3.93076e-05	5.14588e-05	3.47103e-05	3.00257e-05	3.93076e-05	2.47e-05	3.71e-05	5.8e-05	30.6	4930	3.4141	7.54481	45.4877	4867.03	46.0328	10.3134	2.3534e-05	2.87096e-05	3.5513e-05	30.9265	4880.43	-4.45263	0.106757	2.37219e-05	3.05415e-05	4.25445e-05	2.35468e-05	3.43546e-05	5.88778e-05
1043	Imatinib (BCR-ABL)	MDAMB361	2.34068e-05	2.00455e-05	2.62423e-05	3.48308e-05	3.00257e-05	3.93076e-05	5.07271e-05	4.49747e-05	5.88778e-05	3.2873e-05	3.00257e-05	3.93076e-05	2.52e-05	4.37e-05	6.37e-05	34.4	5990	2.8879	7.51772	0.101986	5948.92	17.6172	4.12376	2.52207e-05	4.44811e-05	6.48208e-05	0	6010.76	-4.6366	0.00685038	2.26674e-05	2.31147e-05	2.35113e-05	2.35468e-05	4.49747e-05	6.73664e-05
1044	Imatinib (BCR-ABL)	MDAMB415	2.27921e-05	2.00455e-05	2.62423e-05	3.13421e-05	3.00257e-05	3.43546e-05	4.70444e-05	3.93076e-05	5.14588e-05	3.34601e-05	3.00257e-05	3.93076e-05	2.3e-05	2.79e-05	3.32e-05	32.3	3200	6.9094	7.19538	32.6188	3175.39	3679.08	792.188	2.26086e-05	2.26583e-05	2.27084e-05	87.9203	3110.64	-4.56897	0.0644206	2.30323e-05	2.66735e-05	3.18694e-05	2.35468e-05	3.93076e-05	5.88778e-05
1045	Imatinib (BCR-ABL)	MDAMB415	2.6827e-06	1.15178e-09	2.71881e-05	4.32153e-06	1.15178e-09	3.93076e-05	2.17555e-05	1.15178e-09	0.000197869	2.01357e-05	1.15178e-09	0.000197869	8.43e-05	NA	NA	-23.5	3210	2.2783	7.41698	0	3191.94	14.7199	3.3747	1.67341e-05	3.21191e-05	5.29385e-05	38.704	3121.91	-4.55533	0.110648	1.99736e-05	2.71195e-05	3.6505e-05	1.53121e-05	3.43546e-05	5.88778e-05
1046	Imatinib (BCR-ABL)	MDAMB453	8.03043e-06	6.82471e-06	8.93444e-06	1.99685e-05	1.75197e-05	2.20133e-05	3.33381e-05	3.00257e-05	3.93076e-05	1.25438e-05	1.16964e-05	1.33827e-05	7.73e-06	2.06e-05	3.27e-05	30	4560	1.7508	6.88956	31.7738	4481.41	12.308	2.60825	7.7439e-06	2.05931e-05	3.2149e-05	0	4487.21	-4.88422	0.278069	7.4924e-06	1.9775e-05	3.57636e-05	6.82471e-06	2.00455e-05	3.93076e-05
1047	Imatinib (BCR-ABL)	MDAMB453	6.787e-06	3.48037e-06	1.16964e-05	3.07062e-05	1.53121e-05	5.909e-05	0.00010643	3.93076e-05	0.000339113	1.1634e-05	6.82471e-06	2.00455e-05	8.16e-06	2.6e-05	4.53e-05	51.7	4730	1.5345	7.06348	0.00501822	4663.15	10.3755	2.26367	8.21899e-06	2.61462e-05	4.46309e-05	0	4646.96	-4.78928	0.327984	7.72971e-06	2.4408e-05	4.99803e-05	5.96475e-06	2.62423e-05	5.88778e-05
1048	Imatinib (BCR-ABL)	MDAMB453	1.69205e-05	1.33827e-05	2.00455e-05	2.74053e-05	2.35468e-05	3.00257e-05	4.06885e-05	3.43546e-05	4.49747e-05	2.47334e-05	2.20133e-05	3.00257e-05	1.56e-05	2.85e-05	4.09e-05	47.1	4710	2.9089	7.23349	0.000481782	4638.47	24.142	5.35257	1.67196e-05	2.71476e-05	3.60617e-05	2.16127e-05	4633.42	-4.5765	0.146074	1.70745e-05	2.73505e-05	3.91824e-05	1.16964e-05	3.00257e-05	5.88778e-05
1049	Imatinib (BCR-ABL)	MDAMB453	1.44353e-05	1.33827e-05	1.75197e-05	2.28804e-05	2.00455e-05	2.62423e-05	3.70197e-05	3.43546e-05	3.93076e-05	2.18425e-05	2.00455e-05	2.35468e-05	1.94e-05	2.26e-05	2.52e-05	18	3720	10	7.03056	63.3601	3636.97	10879.9	2341.89	2.2581e-05	2.25999e-05	2.26158e-05	72.0675	3619.32	-4.65046	0.044457	2.01685e-05	2.26352e-05	2.53767e-05	1.16964e-05	2.35468e-05	4.49747e-05
1050	Imatinib (BCR-ABL)	MX1	2.27105e-05	2.00455e-05	2.62423e-05	3.1736e-05	3.00257e-05	3.43546e-05	4.66964e-05	3.93076e-05	5.14588e-05	3.3189e-05	3.00257e-05	3.93076e-05	2.24e-05	3.91e-05	6.11e-05	0	6950	2.7557	7.52298	0	6905.9	17.181	4.01635	2.3057e-05	3.93119e-05	6.10943e-05	0	7147.5	-4.0479	0.024197	8.39122e-05	8.89403e-05	9.47834e-05	2.35468e-05	3.93076e-05	6.73664e-05
1051	Imatinib (BCR-ABL)	SKBR3	2.31308e-05	2.00455e-05	2.62423e-05	4.27698e-05	3.93076e-05	4.49747e-05	6.09795e-05	5.14588e-05	6.73664e-05	3.02423e-05	2.62423e-05	3.43546e-05	2.38e-05	5.16e-05	7.27e-05	23.2	7700	2.3103	7.46907	39.7562	7576.53	14.7901	3.42577	2.37908e-05	5.13629e-05	7.17506e-05	6.75467e-06	7580.32	-4.48495	0.162322	2.34507e-05	4.21068e-05	5.939e-05	2.20133e-05	5.14588e-05	7.70788e-05
1052	Imatinib (BCR-ABL)	SKBR3	2.31898e-05	2.00455e-05	2.62423e-05	4.54411e-05	3.93076e-05	5.88778e-05	6.35422e-05	5.14588e-05	0.000100906	2.81402e-05	2.62423e-05	3.00257e-05	2.29e-05	2.75e-05	2.94e-05	94.3	7590	10	7.08539	98.2793	7457.04	217.392	46.9781	2.26978e-05	2.39892e-05	2.44908e-05	4.23727e-05	7560.02	-4.55232	0.140734	2.34055e-05	3.99958e-05	5.26409e-05	2.20133e-05	5.88778e-05	7.70788e-05
1053	Imatinib (BCR-ABL)	SUM1315MO2	2.52605e-05	2.35468e-05	2.62423e-05	3.50079e-05	3.00257e-05	3.93076e-05	5.30824e-05	4.49747e-05	5.88778e-05	3.7241e-05	3.43546e-05	4.49747e-05	2.58e-05	4.13e-05	6.17e-05	37.9	4330	2.8794	7.51055	74.3462	4256.84	65.1151	14.3264	2.37884e-05	2.6821e-05	3.01312e-05	77.0052	4249.6	-4.48615	0.120311	2.50198e-05	3.24936e-05	4.47209e-05	2.62423e-05	3.93076e-05	6.73664e-05
1054	Imatinib (BCR-ABL)	SUM1315MO2	2.18731e-05	2.00455e-05	2.35468e-05	2.94487e-05	2.62423e-05	3.43546e-05	4.70089e-05	3.93076e-05	5.88778e-05	3.56433e-05	3.00257e-05	3.93076e-05	2.26e-05	2.51e-05	2.89e-05	66.2	4750	10	7.13165	65.7429	4733.93	1523.51	328.203	2.25975e-05	2.27007e-05	2.2839e-05	136.104	4650.77	-4.56992	0.067346	2.2533e-05	2.5524e-05	3.12177e-05	2.20133e-05	3.00257e-05	5.88778e-05
1055	Imatinib (BCR-ABL)	SUM149PT	1.99775e-05	1.75197e-05	2.20133e-05	3.83018e-05	3.43546e-05	4.49747e-05	5.33423e-05	4.49747e-05	6.73664e-05	2.44773e-05	2.20133e-05	2.62423e-05	2.16e-05	2.57e-05	2.73e-05	26.7	4410	10	7.0394	26.5364	4400.26	16532.8	3558.67	2.25963e-05	2.26119e-05	2.26177e-05	224.363	4170.35	-4.64765	0.0372844	2.20497e-05	2.54785e-05	2.8158e-05	1.75197e-05	5.14588e-05	7.70788e-05
1056	Imatinib (BCR-ABL)	SUM159PT	8.20923e-06	6.82471e-06	1.02225e-05	1.99156e-05	1.75197e-05	2.35468e-05	2.63154e-05	2.20133e-05	3.43546e-05	8.76502e-06	7.80865e-06	1.02225e-05	1.78e-05	2.19e-05	2.28e-05	-0.0234	1800	10	6.89525	0	1816.63	8307.85	1787.99	2.25553e-05	2.25933e-05	2.26009e-05	0.012678	1645.04	-4.66222	0.00603392	2.16627e-05	2.24234e-05	2.26584e-05	1.02225e-05	2.20133e-05	2.35468e-05
1057	Imatinib (BCR-ABL)	SUM185PE	9.55551e-06	5.96475e-06	1.33827e-05	2.00744e-05	1.33827e-05	3.00257e-05	5.34631e-05	3.00257e-05	0.000100906	1.92315e-05	1.33827e-05	3.00257e-05	1.24e-05	1.99e-05	3.01e-05	59.7	6390	2.7649	7.05484	59.5845	6302.87	54151.1	11655.7	2.25969e-05	2.25982e-05	2.26016e-05	0	6418.17	-4.71149	0.213058	1.21296e-05	1.9336e-05	3.32044e-05	8.93444e-06	1.75197e-05	3.93076e-05
1058	Imatinib (BCR-ABL)	SUM225CWN	9.91894e-06	8.9063e-06	1.16964e-05	1.78863e-05	1.53121e-05	2.00455e-05	3.38502e-05	3.00257e-05	3.93076e-05	1.82728e-05	1.75197e-05	2.00455e-05	1.09e-05	1.91e-05	3.04e-05	-0.676	2560	2.3695	7.04102	0	2570.79	15.3032	3.31353	1.11429e-05	1.90721e-05	3.05434e-05	0	2565.2	-4.7485	0.238069	1.06182e-05	1.82323e-05	3.30615e-05	8.93444e-06	1.75197e-05	3.93076e-05
1059	Imatinib (BCR-ABL)	SUM225CWN	1.6218e-05	1.33827e-05	2.00455e-05	2.33817e-05	2.00455e-05	2.62423e-05	3.87332e-05	3.43546e-05	4.49747e-05	2.76377e-05	2.62423e-05	3.00257e-05	1.49e-05	2.39e-05	3.87e-05	24.3	4040	2.7966	7.25785	24.6011	3998.28	7112.97	1531.18	2.2577e-05	2.26037e-05	2.26323e-05	0	4028.06	-4.57093	0.156205	1.71499e-05	2.35671e-05	3.67459e-05	1.16964e-05	2.35468e-05	5.14588e-05
1060	Imatinib (BCR-ABL)	SUM229PE	1.95699e-05	1.75197e-05	2.00455e-05	4.00891e-05	3.93076e-05	4.49747e-05	5.75931e-05	5.14588e-05	6.73664e-05	2.43599e-05	2.20133e-05	2.62423e-05	2.17e-05	2.59e-05	2.77e-05	61.5	6470	10	7.04935	22.738	6453.96	7397.76	1592.43	2.25907e-05	2.26289e-05	2.26414e-05	0.000115618	6468.44	-4.63499	0.0571408	2.16966e-05	2.68444e-05	3.00009e-05	1.75197e-05	5.14588e-05	7.70788e-05
1061	Imatinib (BCR-ABL)	SUM229PE	5.1477e-06	3.98215e-06	6.82471e-06	1.16974e-05	8.93444e-06	1.53121e-05	2.69575e-05	2.00455e-05	3.93076e-05	1.03051e-05	7.80865e-06	1.33827e-05	5.35e-06	1.31e-05	2.35e-05	122	7160	1.9263	6.82983	123.158	6915.77	13.8331	2.90917	5.93132e-06	1.33734e-05	2.34345e-05	6.14798e-06	7032.44	-4.91592	0.267528	5.54958e-06	1.20757e-05	2.37985e-05	4.6935e-06	1.16964e-05	2.62423e-05
1062	Imatinib (BCR-ABL)	SUM52PE	2.27362e-05	2.00455e-05	2.62423e-05	5.83789e-05	5.14588e-05	6.73664e-05	0.000109638	0.000100906	0.000118132	4.00021e-05	3.43546e-05	4.49747e-05	2.42e-05	6.25e-05	0.000107	23.3	3940	1.6246	7.63742	23.1669	3923.11	9.74953	2.32093	2.43987e-05	6.24939e-05	0.000106724	0	3926.65	-4.40806	0.293868	2.30189e-05	5.49915e-05	0.00010507	2.20133e-05	5.88778e-05	0.000118132
1063	Imatinib (BCR-ABL)	SUM52PE	1.83003e-05	8.93444e-06	3.43546e-05	6.5436e-05	3.43546e-05	0.000118132	0.000219135	8.81915e-05	0.000529851	4.25261e-05	2.20133e-05	7.70788e-05	2.07e-05	6.33e-05	0.000131	2.9	3640	1.3038	7.75521	5.45641e-07	3647.76	7.62359	1.85089	2.19731e-05	6.32276e-05	0.000131734	0	3624.7	-4.37152	0.379333	2.06073e-05	5.53536e-05	0.000133468	1.75197e-05	6.73664e-05	0.000197869
1064	Imatinib (BCR-ABL)	T47D	2.07186e-05	1.75197e-05	2.35468e-05	3.6062e-05	3.00257e-05	3.93076e-05	5.07722e-05	4.49747e-05	5.88778e-05	2.83168e-05	2.62423e-05	3.43546e-05	1.74e-05	4.35e-05	6.85e-05	0	5840	1.8214	7.3883	0	5797.96	11.66	2.6673	1.83241e-05	4.35338e-05	6.79328e-05	0	5719.65	-4.53005	0.198685	2.02387e-05	3.81895e-05	5.88075e-05	1.75197e-05	4.49747e-05	6.73664e-05
1065	Imatinib (BCR-ABL)	T47D	1.52531e-05	1.33827e-05	1.75197e-05	3.02852e-05	2.62423e-05	3.43546e-05	4.65567e-05	3.93076e-05	5.14588e-05	2.24692e-05	2.00455e-05	2.62423e-05	1.53e-05	3.07e-05	4.43e-05	17.7	2490	2.3389	7.18296	24.4656	2450.88	15.7112	3.47445	1.54554e-05	3.04469e-05	4.34066e-05	0	2464.34	-4.62665	0.202122	1.59474e-05	3.0332e-05	4.71874e-05	1.33827e-05	3.43546e-05	5.88778e-05
1066	Imatinib (BCR-ABL)	T47DKBLUC	2.23274e-05	2.00455e-05	2.35468e-05	3.0895e-05	2.62423e-05	3.43546e-05	4.58151e-05	3.93076e-05	5.14588e-05	3.24554e-05	3.00257e-05	3.43546e-05	2.12e-05	3.6e-05	5.5e-05	36.2	5390	2.7173	7.43233	82.1588	5272.63	3276.19	705.435	2.26022e-05	2.26591e-05	2.27135e-05	26.9771	5333.84	-4.51119	0.129705	2.28002e-05	3.04268e-05	4.25953e-05	2.20133e-05	3.43546e-05	5.88778e-05
1067	Imatinib (BCR-ABL)	T47DKBLUC	1.59835e-05	1.33827e-05	2.00455e-05	2.55444e-05	2.35468e-05	3.00257e-05	4.06268e-05	3.43546e-05	4.49747e-05	2.67674e-05	2.35468e-05	3.00257e-05	1.41e-05	2.71e-05	4.77e-05	13.2	4460	2.088	7.32261	11.5443	4457.26	13.1064	2.96527	1.43679e-05	2.70644e-05	4.78211e-05	0	4429.48	-4.56619	0.191897	1.63598e-05	2.57346e-05	4.26001e-05	1.16964e-05	2.62423e-05	5.14588e-05
1068	Imatinib (BCR-ABL)	T47DKBLUC	2.17998e-05	2.00455e-05	2.35468e-05	3.29664e-05	3.00257e-05	3.93076e-05	4.7655e-05	3.93076e-05	5.88778e-05	3.11522e-05	2.62423e-05	3.43546e-05	2.25e-05	3.98e-05	5.9e-05	38.2	6580	2.6948	7.45571	84.1774	6441.54	117.15	25.4879	2.26316e-05	2.46948e-05	2.62393e-05	17.2272	6378.71	-4.62589	0.0164154	2.26169e-05	2.37163e-05	2.471e-05	2.00455e-05	3.93076e-05	6.73664e-05
1069	Imatinib (BCR-ABL)	UACC812	5.56262e-06	1.15178e-09	1.53121e-05	2.69772e-05	1.02225e-05	5.88778e-05	0.000106447	3.93076e-05	0.000296382	2.03719e-05	7.80865e-06	4.49747e-05	1.04e-05	2.75e-05	5.26e-05	-6.5	4840	1.9571	7.40483	7.94326e-20	4733.19	13.088	3.00489	9.91585e-06	2.80104e-05	5.21999e-05	0	4688.65	-4.51718	0.176453	1.37709e-05	2.66313e-05	4.3705e-05	5.96475e-06	2.35468e-05	6.73664e-05
1070	Imatinib (BCR-ABL)	ZR751	2.5066e-05	2.20133e-05	2.62423e-05	3.59194e-05	3.43546e-05	3.93076e-05	5.38052e-05	4.49747e-05	5.88778e-05	3.57584e-05	3.00257e-05	3.93076e-05	2.77e-05	4.47e-05	6.64e-05	43.9	7830	2.8607	7.55247	42.1234	7808.45	17.3412	4.07029	2.7051e-05	4.46524e-05	6.63559e-05	244.622	7569.74	-4.62139	0.0166175	2.29362e-05	2.39548e-05	2.50534e-05	2.62423e-05	4.49747e-05	6.73664e-05
1071	Imatinib (BCR-ABL)	ZR7530	1.40038e-09	1.15178e-09	1.15178e-09	1.15178e-09	1.15178e-09	1.15178e-09	1.14292e-05	5.21315e-06	1.75197e-05	2.89252e-05	2.00455e-05	4.49747e-05	NA	NA	9.73e-06	-42.5	468	1.7442	7.32434	0	484.455	10.8198	2.40216	NA	NA	9.40827e-06	0	470.267	-4.6238	0.117755	NA	NA	1.70161e-05	1.15178e-09	1.15178e-09	1.75197e-05
1072	Imatinib (BCR-ABL)	ZR75B	2.62339e-05	2.35468e-05	3.00257e-05	4.62036e-05	3.93076e-05	5.14588e-05	6.79036e-05	5.88778e-05	7.70788e-05	3.46031e-05	3.00257e-05	3.93076e-05	2.37e-05	2.77e-05	3.01e-05	149	5770	10	7.10976	152.652	5636.73	183.111	39.6469	2.30538e-05	2.43254e-05	2.50483e-05	151.28	5637.25	-4.61382	0.035172	2.33749e-05	2.60412e-05	2.82323e-05	2.62423e-05	5.14588e-05	7.70788e-05
1073	Imatinib (BCR-ABL)	BT483	1.25178e-05	1.15178e-09	0.000100906	1.25515e-05	1.15178e-09	0.000100906	9.76858e-05	1.15178e-09	0.000632429	3.78501e-05	1.15178e-09	0.000299587	NA	NA	NA	0	0	0	0	2.13926e-05	5542.49	1.14649	0.429913	2.96503e-07	2.51818e-07	NA	0.000122542	5061.73	-3.3669	1.29674	5.06465e-07	4.20781e-07	NA	8.01415e-08	7.00431e-08	NA
1074	Imatinib (BCR-ABL)	MDAMB361	1.13707e-05	1.15178e-09	0.000100906	2.54114e-05	1.15178e-09	0.000226396	0.000105116	1.15178e-09	0.000664971	1.26936e-05	1.15178e-09	0.0001321	NA	NA	NA	0	0	0	0	5.51049e-05	6102	1.20789	0.447061	NA	NA	NA	5.25307e-05	6102	-3.52648	1.82403	NA	NA	NA	2.69329e-07	3.00257e-05	NA
1075	Imatinib (BCR-ABL)	SUM1315MO2	9.13091e-06	1.15178e-09	0.000100906	2.33858e-05	1.15178e-09	0.000226396	0.000111657	1.15178e-09	0.000592656	2.09363e-05	1.15178e-09	0.000226396	NA	NA	NA	0	0	0	0	7.59464e-06	5330	1.34268	0.524862	7.93803e-07	NA	NA	0.0005913	5148.43	-3.2149	1.34511	1.06721e-06	NA	NA	1.57151e-07	8.93444e-06	NA
1076	Imatinib (BCR-ABL)	SUM229PE	2.16361e-06	1.15178e-09	1.34791e-05	2.13653e-05	1.51077e-09	0.000151145	6.40975e-05	2.44924e-06	0.000379448	2.60922e-06	1.15178e-09	1.75197e-05	1.77e-06	8.72e-06	NA	1250	4600	1.238	6.27122	0.000518047	5195.52	2.42839	0.549364	5.12297e-07	1.71849e-05	NA	3.84259e-05	5195.49	-5.19404	1.27986	5.33236e-07	1.3479e-05	NA	2.05731e-07	1.75197e-05	NA
1077	Imatinib (BCR-ABL)	SUM52PE	4.0076e-06	1.15178e-09	2.89852e-05	1.17759e-05	1.15178e-09	0.000100906	5.89581e-05	6.3481e-09	0.000393598	8.25861e-06	1.15178e-09	5.14588e-05	9.34e-07	6.17e-06	NA	1250	2770	1.0219	6.51527	288.88	3011.55	1.44056	0.377465	2.39044e-07	NA	NA	149.655	2875.82	-4.32541	1.65518	3.12448e-07	NA	NA	1.20042e-07	3.04182e-06	NA
1078	Imatinib (BCR-ABL)	600MPE	2.35777e-05	2.00455e-05	2.62423e-05	3.473e-05	3.00257e-05	4.49747e-05	5.31307e-05	3.93076e-05	8.81915e-05	3.33013e-05	3.00257e-05	4.49747e-05	2.35e-05	2.71e-05	3.03e-05	27.3	4680	10	7.14548	27.8595	4647.75	91.3051	19.9663	2.32051e-05	2.57561e-05	2.78586e-05	5.03104	4673.69	-4.51081	0.100746	2.40047e-05	3.12306e-05	4.01589e-05	2.35468e-05	3.93076e-05	6.73664e-05
1079	Imatinib (BCR-ABL)	CAMA1	1.53539e-05	1.33827e-05	1.75197e-05	2.6311e-05	2.62423e-05	3.00257e-05	4.24655e-05	3.93076e-05	4.51368e-05	2.46327e-05	2.35468e-05	2.62423e-05	1.71e-05	2.51e-05	3.29e-05	79.5	7760	3.9763	7.13694	81.5853	7636.34	64.7176	14.0494	2.01741e-05	2.3598e-05	2.63449e-05	2.29107e-05	7725.85	-4.60651	0.145632	1.70538e-05	2.54732e-05	3.64774e-05	1.33827e-05	2.62423e-05	5.14588e-05
1080	Imatinib (BCR-ABL)	HCC1428	1.80396e-05	1.53121e-05	2.00455e-05	2.81642e-05	2.62423e-05	3.00257e-05	4.48752e-05	3.93076e-05	5.14588e-05	2.90918e-05	2.62423e-05	3.00257e-05	1.65e-05	3.08e-05	5.18e-05	16	5060	2.2298	7.37719	15.2867	5042.94	13.9463	3.18258	1.6564e-05	3.07595e-05	5.18294e-05	1.90046	5018.66	-4.53966	0.165924	1.8532e-05	2.79347e-05	4.29996e-05	1.53121e-05	3.00257e-05	5.88778e-05
1081	Imatinib (BCR-ABL)	HCC1569	1.82619e-05	1.53121e-05	2.00455e-05	3.47897e-05	3.00257e-05	3.93076e-05	5.00943e-05	4.49747e-05	5.88778e-05	2.54716e-05	2.35468e-05	2.62423e-05	1.66e-05	4.11e-05	6.34e-05	0	4360	1.8397	7.33033	0	4343.94	11.8022	2.67414	1.64059e-05	4.1009e-05	6.29843e-05	0	4290.54	-4.56783	0.207217	1.809e-05	3.66349e-05	5.70438e-05	1.53121e-05	4.49747e-05	6.73664e-05
1082	Imatinib (BCR-ABL)	HCC1954	8.12364e-06	6.82471e-06	8.93444e-06	1.71201e-05	1.53121e-05	1.75197e-05	2.7633e-05	2.62423e-05	3.00257e-05	1.09208e-05	1.02225e-05	1.16964e-05	1.04e-05	1.89e-05	2.47e-05	52.4	5970	2.7954	6.81454	50.7116	5816.13	93.4411	20.0041	1.94016e-05	2.18015e-05	2.30072e-05	66.9221	5658.98	-4.68175	0.0292253	1.9905e-05	2.2008e-05	2.34396e-05	7.80865e-06	1.75197e-05	2.62423e-05
1083	Imatinib (BCR-ABL)	HCC2185	1.61077e-05	1.18493e-06	2.00455e-05	2.45307e-05	2.20133e-05	2.62423e-05	3.99449e-05	3.43546e-05	4.49747e-05	3.09908e-05	2.62423e-05	3.43546e-05	1.49e-05	2.61e-05	5.04e-05	-7	3180	2.7377	7.48904	0	3158.13	17.4079	4.043	1.36016e-05	2.62472e-05	5.00774e-05	0	3178.11	-4.6213	0.0197361	2.16897e-05	2.29359e-05	2.45633e-05	1.33827e-05	2.62423e-05	5.14588e-05
1084	Imatinib (BCR-ABL)	MCF10A	2.47122e-05	2.20133e-05	2.62423e-05	5.09059e-05	4.49747e-05	5.88778e-05	6.81119e-05	5.88778e-05	7.70788e-05	2.75784e-05	2.62423e-05	3.00257e-05	2.3e-05	2.84e-05	3e-05	50.8	5830	10	7.08125	24.8977	5753.97	934.408	201.306	2.26667e-05	2.2972e-05	2.30593e-05	23.2982	5761.09	-4.60674	0.0637534	2.36887e-05	3.13453e-05	3.53282e-05	2.62423e-05	7.70788e-05	0.000100906
1085	Imatinib (BCR-ABL)	MCF10F	3.06102e-05	2.62423e-05	3.43546e-05	4.90115e-05	4.49747e-05	5.88778e-05	6.79175e-05	5.88778e-05	7.70788e-05	3.87844e-05	3.43546e-05	4.49747e-05	4.14e-05	6.53e-05	8.3e-05	-12	2880	3.276	7.635	0	2902	19.6031	4.65529	4.01892e-05	6.44072e-05	8.20605e-05	0	2899.3	-4.38868	0.130231	3.36777e-05	5.02424e-05	6.61464e-05	3.43546e-05	6.73664e-05	8.81915e-05
1086	Imatinib (BCR-ABL)	MCF12A	2.74228e-05	2.62423e-05	3.00257e-05	4.49341e-05	3.93076e-05	5.14588e-05	5.83385e-05	5.14588e-05	6.73664e-05	3.17548e-05	3.00257e-05	3.43546e-05	3.27e-05	5.83e-05	7.31e-05	16.9	5260	2.8672	7.46661	4.57169	5293.02	17.1052	3.96376	3.23865e-05	5.92921e-05	7.47716e-05	7.29664e-06	5281.12	-4.49366	0.127355	2.82118e-05	4.47619e-05	5.73004e-05	3.00257e-05	6.73664e-05	8.81915e-05
1087	Imatinib (BCR-ABL)	MDAMB134VI	3.05065e-05	2.62423e-05	3.43546e-05	5.78386e-05	5.14588e-05	6.73664e-05	0.000106611	0.000100906	0.000118132	5.5056e-05	5.14588e-05	5.88778e-05	3.38e-05	6.8e-05	0.000108	49.6	5990	2.4767	7.83904	50.5777	5853.82	15.1593	3.74181	3.67188e-05	6.92993e-05	0.000108225	0	5900.28	-4.1923	0.207659	3.40187e-05	6.21201e-05	0.000106242	3.00257e-05	5.88778e-05	0.000110439
1088	Imatinib (BCR-ABL)	MDAMB175VII	7.87172e-06	5.96475e-06	1.02225e-05	1.49708e-05	1.33827e-05	1.75197e-05	3.00774e-05	2.62423e-05	3.93076e-05	1.64816e-05	1.33827e-05	1.75197e-05	6.78e-06	1.53e-05	2.96e-05	-3.44	3130	1.8726	7.02885	0	3108.01	12.8645	2.78199	7.59332e-06	1.54739e-05	2.93078e-05	0	3094.46	-4.78016	0.267168	7.59887e-06	1.45334e-05	2.99531e-05	6.82471e-06	1.33827e-05	3.43546e-05
1089	Imatinib (BCR-ABL)	MDAMB231	1.5789e-05	1.02225e-05	2.00455e-05	5.07028e-05	3.43546e-05	0.000172936	7.66082e-05	5.14588e-05	0.000226396	1.97164e-05	1.52639e-05	3.00257e-05	1.56e-05	4.23e-05	5.93e-05	-21.4	1800	1.5398	7.06023	0	1860.8	9.1467	1.97535	1.4496e-05	4.49084e-05	6.62796e-05	0	1839.08	-4.84561	0.338753	1.33387e-05	4.75234e-05	8.83326e-05	1.75197e-05	0.0001321	0.000226396
1090	Imatinib (BCR-ABL)	MDAMB361	2.59924e-05	2.35468e-05	2.62423e-05	3.63183e-05	3.43546e-05	3.93076e-05	5.20451e-05	4.49747e-05	5.88778e-05	3.56151e-05	3.00257e-05	3.93076e-05	2.92e-05	4.47e-05	6.28e-05	55.4	7460	3.2455	7.52421	53.2083	7422.08	19.7024	4.60405	2.87361e-05	4.47361e-05	6.29105e-05	0	7547.4	-4.62125	0.0158727	2.30381e-05	2.3977e-05	2.49404e-05	2.62423e-05	4.49747e-05	6.73664e-05
1091	Imatinib (BCR-ABL)	MDAMB415	2.01797e-05	1.75197e-05	2.35468e-05	3.0032e-05	2.62423e-05	3.43546e-05	4.612e-05	3.93076e-05	6.73664e-05	2.89071e-05	2.62423e-05	3.43546e-05	2.16e-05	2.53e-05	2.82e-05	-5.17	2100	10	7.10388	0	2083.5	140.03	30.368	2.22687e-05	2.38591e-05	2.51212e-05	0	2083.45	-4.59016	0.0635101	2.18624e-05	2.58265e-05	3.02761e-05	2.00455e-05	3.93076e-05	6.73664e-05
1092	Mebendazole (Tubulin)	HCC1419	2.05559e-05	3.09719e-06	5.99633e-05	NA	NA	NA	NA	NA	NA	4.54932e-06	2.38119e-07	1.55927e-05	1.9e-05	0.000415	0.0157	0	10100	0.4493	12.2059	78.1888	9899.14	1.6522	0.74747	2.19928e-05	NA	NA	73.2567	9894.15	-2.47636	1.24832	2.14989e-05	NA	NA	1.3583e-10	1.3583e-10	1.3583e-10
1093	Mebendazole (Tubulin)	HCC38	2.51255e-07	2.09432e-07	3.13712e-07	5.7391e-06	1.57938e-06	1.19105e-05	5.85153e-05	4.0031e-05	7.85015e-05	3.5758e-07	2.74179e-07	4.69916e-07	3.32e-07	7.8e-07	NA	1160	4370	2.6178	5.90297	1164.74	3195.18	24.1001	3.80153	3.28045e-07	7.75224e-07	NA	1108.56	3271.04	-6.46821	0.255025	2.9143e-07	1.18396e-06	NA	1.22196e-07	3.58945e-07	9.21512e-07
1094	Mebendazole (Tubulin)	HS578T	2.7899e-07	2.39629e-07	3.58945e-07	6.66485e-05	4.58029e-05	7.85015e-05	NA	NA	NA	2.74157e-07	2.39629e-07	3.13712e-07	3.5e-07	NA	NA	1470	5440	2.7647	5.81678	1471.08	3959.54	25.5951	3.99947	3.47051e-07	NA	NA	1456.81	3972.82	-6.54401	0.193949	3.08403e-07	NA	NA	1.22196e-07	4.69916e-07	6.15194e-07
1095	Mebendazole (Tubulin)	LY2	5.69147e-07	3.57814e-07	9.21512e-07	3.73431e-05	6.94936e-06	7.85015e-05	NA	NA	NA	5.36337e-07	3.13712e-07	8.05387e-07	4.84e-07	NA	NA	3830	8150	4.1041	5.984	528.324	8857.47	2.40556	0.50267	9.95536e-07	NA	NA	3776.9	4400.3	-6.38993	0.213646	4.66383e-07	NA	NA	1.3583e-10	1.3583e-10	1.59974e-07
1096	Mebendazole (Tubulin)	MDAMB157	4.67786e-07	3.13712e-07	6.15194e-07	1.92556e-06	1.38035e-06	2.59936e-06	1.8713e-05	1.19105e-05	3.05776e-05	1.50574e-06	1.05438e-06	2.06766e-06	5.01e-07	2.32e-06	1.3e-05	950	5070	0.9495	7.14351	949.174	4118.86	7.42733	1.35692	5.08745e-07	2.32302e-06	1.30207e-05	714.483	4307.24	-5.72492	0.538877	5.05236e-07	2.05794e-06	1.49981e-05	1.3583e-10	2.74179e-07	1.8071e-06
1097	Mebendazole (Tubulin)	CAMA1	3.33881e-07	1.59974e-07	6.15194e-07	3.13759e-06	8.05387e-07	1.19105e-05	NA	NA	NA	4.14765e-07	2.09432e-07	8.05387e-07	4.73e-07	6.1e-07	NA	3110	6090	10	6.0014	420.104	6651.53	1.86746	0.418708	2.49564e-07	1.00194e-05	NA	222.593	6455	-5.09262	1.60058	2.67405e-07	8.75368e-06	NA	1.3583e-10	1.3583e-10	1.3583e-10
1098	Mebendazole (Tubulin)	MCF7	2.40567e-06	5.53663e-07	1.19105e-05	NA	NA	NA	NA	NA	NA	4.84291e-07	2.39629e-07	1.05438e-06	6.07e-07	NA	NA	8320	11900	3.3003	5.92275	407.324	12543.2	1.25668	0.423306	5.0397e-06	NA	NA	286.602	12419.4	-3.68969	1.87392	4.74556e-06	NA	NA	1.3583e-10	1.3583e-10	1.3583e-10
1099	Mebendazole (Tubulin)	MDAMB134VI	1.70523e-07	1.59974e-07	1.8304e-07	3.54331e-07	3.13712e-07	4.10699e-07	4.4796e-06	6.30717e-07	2.53878e-05	1.78068e-07	1.59974e-07	2.09432e-07	NA	NA	NA	0	0	0	0	729.564	5813.16	4.0147	0.630497	1.36909e-07	3.35495e-06	NA	1143.72	4225.72	-6.96885	0.000645982	1.07391e-07	1.07721e-07	NA	1.3583e-10	1.8304e-07	2.39629e-07
1100	Mebendazole (Tubulin)	MX1	2.78142e-07	1.8304e-07	4.10699e-07	1.35713e-06	8.05387e-07	2.37162e-06	NA	NA	NA	4.718e-07	3.13712e-07	7.03896e-07	3.76e-07	6.38e-07	NA	3340	7480	3.3852	5.98539	649.155	7786.73	2.76911	0.561056	2.52953e-07	4.07241e-06	NA	3273.17	4247.98	-6.39023	0.24072	3.1129e-07	8.03293e-07	NA	1.3583e-10	1.3583e-10	1.3583e-10
1101	Mebendazole (Tubulin)	ZR751	2.15844e-07	1.22196e-07	3.58945e-07	2.86124e-06	5.17604e-07	1.04096e-05	6.08326e-05	2.15178e-05	7.85015e-05	4.04533e-07	2.39629e-07	8.05387e-07	2.38e-07	2.12e-06	NA	3960	11900	0.77	6.37861	728.623	12501.1	2.76025	0.534762	2.09509e-07	4.28766e-06	NA	336.72	12143.1	-5.66761	1.21843	2.20496e-07	3.66263e-06	NA	1.3583e-10	1.45293e-10	2.09432e-07
1102	Mebendazole (Tubulin)	184A1	1.00286e-05	6.15194e-07	6.54078e-05	NA	NA	NA	NA	NA	NA	5.34814e-07	8.15771e-08	1.38035e-06	NA	NA	NA	2330	3350	10	5.92498	520.093	3809.5	0.86074	0.2407	2.40715e-05	NA	NA	370.944	3658.41	-4.4238	2.81672	2.30004e-05	NA	NA	1.3583e-10	1.3583e-10	1.3583e-10
1103	Mebendazole (Tubulin)	BT549	4.21838e-07	3.13712e-07	5.53663e-07	NA	NA	NA	NA	NA	NA	3.08362e-07	2.39629e-07	4.10699e-07	4.96e-07	NA	NA	899	2570	10	5.96112	898.715	1659.85	75.8457	12.029	4.86013e-07	NA	NA	898.626	1659.79	-6.3483	0.0621177	4.74141e-07	NA	NA	1.3583e-10	2.39629e-07	3.13712e-07
1104	Mebendazole (Tubulin)	HCC1187	1.2869e-07	1.63609e-09	1.8304e-07	2.39657e-07	1.8304e-07	3.13712e-07	7.80245e-07	4.69916e-07	1.38035e-06	3.67111e-07	2.74179e-07	5.53663e-07	2.34e-07	3.5e-07	5.43e-07	625	5790	4.0672	5.93894	626.339	5082.07	48.5877	7.70738	2.83575e-07	3.85157e-07	5.40716e-07	611.001	5116.71	-6.4153	0.156416	2.0283e-07	3.07127e-07	5.54292e-07	1.39815e-07	2.09432e-07	4.69916e-07
1105	Mebendazole (Tubulin)	HCC1806	2.27408e-07	1.8304e-07	2.74179e-07	1.23298e-06	8.05387e-07	2.06766e-06	6.8516e-05	3.0916e-05	7.85015e-05	2.68783e-07	2.39629e-07	3.13712e-07	3.19e-07	6.54e-07	NA	1180	5500	3.2362	5.85932	1179.41	4264.97	31.5144	4.95227	3.29248e-07	6.45802e-07	NA	1171.09	4276.78	-6.49136	0.166683	2.87538e-07	7.63772e-07	NA	1.1056e-07	3.13712e-07	4.69916e-07
1106	Mebendazole (Tubulin)	HCC2185	2.04852e-09	1.3583e-10	3.63572e-08	1.00586e-08	1.3583e-10	9.33393e-08	NA	NA	NA	1.97079e-07	7.12972e-08	3.58945e-07	NA	5.48e-08	NA	3570	4930	4.4189	5.79663	714.514	5474.32	0.566111	0.211062	NA	NA	NA	514.666	5272.2	-3.69863	3.25181	NA	NA	NA	1.3583e-10	1.3583e-10	1.3583e-10
1107	Mebendazole (Tubulin)	HCC70	4.30501e-08	1.3583e-10	1.39815e-07	1.51816e-07	8.15771e-08	2.39629e-07	1.6515e-06	7.03896e-07	3.54376e-06	2.12036e-07	1.22196e-07	3.13712e-07	1.39e-07	2.39e-07	7.52e-07	1960	4870	3.4127	5.82919	723.895	5302.79	2.59953	0.457245	5.45709e-09	4.29322e-08	NA	1957.05	2851.51	-6.50064	0.143883	1.30779e-07	2.24249e-07	NA	1.3583e-10	1.3583e-10	1.3583e-10
1108	Mebendazole (Tubulin)	T47D	1.64555e-06	5.17604e-07	4.05471e-06	5.50032e-05	1.7841e-05	7.85015e-05	NA	NA	NA	1.27483e-06	4.10699e-07	3.09719e-06	2.2e-06	NA	NA	3100	5500	0.7608	7.2613	159.869	5438.56	2.20407	0.627733	2.98816e-06	8.26668e-05	NA	132.841	5410.58	-4.03719	1.29759	2.80188e-06	8.65989e-05	NA	1.3583e-10	1.3583e-10	1.3583e-10
1109	Mebendazole (Tubulin)	HCC3153	1.30962e-07	2.84922e-10	3.13712e-07	5.63541e-07	2.09432e-07	1.20641e-06	5.99472e-05	3.05776e-05	7.85015e-05	1.79848e-06	7.03896e-07	3.54376e-06	1.01e-07	7.06e-07	8.45e-05	1380	3850	0.6662	7.54078	0	4042.49	2.54288	0.610204	6.77791e-08	6.12283e-07	6.30722e-05	6.02499e-05	3869.82	-4.70613	1.12707	8.65243e-08	6.93153e-07	6.14497e-05	1.3583e-10	1.3583e-10	1.3583e-10
1110	Mebendazole (Tubulin)	MCF10A	2.85947e-06	1.38035e-06	4.63934e-06	4.67163e-05	1.7841e-05	7.85015e-05	6.11093e-05	2.6135e-05	7.85015e-05	2.89635e-06	1.57938e-06	4.65606e-06	3.18e-06	3.65e-05	NA	523	4070	1.1802	7.44061	522.92	3547.17	8.90206	1.6904	3.24547e-06	3.63535e-05	NA	297.61	3749.72	-5.46224	0.45026	2.96779e-06	4.55404e-05	NA	7.03896e-07	1.19105e-05	2.04134e-05
1111	Mebendazole (Tubulin)	MCF12A	1.99346e-06	5.52762e-07	5.30826e-06	4.92607e-05	1.19105e-05	7.85015e-05	5.56053e-05	4.6293e-05	6.49177e-05	1.723e-06	4.69916e-07	4.63934e-06	1.81e-06	NA	NA	1850	6260	0.78	7.17849	4.28726e-05	6460.51	3.35888	0.725228	2.96222e-06	NA	NA	1504.14	4683.45	-5.70694	0.66906	1.99455e-06	NA	NA	1.3583e-10	6.15194e-07	2.36578e-06
1112	Mebendazole (Tubulin)	MDAMB231	2.23052e-07	1.8304e-07	2.74179e-07	5.59096e-06	1.05438e-06	2.33567e-05	4.92062e-05	3.54376e-06	7.85015e-05	2.40255e-07	2.09432e-07	2.74179e-07	3.46e-07	6.79e-07	NA	584	5760	4.0712	5.8403	584.233	5142.74	38.8641	6.09207	3.53843e-07	6.71367e-07	NA	582.229	5145.15	-6.5028	0.131658	3.05055e-07	9.00525e-07	NA	2.39629e-07	7.03896e-07	1.55927e-05
1113	Mebendazole (Tubulin)	MDAMB415	6.9871e-07	3.13712e-07	1.38035e-06	5.44932e-06	2.36578e-06	1.04096e-05	NA	NA	NA	1.36827e-06	7.03896e-07	2.59936e-06	7.17e-07	4.82e-06	NA	3420	5400	1.0404	7.08882	0.0074722	5548.51	1.91867	0.602922	5.161e-07	1.0914e-05	NA	3.92456e-05	5493.04	-3.72201	1.36202	5.43566e-07	1.01896e-05	NA	1.3583e-10	1.3583e-10	1.3583e-10
1114	Mebendazole (Tubulin)	MDAMB453	2.1015e-07	1.1056e-07	3.58945e-07	1.08374e-06	4.69916e-07	2.36578e-06	3.64738e-05	7.95917e-06	7.56162e-05	3.64956e-07	1.8304e-07	6.15194e-07	2.82e-07	5.43e-07	NA	2410	5190	2.9077	5.89619	328.257	5547.33	2.4579	0.511396	1.40802e-07	3.00954e-06	NA	2373.19	2799.66	-6.46549	0.226301	2.40118e-07	5.90862e-07	NA	1.3583e-10	1.3583e-10	1.39815e-07
1115	Mebendazole (Tubulin)	SUM52PE	4.42918e-07	5.44603e-08	2.36578e-06	3.31534e-05	1.63631e-06	7.85015e-05	NA	NA	NA	3.06445e-07	1.3583e-10	1.38035e-06	2.12e-07	NA	NA	1650	2770	1.6909	5.41749	298.554	2833.92	1.60787	0.385901	7.53338e-07	NA	NA	230.021	2764	-4.89069	1.81968	7.18933e-07	NA	NA	1.3583e-10	1.3583e-10	1.3583e-10
1116	Mebendazole (Tubulin)	184B5	9.66959e-06	4.50014e-07	5.99633e-05	3.05776e-05	3.05776e-05	3.05776e-05	NA	NA	NA	1.18329e-06	1.3583e-10	7.57561e-06	NA	NA	NA	2440	3270	10	6.0194	0.0002548	3508.49	0.703263	0.376015	NA	NA	NA	2415.76	754.693	-6.27318	0.00150644	NA	NA	NA	1.3583e-10	1.3583e-10	1.3583e-10
1117	Mebendazole (Tubulin)	MDAMB361	8.84502e-07	4.13373e-08	3.11952e-06	2.48498e-05	1.92566e-06	5.99633e-05	2.16281e-05	2.48475e-06	5.03071e-05	4.05243e-07	1.3583e-10	1.38035e-06	2.12e-06	NA	NA	1610	3010	2.2378	6.22145	1611.13	1366.21	24.1631	3.93967	1.63691e-06	NA	NA	1611.17	1355.77	-6.25887	0.0542494	8.97089e-07	NA	NA	1.3583e-10	5.58736e-10	9.45428e-09
1118	Mebendazole (Tubulin)	SKBR3	2.85232e-07	1.5947e-07	4.69916e-07	1.04268e-06	6.15194e-07	1.8071e-06	1.53487e-05	4.05471e-06	4.58029e-05	6.12192e-07	3.58945e-07	1.05438e-06	3.23e-07	1.04e-06	NA	1240	4010	1.3234	6.40657	1235.86	2774.76	11.2996	1.88662	3.16866e-07	1.0405e-06	NA	1214.78	2761.25	-6.22855	0.333514	3.15782e-07	8.8113e-07	NA	1.3583e-10	1.3583e-10	3.58945e-07
1119	Mebendazole (Tubulin)	SUM159PT	1.55717e-07	1.22196e-07	1.8304e-07	1.5363e-06	9.21512e-07	2.36578e-06	6.94553e-06	2.06766e-06	2.67244e-05	1.67423e-07	1.39815e-07	2.09432e-07	1.78e-07	8.93e-07	NA	239	3750	1.6323	5.64258	240.937	3435.79	16.1646	2.48327	1.9096e-07	8.60981e-07	NA	218.724	3431.78	-6.69898	0.27507	1.72021e-07	1.20273e-06	NA	1.39815e-07	7.03896e-07	1.20641e-06
1120	Mebendazole (Tubulin)	SUM229PE	2.42228e-07	1.22196e-07	4.10699e-07	3.0832e-06	1.12659e-06	7.95136e-06	NA	NA	NA	1.82873e-07	9.33393e-08	3.13712e-07	2.96e-07	NA	NA	2990	7250	1.6339	5.87505	1274.32	8022.64	2.35823	0.403529	2.04157e-07	NA	NA	2966.89	4171.74	-6.5357	0.277362	2.6359e-07	NA	NA	1.3583e-10	1.3583e-10	9.33393e-08
1121	Mebendazole (Tubulin)	AU565	1.72409e-07	5.58736e-10	4.69916e-07	2.49467e-06	2.74179e-07	1.55927e-05	4.44301e-05	4.05471e-06	7.85015e-05	1.05463e-06	1.81887e-07	5.30826e-06	1.1e-07	2.37e-06	4.84e-05	0	2710	0.3816	8.00323	181.04	2552.4	2.86774	0.559971	1.06442e-07	2.21137e-06	5.16984e-05	117.956	2489.91	-5.65704	1.20186	1.14308e-07	1.89285e-06	5.94085e-05	1.3583e-10	1.8779e-09	3.13712e-07
1122	Mebendazole (Tubulin)	HCC1569	4.57821e-06	2.09432e-07	2.67244e-05	4.85745e-05	1.21541e-05	7.85015e-05	NA	NA	NA	2.03788e-06	1.23788e-09	1.19105e-05	4.85e-06	0.000306	0.00507	0	5300	0.3387	10.3886	0.00187204	5283	1.57489	0.490418	4.27083e-06	NA	NA	0	5283	-3.86356	1.76843	3.80575e-06	NA	NA	1.3583e-10	1.3583e-10	1.3583e-10
1123	Mebendazole (Tubulin)	SUM159PT	2.72838e-07	5.44603e-08	7.03896e-07	1.10952e-05	7.69866e-07	5.99633e-05	1.17019e-05	9.21512e-07	5.77593e-05	2.26076e-07	3.63572e-08	6.15194e-07	2.32e-07	NA	NA	660	2910	2.6346	5.6243	663.129	2158.37	27.6086	4.23951	2.4805e-07	NA	NA	662.736	2152.59	-6.6784	0.150418	2.06395e-07	NA	NA	8.15771e-08	6.15194e-07	1.05438e-06
1124	Mebendazole (Tubulin)	SUM229PE	2.48413e-05	1.7841e-05	3.05776e-05	NA	NA	NA	NA	NA	NA	7.87859e-06	4.69916e-07	1.7841e-05	1.45e-05	0.000492	0.00253	0	7310	0.46	9.91594	97.3254	7177.8	2.41089	0.674573	1.4527e-05	NA	NA	0	7234.7	-4.01674	1.26651	1.36864e-05	NA	NA	1.3583e-10	1.3583e-10	1.3583e-10
1125	Mebendazole (Tubulin)	T47DKBLUC	1.39263e-05	6.39298e-10	4.79492e-05	5.4995e-05	1.63234e-05	7.85015e-05	NA	NA	NA	1.77892e-05	1.95913e-09	5.2407e-05	2.63e-05	6.08e-05	0.000125	0	8820	1.9846	9.30434	1.47181e-07	8697.37	15.2981	3.81148	3.18394e-05	6.17586e-05	NA	0	8687.13	-4.10187	0.219119	3.23801e-05	6.13945e-05	NA	1.3583e-10	1.3583e-10	1.3583e-10
1126	Mebendazole (Tubulin)	UACC812	7.11405e-06	1.3583e-10	3.49865e-05	3.01714e-05	3.45444e-06	7.85015e-05	NA	NA	NA	1.24337e-05	2.54141e-10	5.2407e-05	1.25e-05	1.56e-05	NA	3450	5710	10	8.05722	1.00325e-06	5695	6.57398	1.73544	1.04751e-05	4.30081e-05	NA	1.44367e-05	5689.77	-3.9702	0.504497	1.0344e-05	4.14164e-05	NA	1.3583e-10	1.3583e-10	1.3583e-10
1127	Mebendazole (Tubulin)	600MPE	1.51248e-05	3.09719e-06	4.01753e-05	NA	NA	NA	NA	NA	NA	4.02992e-06	6.13656e-07	1.19105e-05	9.95e-06	NA	NA	1470	1980	1.2953	7.6225	28.5458	1957.88	2.38763	0.834544	2.15498e-05	NA	NA	1442.5	518.311	-5.29674	0.378292	1.06262e-05	NA	NA	1.3583e-10	1.3583e-10	1.3583e-10
1128	Mebendazole (Tubulin)	HCC1143	8.90355e-07	1.8304e-07	2.37162e-06	2.0123e-05	3.09719e-06	5.99633e-05	7.85015e-05	7.85015e-05	7.85015e-05	1.61091e-06	3.58945e-07	4.63934e-06	9.68e-07	1.76e-05	NA	1050	2690	0.6197	7.44174	75.8984	2713.17	2.44455	0.593622	9.27536e-07	2.19749e-05	NA	952.968	1695.38	-5.60636	0.78241	8.52968e-07	1.67299e-05	NA	1.3583e-10	1.3583e-10	1.59974e-07
1129	Mebendazole (Tubulin)	HCC1428	3.9473e-05	1.1532e-06	7.85015e-05	NA	NA	NA	NA	NA	NA	8.55151e-07	5.53456e-10	4.63934e-06	0.000405	NA	NA	5440	6710	0.4555	7.01601	144.254	6751.86	-0.154796	0.31286	NA	NA	NA	125.96	6733.26	-0.254436	2.85389	NA	NA	NA	1.3583e-10	1.3583e-10	1.3583e-10
1130	Mebendazole (Tubulin)	HCC1937	1.40745e-05	2.20181e-06	5.2407e-05	6.54078e-05	6.54078e-05	6.54078e-05	NA	NA	NA	4.3927e-06	6.1058e-07	1.55927e-05	1.27e-05	NA	NA	1840	2630	0.9246	7.70382	59.8934	2599.64	2.19936	0.751398	1.99888e-05	NA	NA	56.2136	2595.97	-3.29264	1.17854	1.90714e-05	NA	NA	1.3583e-10	1.3583e-10	1.3583e-10
1131	Mebendazole (Tubulin)	SUM149PT	8.63379e-07	1.8304e-07	2.59936e-06	4.18889e-06	7.03896e-07	1.55927e-05	2.57011e-05	4.20087e-06	6.99645e-05	2.2174e-06	4.69916e-07	7.95136e-06	6.66e-07	3e-06	3.17e-05	645	2860	0.9733	6.89653	635.494	2278.51	7.4188	1.31051	9.85541e-07	3.01188e-06	3.08146e-05	507.955	2381.53	-5.92341	0.567741	8.70043e-07	2.81607e-06	3.97361e-05	1.3583e-10	1.1056e-07	1.05438e-06
1132	Mebendazole (Tubulin)	BT474	2.58882e-07	1.39815e-07	4.10699e-07	3.05737e-06	9.21512e-07	1.04096e-05	NA	NA	NA	3.85736e-07	2.09432e-07	7.03896e-07	3.13e-07	7.45e-07	NA	6450	13700	2.6705	5.92549	772.618	14648.1	2.36129	0.500755	2.20389e-07	7.15233e-06	NA	389.817	14276.6	-5.29423	1.33494	2.39956e-07	6.11029e-06	NA	1.3583e-10	1.3583e-10	1.74378e-10
1133	Mebendazole (Tubulin)	BT483	4.21058e-06	1.8304e-07	2.67244e-05	5.15771e-05	3.17195e-05	6.92144e-05	NA	NA	NA	5.09109e-07	1.3583e-10	2.07511e-06	2.16e-06	NA	NA	7460	9060	0.7406	6.41091	476.797	8925.46	0.0605603	0.327966	5.55411e-06	NA	NA	443.175	8891.65	-0.966362	2.6599	5.43457e-06	NA	NA	1.3583e-10	1.3583e-10	1.3583e-10
1134	Mebendazole (Tubulin)	HCC202	1.58533e-07	1.45293e-10	3.13712e-07	1.30255e-06	4.69916e-07	4.05471e-06	NA	NA	NA	1.92005e-07	5.44603e-08	3.58945e-07	2.07e-07	5.63e-07	NA	4690	6860	2.4277	5.7742	677.539	7229.95	0.86671	0.294955	6.20506e-08	6.01974e-06	NA	506.92	7055.55	-3.85016	2.43965	6.82214e-08	5.65086e-06	NA	1.3583e-10	1.3583e-10	1.3583e-10
1135	Mebendazole (Tubulin)	SUM185PE	3.92369e-07	1.59974e-07	7.03896e-07	2.89024e-06	1.05438e-06	7.95136e-06	NA	NA	NA	3.56436e-07	1.39815e-07	6.15194e-07	5.06e-07	6.66e-07	NA	5670	8400	10	6.0213	0.000286602	8889.5	1.1866	0.432088	3.73417e-07	NA	NA	292.599	9149.33	-3.74533	2.44186	2.71123e-07	NA	NA	1.3583e-10	1.3583e-10	1.3583e-10
1136	Mebendazole (Tubulin)	ZR7530	4.63614e-07	1.25367e-09	1.05438e-06	1.12468e-06	5.17604e-07	2.06766e-06	NA	NA	NA	2.01803e-06	9.21512e-07	4.05471e-06	4.46e-07	1.23e-06	NA	4310	5990	1.2873	7.09898	195.24	6026.72	1.51244	0.563163	1.49128e-07	1.00195e-06	NA	4243.96	1736.65	-5.70352	0.397625	5.00449e-07	1.16181e-06	NA	1.3583e-10	1.3583e-10	1.3583e-10
1137	Mebendazole (Tubulin)	HCC1187	1.99471e-10	1.3583e-10	2.49017e-10	2.1984e-10	1.3583e-10	3.27178e-10	1.82715e-07	1.1056e-07	2.74179e-07	1.48756e-07	9.33393e-08	2.39629e-07	NA	NA	2.1e-07	320	2510	2.6171	5.56328	324.459	2109.04	27.3102	4.16143	NA	NA	2.16572e-07	326.368	2097.12	-6.73913	0.135129	NA	NA	1.77518e-07	1.3583e-10	1.3583e-10	1.22196e-07
1138	Mebendazole (Tubulin)	HCC1395	2.99779e-07	1.03359e-07	8.05387e-07	5.6285e-06	6.15194e-07	1.04096e-05	7.20573e-05	4.58029e-05	7.85015e-05	7.14375e-06	2.06766e-06	1.19105e-05	4.63e-07	4.08e-06	0.000113	0	6160	0.5496	9.28558	41.0926	6128	3.12629	0.783592	4.93031e-07	4.05357e-06	NA	9.75608	6098.93	-4.43074	1.02785	5.14702e-07	3.73252e-06	NA	1.3583e-10	1.3583e-10	1.3583e-10
1139	Mebendazole (Tubulin)	HCC1954	1.20233e-07	1.3583e-10	3.58945e-07	3.95383e-06	3.13712e-07	2.33567e-05	3.13175e-05	2.59936e-06	7.85015e-05	2.53723e-07	6.23126e-08	8.05387e-07	1.52e-07	5.65e-07	NA	2220	6020	1.6728	5.5967	725.454	5972.91	3.43663	0.613853	1.33082e-07	3.7247e-06	5.38911e-05	2051.45	3939.27	-6.67391	0.386098	1.35092e-07	9.05935e-07	NA	1.3583e-10	8.15771e-08	3.13712e-07
1140	Mebendazole (Tubulin)	MDAMB361	1.08453e-07	3.63572e-08	2.09432e-07	4.70903e-07	1.8304e-07	1.05438e-06	6.21612e-05	2.57336e-05	7.85015e-05	2.98199e-07	1.22196e-07	7.03896e-07	1.59e-07	3.15e-07	NA	2270	4290	2.6057	5.65428	459.02	4674.28	1.89691	0.395659	4.69874e-08	9.79563e-07	NA	290.433	4505.87	-5.38229	1.66577	5.40381e-08	9.28135e-07	NA	1.3583e-10	1.3583e-10	1.3583e-10
1141	Mebendazole (Tubulin)	MDAMB453	9.027e-08	4.75974e-08	1.39815e-07	4.78575e-07	2.09432e-07	1.20641e-06	NA	NA	NA	1.59576e-07	9.33393e-08	2.74179e-07	1.14e-07	2.59e-07	NA	2460	4900	2.2459	5.36628	757.415	5689.04	1.85363	0.333652	5.65818e-08	1.7375e-06	NA	2439.72	2427.01	-6.85549	0.188868	1.09787e-07	2.37084e-07	NA	1.3583e-10	1.3583e-10	1.3583e-10
1142	Mebendazole (Tubulin)	SUM52PE	4.38021e-08	1.3583e-10	9.33393e-08	9.9756e-08	5.44603e-08	1.59974e-07	1.81998e-06	3.13712e-07	1.50087e-05	1.36631e-07	8.15771e-08	2.39629e-07	9.2e-08	1.07e-07	1.38e-07	1570	5210	10	5.07152	1569.18	3602.41	382.214	54.9381	1.03117e-07	1.07216e-07	1.1461e-07	1566.3	3604.94	-6.94112	0.0601352	9.27614e-08	1.07879e-07	1.58905e-07	1.3583e-10	1.3583e-10	7.12972e-08
1143	Mebendazole (Tubulin)	21NT	1.04022e-06	2.74179e-07	2.59936e-06	2.09571e-05	2.80571e-06	6.92324e-05	NA	NA	NA	5.4778e-07	1.22196e-07	1.20641e-06	8.4e-07	NA	NA	3210	6340	3.1521	6.28889	401.935	6715.17	2.03431	0.475341	2.04062e-06	NA	NA	256.177	6565.37	-4.92049	1.44659	1.88507e-06	NA	NA	1.3583e-10	1.3583e-10	2.39629e-07
1144	Mebendazole (Tubulin)	BT20	6.84866e-07	1.3583e-10	2.06766e-06	4.66514e-06	9.21512e-07	1.55927e-05	4.06272e-05	7.95136e-06	7.85015e-05	3.24029e-06	7.03896e-07	1.04096e-05	6.45e-07	5.75e-06	4.89e-05	0	5480	0.6012	8.42363	157.05	5322.07	4.04729	0.872016	6.67588e-07	5.65111e-06	4.91758e-05	121.644	5287.08	-5.10552	0.846778	6.57503e-07	4.70585e-06	5.39715e-05	1.45293e-10	6.15194e-07	2.67244e-05
1145	Mebendazole (Tubulin)	HCC3153	1.24637e-07	1.3583e-10	3.58945e-07	4.05923e-07	1.1056e-07	1.20641e-06	2.46501e-05	1.48631e-06	6.99645e-05	4.45134e-07	1.22196e-07	1.38035e-06	2.06e-07	4.08e-07	NA	1790	3260	2.0354	6.0122	348.36	3461.94	1.71797	0.39396	3.94855e-08	5.04581e-07	NA	1783.98	1461.37	-6.41417	0.234431	2.00805e-07	3.82281e-07	NA	1.3583e-10	1.3583e-10	1.1056e-07
1146	Mebendazole (Tubulin)	MDAMB415	2.8953e-07	8.15771e-08	6.15194e-07	2.55888e-06	5.53663e-07	1.04096e-05	NA	NA	NA	4.27174e-07	1.59974e-07	9.21512e-07	3.85e-07	8.13e-07	NA	2910	5210	2.7709	6.05165	344.113	5672.53	1.62751	0.398264	2.08642e-07	7.07928e-06	NA	200.793	5527.16	-4.7833	1.74075	2.24534e-07	6.34787e-06	NA	1.3583e-10	1.3583e-10	1.3583e-10
1147	Mebendazole (Tubulin)	ZR75B	1.86564e-07	7.12972e-08	4.10699e-07	NA	NA	NA	NA	NA	NA	1.01285e-07	4.75974e-08	1.8304e-07	1.54e-07	NA	NA	4150	8430	2.06	5.16439	2069.15	10143.3	1.99785	0.303797	3.81638e-07	NA	NA	1171.42	9265.08	-6.55824	1.95637	3.94222e-07	NA	NA	1.3583e-10	8.15771e-08	1.8304e-07
1148	Mebendazole (Tubulin)	21MT1	2.86072e-05	1.19105e-05	5.2407e-05	7.21985e-05	5.2407e-05	7.85015e-05	NA	NA	NA	2.46792e-05	9.09782e-06	4.58029e-05	1.81e-05	NA	NA	5430	8580	10	8.22616	176.229	8323.81	22285.2	5336.84	6.66779e-05	NA	NA	195.123	8339.33	-4.05079	0.239935	3.94567e-05	NA	NA	1.3583e-10	1.3583e-10	1.3583e-10
1149	Mebendazole (Tubulin)	HCC1187	2.73914e-09	1.3583e-10	4.15994e-08	1.17539e-08	1.3583e-10	7.12972e-08	5.05015e-07	2.74179e-07	9.21512e-07	2.73483e-07	1.39815e-07	4.69916e-07	NA	3.29e-08	3.95e-07	1010	4380	2.3458	5.77548	1015.66	3288.94	23.3683	3.64209	NA	1.74017e-08	4.01124e-07	999.575	3299.86	-6.56424	0.207414	NA	2.35541e-08	3.69987e-07	1.3583e-10	1.3583e-10	2.09432e-07
1150	Mebendazole (Tubulin)	HCC3153	5.04291e-07	2.84024e-10	2.36578e-06	1.46105e-05	3.54376e-06	3.05776e-05	7.85015e-05	7.85015e-05	7.85015e-05	8.07692e-06	7.03896e-07	2.04134e-05	6.64e-07	9.88e-06	0.000288	0	7020	0.5523	9.88917	73.8825	6811.89	3.24991	0.895346	7.14373e-07	1.07634e-05	NA	0	6865.97	-3.95583	0.976358	7.17242e-07	1.00026e-05	NA	1.3583e-10	1.3583e-10	1.3583e-10
1151	Mebendazole (Tubulin)	MCF10F	3.04716e-06	2.74179e-07	1.19105e-05	5.6854e-05	1.76451e-05	7.85015e-05	NA	NA	NA	3.41074e-06	3.13712e-07	1.30171e-05	3.54e-06	8.2e-05	0.000451	0	5260	0.5068	9.17764	60.1339	5124.77	3.12949	0.767924	3.78556e-06	7.92117e-05	NA	35.551	5101.37	-4.53688	1.04758	3.39721e-06	9.29359e-05	NA	1.3583e-10	7.22164e-09	9.21512e-07
1152	Mebendazole (Tubulin)	MDAMB175VII	2.40062e-07	1.3583e-10	9.21512e-07	1.86193e-05	9.21512e-07	6.99645e-05	NA	NA	NA	4.27373e-07	1.3583e-10	1.57938e-06	2.5e-07	1.54e-05	NA	3070	4280	0.5315	6.82241	220.515	4149.17	0.695631	0.39516	1.34557e-07	2.18198e-05	NA	200.078	4128.51	-2.4631	2.15222	1.39315e-07	2.12172e-05	NA	1.3583e-10	1.3583e-10	1.3583e-10
1153	Mebendazole (Tubulin)	SUM1315MO2	1.02437e-08	1.3583e-10	8.18712e-08	6.69012e-08	1.3583e-10	5.53663e-07	5.37604e-05	2.04134e-05	7.85015e-05	7.20977e-06	3.13712e-07	2.06341e-05	NA	1.35e-08	5.98e-05	0	7910	0.5954	9.47147	69.9678	7687.08	3.71527	0.954657	NA	3.69234e-09	5.72276e-05	52.3566	7672.81	-4.23455	0.895371	NA	3.50121e-09	6.21705e-05	1.3583e-10	1.3583e-10	1.3583e-10
1154	Methylglyoxol (Pyruvate)	AU565	9.22091e-05	1.09617e-07	0.000332077	0.000276167	2.5677e-05	0.000852728	0.00220619	0.000332077	0.00963818	0.000542945	7.54443e-05	0.00191369	8.79e-05	0.000225	0.000795	-13.6	2140	1.2228	6.29589	0	2169.2	5.32656	1.67733	9.44424e-05	0.000216251	0.000792338	0	2126.14	-3.40494	0.404432	0.000106961	0.000214831	0.00076589	5.03611e-05	0.000169312	0.00167248
1155	Methylglyoxol (Pyruvate)	HCC1569	0.000777423	0.00056922	0.00111643	0.00151833	0.00111643	0.00224929	0.00334344	0.00191369	0.00562282	0.00129964	0.00097571	0.00191369	0.00113	0.00169	0.00226	31.3	4850	3.5588	6.91591	31.2558	4826.91	13.7925	5.06186	0.00114879	0.0016853	0.00225914	43.3463	4779.43	-2.71708	0.0492116	0.00172503	0.00195399	0.00220668	0.000745247	0.00146168	0.00286684
1156	Methylglyoxol (Pyruvate)	SUM159PT	9.17744e-06	2.63145e-07	1.14415e-05	0.000346784	0.000290221	0.000419029	0.000422554	0.00037997	0.000497473	1.52798e-05	5.09825e-06	0.000169312	2.4e-05	0.000474	0.00095	-59	2890	0.5946	4.95395	0	3125.18	3.30423	0.772674	2.41742e-05	0.000507378	0.00117268	0	2856.8	-4.67135	0.745475	2.02954e-05	0.000562496	0.00209052	8.73901e-06	0.000419029	0.00056922
1157	Methylglyoxol (Pyruvate)	SUM229PE	0.000568066	0.000497473	0.000651314	0.00136303	0.00127744	0.00146168	0.00230099	0.00210276	0.00250549	0.000799909	0.000745247	0.00097571	0.000546	0.00146	0.0022	73.8	7440	1.8629	6.65972	0.00127857	7329.39	7.917	2.74388	0.000562539	0.00147964	0.00218961	5.96943e-06	7299.58	-3.07417	0.250186	0.000524428	0.00132458	0.00222289	0.000448228	0.00146168	0.00286684
1158	Methylglyoxol (Pyruvate)	T47DKBLUC	0.00137605	0.00111643	0.00167248	0.00238619	0.00210276	0.00250549	0.00436353	0.00375339	0.00562282	0.00255786	0.00224929	0.00286684	0.00151	0.00233	0.00339	192	9550	3.4777	7.20138	191.999	9300.11	14.7701	5.8089	0.0015724	0.00230587	0.00318849	6.95617e-06	9497.79	-2.57803	0.177984	0.00147342	0.00235503	0.00385258	0.00111643	0.00250549	0.0049141
1159	Methylglyoxol (Pyruvate)	UACC812	0.00149107	0.000651314	0.00250549	0.00345254	0.00224929	0.0049141	0.0113795	0.00736164	0.016521	0.00488009	0.0032803	0.00643375	0.00142	0.00371	0.01	28.4	6100	1.5492	7.86886	58.7763	5995.52	4.69961	2.28313	0.00144414	0.0037576	0.00998816	0	6031.21	-2.25593	0.318682	0.00155053	0.00347095	0.009413	0.00097571	0.00286684	0.0126187
1160	Methylglyoxol (Pyruvate)	600MPE	0.000487946	0.000332077	0.000651314	0.000834952	0.000651314	0.00111643	0.00176227	0.00127744	0.00286684	0.000975718	0.000745247	0.00127744	0.000608	0.00102	0.00165	33.6	2010	2.7912	6.74483	33.7426	1972.05	11.4954	4.04577	0.000617712	0.0010217	0.00165071	29.6504	1973.17	-2.99505	0.176284	0.000576889	0.000886242	0.00147558	0.00056922	0.000852728	0.00167248
1161	Methylglyoxol (Pyruvate)	HCC1143	0.000190431	8.68741e-06	0.00056922	0.000874338	0.00019373	0.00211009	0.00417554	0.00097571	0.016521	0.000620921	0.00012932	0.00146168	0.000178	0.000615	0.00162	-46.9	2910	1.0771	6.52176	0	2940.59	4.55695	1.50405	0.000173499	0.00060112	0.00163722	0	2865.25	-3.27298	0.433931	0.000191934	0.000566841	0.00166552	0.00012932	0.000745247	0.00286684
1162	Methylglyoxol (Pyruvate)	HCC1428	0.00115602	0.000745247	0.00167248	0.00214609	0.00146168	0.00286684	0.00601175	0.00429471	0.00963818	0.003058	0.00210276	0.00429471	0.00111	0.00227	0.00526	58.9	6620	1.7909	7.46784	57.8454	6563.69	5.97795	2.55596	0.00115823	0.00226665	0.0052587	0	6572.64	-2.51993	0.243689	0.0013268	0.00218338	0.00460636	0.00097571	0.00191369	0.00562282
1163	Methylglyoxol (Pyruvate)	HCC1937	7.71178e-05	1.09617e-07	0.000290221	0.000401519	8.35021e-05	0.00111643	0.00253051	0.000448228	0.00963818	0.000380411	7.54443e-05	0.000979228	0.000136	0.000385	0.00099	-43.8	2500	1.4377	6.40769	0	2465.2	6.69704	2.16745	0.000115213	0.000390889	0.000982555	0	2433.78	-3.28102	0.309023	0.000140398	0.000377162	0.000935683	7.54443e-05	0.000332077	0.00167248
1164	Methylglyoxol (Pyruvate)	SUM149PT	1.38681e-05	1.09617e-07	8.35021e-05	0.000116567	9.96786e-06	0.000419029	0.00148252	0.00012932	0.00736164	0.000141627	1.49797e-05	0.000497473	1.72e-05	7.87e-05	0.000469	-33.8	2020	0.8625	5.95485	0	2005.04	4.39018	1.28512	7.13014e-06	8.01172e-05	0.00046276	0	1954.87	-3.73785	0.515639	9.97986e-06	7.64747e-05	0.000406503	7.63751e-06	7.54443e-05	0.000852728
1165	Methylglyoxol (Pyruvate)	AU565	0.000152339	5.90551e-07	0.00037997	0.000591508	0.00019373	0.00127744	0.00311902	0.00097571	0.00963818	0.000654824	0.000221671	0.00146168	0.000231	0.000574	0.00127	421	5420	1.7772	6.45262	430.466	4904.29	8.29778	2.72887	0.000240791	0.000589495	0.00125616	429.552	4818.55	-3.19836	0.185526	0.00032377	0.00057116	0.00104732	0.000221671	0.000651314	0.00127744
1166	Methylglyoxol (Pyruvate)	BT549	1.38256e-05	6.67485e-06	1.50214e-05	0.00054722	0.000497473	0.000651314	0.000693446	0.00056922	0.000852728	6.45533e-05	8.73901e-06	0.00037997	6.77e-05	0.000826	0.00174	-38.5	2790	0.6989	5.69558	0	2871.31	3.46746	0.950761	6.51337e-05	0.000846711	0.00191703	0	2792.19	-4.09151	0.723367	5.24129e-05	0.000980783	0.00371244	9.99937e-06	0.000651314	0.00111643
1167	Methylglyoxol (Pyruvate)	CAMA1	0.00184484	0.000972636	0.00286684	0.00479813	0.00286684	0.00736164	0.0152012	0.00842335	0.0283189	0.00500132	0.0032803	0.00736164	0.00201	0.00508	0.0119	47.2	10000	1.4639	7.88323	54.8722	9989.3	4.28357	2.09013	0.00191267	0.00506913	0.0119318	7.32717e-08	9939.5	-2.25974	0.33745	0.00195918	0.00458899	0.0115003	0.00127744	0.00429471	0.016521
1168	Methylglyoxol (Pyruvate)	HCC1143	0.000647938	0.000332077	0.00097571	0.00175858	0.00097571	0.00286684	0.00799893	0.00286684	0.0247495	0.0017562	0.00097571	0.00286684	0.00095	0.00157	0.00255	1050	6840	3.0447	6.87	1046.75	5771.58	12.2203	4.43693	0.00096285	0.00157977	0.00254227	7.48235e-06	6993	-2.71628	0.43035	0.000634872	0.00180043	0.00546838	0.000651314	0.00127744	0.0126187
1169	Methylglyoxol (Pyruvate)	HCC1395	0.00121981	0.000651314	0.00191369	0.00291926	0.00191369	0.00375339	0.0105849	0.00736164	0.0144386	0.00483314	0.0032803	0.00643375	0.00115	0.00306	0.0101	0	5430	1.3486	7.8867	0	5420.1	3.96262	1.93775	0.00110387	0.00307174	0.0100676	0	5385.69	-2.28338	0.361721	0.00124075	0.00286674	0.0091863	0.000852728	0.00250549	0.0112874
1170	Methylglyoxol (Pyruvate)	HCC1419	0.00172338	1.09617e-07	0.00736164	0.00541599	1.09617e-07	0.00963818	0.0214514	0.016521	0.0283189	0.0175217	0.0126187	0.0247495	0.00304	0.00538	0.0203	0	9710	2.776	8.48517	0	9687.48	6.51411	4.00381	0.00293673	0.00534234	0.020291	0	9752	-1.81455	0.124773	0.00579515	0.00756414	0.0160391	0.00167248	0.00375339	0.02163
1171	Methylglyoxol (Pyruvate)	HCC1428	0.00179578	0.00111643	0.00250549	0.00416731	0.0032803	0.00562282	0.0116931	0.00842335	0.016521	0.00522324	0.00429471	0.00643375	0.00171	0.00431	0.0106	48.6	8090	1.5273	7.85897	9.76442e-05	8063.36	4.52343	2.19811	0.00175631	0.00433966	0.0106407	0	8016.86	-2.2642	0.322291	0.0018507	0.00399281	0.0101551	0.00146168	0.00375339	0.0112874
1172	Methylglyoxol (Pyruvate)	HCC1937	0.000351384	1.09617e-07	0.00056922	0.000572412	0.000332077	0.000852728	0.00171981	0.00127744	0.00286684	0.00120589	0.000852728	0.00167248	0.000557	0.000809	0.00165	227	5440	3.1026	6.83023	226.82	5226.78	12.2592	4.40121	0.00054994	0.000804985	0.00164569	210.369	5239.87	-2.92121	0.175179	0.00052785	0.000728592	0.00149318	0.000497473	0.000651314	0.00146168
1173	Methylglyoxol (Pyruvate)	MDAMB231	0.00086663	5.76243e-05	0.00250549	0.0178144	0.00300121	0.0424236	0.0200721	0.00368428	0.0477925	0.000437823	1.09617e-07	0.00127744	0.000932	NA	NA	466	2870	2.4442	6.58087	465.944	2404.03	10.3081	3.4835	0.000896018	NA	NA	474.719	2379.38	-3.13994	0.159235	0.000745008	NA	NA	0.000852728	0.00736164	NA
1174	Methylglyoxol (Pyruvate)	SUM1315MO2	0.000398997	0.000169312	0.00056922	0.000813864	0.00056922	0.00111643	0.00269617	0.00191369	0.00429471	0.00134628	0.00097571	0.00191369	0.000537	0.000983	0.00215	538	7240	2.277	6.90806	537.859	6678.12	9.02425	3.30789	0.000496123	0.000989982	0.00215073	376.032	6851.62	-2.85873	0.265188	0.000448392	0.000882748	0.00225183	0.00037997	0.000745247	0.00224929
1175	Methylglyoxol (Pyruvate)	SUM229PE	0.000462975	0.00037997	0.00056922	0.000617475	0.000497473	0.000745247	0.000789172	0.00056922	0.00097571	0.000556333	0.000497473	0.000651314	0.000404	0.000473	0.000519	74.4	8260	10	6.06446	39.4137	8203.68	14389.2	4276.96	0.000431934	0.000432132	0.000432292	1.6275	8175.95	-3.35058	0.0338601	0.00041458	0.000459109	0.000495979	0.00025364	0.000745247	0.00146168
[truncated: 900 more rows]
